# Supplementary material for: Crystal structure of two N′-(1-phenyl­benzyl­idene)-2-(thio­phen-3-yl)acetohydrazides
Source: Acta Crystallogr E Crystallogr Commun. 2019 Jul 2;75(Pt 8):1090–5. doi: 10.1107/S2056989019008892 (PMC6690450; doi:10.1107/S2056989019008892)
Supplement: Supplementary file 1 [file e-75-01090-sup1.cif]

##############################################################################
#                                                                            #
# This CIF contains the data in a paper accepted for publication in          #
# Acta Crystallographica Section E. It conforms to the requirements of       #
# Notes for Authors for Acta Crystallographica Section E, and has been       #
# peer reviewed under the auspices of the IUCr Commission on Journals.       #
#                                                                            #
# Full details of the Crystallographic Information File format               #
# are given in the paper "The Crystallographic Information File (CIF):       #
# a New Standard Archive File for Crystallography" by S. R. Hall, F. H.      #
# Allen and I. D. Brown [Acta Cryst. (1991), A47, 655-685].                  #
#                                                                            #
# The current version of the core CIF dictionary is obtainable from          #
# ftp://ftp.iucr.org/pub/cif_core.dic.                                       #
#                                                                            #
# Software is freely available for graphical display of the structure(s)     #
# in this CIF. For information consult the CIF software page                 #
# http://www.iucr.org/resources/cif/software.                                #
#                                                                            #
# This file may be used for bona fide research purposes within the           #
# scientific community so long as proper attribution is given to the journal # 
# article from which it was obtained.                                        #
#                                                                            #
##############################################################################
data_3a
_database_code_depnum_ccdc_archive 'CCDC 1935592'
_audit_creation_method
;
Olex2 1.2
(compiled 2018.05.29 svn.r3510 for OlexSys, GUI svn.r5506)
;
_journal_date_recd_electronic     2019-06-12
_journal_date_accepted     2019-06-21
_journal_name_full     'Acta Crystallographica, Section E'
_journal_year     2019
_journal_volume     75
_journal_issue      8
_journal_page_first     1090
_journal_page_last     1095
_journal_paper_category     GO
_journal_paper_doi     10.1107/S2056989019008892
_journal_coeditor_code     RZ5260
_publ_contact_author_name     'Luc Van Meervelt'
_publ_contact_author_address
;
Department of Chemistry
KU Leuven
Biomolecular Architecture, Celestijnenlaan 200F
Leuven (Heverlee)
B-3001
Belgium
;
_publ_contact_author_email     'Luc.VanMeervelt@kuleuven.be'
_publ_contact_author_fax     ?
_publ_contact_author_phone     '3216327609'
_publ_section_title
;
Crystal structure of two
<i>N</i>'-(1-phenylbenzylidene)-2-(thiophen-3-yl)acetohydrazides
;
_publ_section_title_footnote     .
loop_
    _publ_author_name
    _publ_author_footnote
    _publ_author_address
    'Vu Quoc, Trung' .
;
Faculty of Chemistry
Hanoi National University of Education
136 Xuan Thuy
Cau Giay
Hanoi
Vietnam
;
    'Nguyen Ngoc, Linh' .
;
Faculty of Chemistry
Hanoi National University of Education
136 Xuan Thuy
Cau Giay
Hanoi
Vietnam
;
    'Tran Thi Thuy, Duong' .
;
Faculty of Chemistry
Hanoi National University of Education
136 Xuan Thuy
Cau Giay
Hanoi
Vietnam
Bien Hoa Gifted High School
86 Chu Van An Street
Phu Ly City
Ha Nam Province
Vietnam
;
    'Vu Quoc, Manh' .
;
Faculty of Foundation Science
College of Printing Industry
Phuc Dien
Bac Tu Liem
Hanoi
Vietnam
;
    'Vuong Nguyen, Thien' .
;
Institute for Tropical Technology
Vietnam Academy of Science and Technology
18 Hoang Quoc Viet
Cau Giay
Hanoi
Vietnam
Graduate University of Science and Technology
Vietnam Academy of Science and Technology
18 Hoang Quoc Viet
Cau Giay
Hanoi
Vietnam
;
    'Oanh Doan Thi, Yen' .
;
Publishing House for Science and Technology
Vietnam Academy of Science and Technology
18 Hoang Quoc Viet, Cau Giay, Hanoi,
Vietnam
;
    'Van Meervelt, Luc' .
;
Department of Chemistry
KU Leuven
Biomolecular Architecture, Celestijnenlaan 200F
Leuven (Heverlee)
B-3001
Belgium
;
_publ_section_synopsis
;
Two <i>N</i>'-(1-(phenylbenzylidene)-2-(thiophen-3-yl)acetohydrazides containing
--OH and --OCH~3~ at the <i>para</i>-position of the phenyl ring have been
synthesized and their molecular and crystal structures are reported.
;
_chemical_name_systematic
;
<i>N</i>'-[1-(4-Hydroxyphenyl)benzylidene]-2-(thiophen-3-yl)acetohydrazide
;
_chemical_name_common     ?
_chemical_formula_moiety     'C13 H12 N2 O2 S'
_chemical_formula_sum     'C13 H12 N2 O2 S'
_chemical_formula_iupac     'C13 H12 N2 O2 S'
_chemical_formula_weight     260.31
_chemical_melting_point     ?
_space_group_crystal_system     orthorhombic
_space_group_name_H-M_alt     'P b c a'
_space_group_name_Hall     '-P 2ac 2ab'
loop_
    _space_group_symop_operation_xyz
    'x, y, z'
    '-x+1/2, -y, z+1/2'
    '-x, y+1/2, -z+1/2'
    'x+1/2, -y+1/2, -z'
    '-x, -y, -z'
    'x-1/2, y, -z-1/2'
    'x, -y-1/2, z-1/2'
    '-x-1/2, y-1/2, z'
_cell_length_a     13.0820(8)
_cell_length_b     8.0287(4)
_cell_length_c     24.0442(12)
_cell_angle_alpha     90
_cell_angle_beta     90
_cell_angle_gamma     90
_cell_volume     2525.4(2)
_cell_formula_units_Z     8
_cell_measurement_reflns_used     3446
_cell_measurement_theta_min     3.0950
_cell_measurement_theta_max     23.6450
_cell_measurement_temperature     293(2)
_exptl_crystal_description     plate
_exptl_crystal_colour     white
_exptl_crystal_size_max     0.35
_exptl_crystal_size_mid     0.2
_exptl_crystal_size_min     0.05
_exptl_crystal_density_diffrn     1.369
_exptl_crystal_density_meas     ?
_exptl_crystal_density_method     ?
_exptl_crystal_F_000     1088
_exptl_absorpt_coefficient_mu     0.251
_exptl_absorpt_correction_type     multi-scan
_exptl_absorpt_process_details
;
(CrysAlis PRO; Rigaku OD, 2018)
;
_exptl_absorpt_correction_T_min     0.45338
_exptl_absorpt_correction_T_max     1.00000
_diffrn_ambient_temperature     293(2)
_diffrn_source     'micro-focus sealed X-ray tube'
_diffrn_radiation_type     MoK\a
_diffrn_radiation_wavelength     0.71073
_diffrn_radiation_monochromator     mirror
_diffrn_measurement_device_type
        ' Rigaku Oxford Diffraction SuperNova, Single source at offset/far, Eos'
_diffrn_measurement_device     'four-circle diffractometer'
_diffrn_measurement_method     '\w scans'
_diffrn_detector     'CCD plate'
_diffrn_detector_area_resol_mean     15.9631
_diffrn_reflns_number     13596
_diffrn_reflns_av_R_equivalents     0.0385
_diffrn_reflns_av_unetI/netI     0.0365
_diffrn_reflns_theta_min     3.095
_diffrn_reflns_theta_max     26.372
_diffrn_reflns_theta_full     25.242
_diffrn_measured_fraction_theta_max     0.998
_diffrn_measured_fraction_theta_full     0.997
_diffrn_reflns_limit_h_min     -16
_diffrn_reflns_limit_h_max     15
_diffrn_reflns_limit_k_min     -9
_diffrn_reflns_limit_k_max     10
_diffrn_reflns_limit_l_min     -28
_diffrn_reflns_limit_l_max     30
_diffrn_radiation_probe     x-ray
loop_
    _refln_index_h
    _refln_index_k
    _refln_index_l
    _refln_F_squared_meas
    _refln_F_squared_sigma
    0 0 -3 -0.07 0.48
    0 0 3 0.13 0.45
    0 0 -4 1383.69 21.03
    0 0 4 1338.01 20.43
    0 0 -5 1.1 1.03
    0 0 5 0.96 1.09
    0 0 -5 1.9 0.74
    0 0 5 2.23 0.73
    0 0 6 9112.13 36.43
    0 0 6 9138.12 64.85
    0 0 -6 8880.08 65.87
    0 0 -6 9170.06 41.11
    0 0 7 11.26 1.59
    0 0 -7 5.74 2.75
    0 0 -7 13.49 2
    0 0 7 12.48 3.73
    0 0 8 2898.74 42.46
    0 0 -8 2844.76 27.02
    0 0 9 3.21 2.33
    0 0 -9 1.18 0.89
    0 0 -10 390.61 11.11
    0 0 10 381.16 17.4
    0 0 11 3.29 2.9
    0 0 -11 7.91 1.94
    0 0 12 1727.08 40.48
    0 0 -12 1687.46 25.4
    0 0 -13 17.55 3.11
    0 0 13 15.69 4.64
    0 0 -14 1336.2 24.53
    0 0 14 1323.47 38.64
    0 0 15 20.76 5.89
    0 0 -15 22.19 3.5
    0 0 -16 253.3 11.2
    0 0 16 251.31 18.25
    0 0 17 44.58 8.44
    0 0 -17 42.5 4.83
    0 0 18 82.06 11.33
    0 0 -18 72.97 6.4
    0 0 -19 66.35 6.09
    0 0 19 75.7 11.31
    0 0 20 108.61 13.69
    0 0 -20 78.82 6.6
    0 0 -21 57.54 5.57
    0 0 21 86.4 12.8
    0 0 22 252.57 22.21
    0 0 23 74.35 12.66
    0 0 24 291.72 25.49
    0 0 25 50.66 11.33
    0 0 26 287.22 26.59
    0 0 27 24.97 8
    0 0 28 41.06 10.75
    0 0 29 22.96 8.29
    0 0 30 18.95 7.93
    -1 0 3 -0.03 0.35
    1 0 3 1.36 1.01
    -1 0 -3 0.97 0.8
    1 0 -4 4.69 1.16
    -1 0 4 4.23 1.05
    1 0 4 4.26 1.28
    -1 0 -4 3.62 1.25
    -1 0 5 0.12 0.84
    1 0 -5 -0.73 0.73
    1 0 5 0.13 0.44
    -1 0 -5 -0.07 0.54
    -1 0 -5 0.16 0.34
    1 0 5 -0.96 1.15
    -1 0 -6 398.34 8.04
    1 0 6 390.72 8.27
    1 0 -6 398.47 11.79
    1 0 6 394.4 14.3
    -1 0 -6 406.15 14.29
    1 0 -7 0.79 0.87
    1 0 -7 -0.06 0.83
    -1 0 -7 0.15 0.28
    -1 0 -7 -0.28 0.79
    -1 0 7 0.71 1.37
    1 0 7 -0.06 0.31
    1 0 8 131.36 5.13
    -1 0 -8 136.2 9.46
    1 0 8 131.02 9.58
    -1 0 8 120.94 8.65
    1 0 -8 120.58 7.31
    1 0 -8 132.39 6.18
    -1 0 -8 122.56 5.12
    1 0 -9 0.64 0.65
    1 0 9 -0.24 0.43
    1 0 9 1.21 0.91
    -1 0 -9 0.67 0.72
    1 0 -9 0.8 0.81
    -1 0 9 -0.35 1.05
    -1 0 -9 0.65 0.8
    1 0 10 8.48 2.62
    1 0 -10 4 1.16
    -1 0 -10 4.33 1.06
    1 0 10 3.92 0.92
    -1 0 10 2.32 1.59
    1 0 -10 2.5 1.19
    1 0 -11 0.21 0.56
    1 0 -11 -0.43 0.73
    -1 0 -11 0 0.54
    1 0 11 -0.36 0.28
    1 0 11 0.84 1.59
    -1 0 11 0 0.86
    1 0 -12 8.14 2.28
    1 0 12 8.65 1.44
    1 0 12 10.07 3.38
    -1 0 -12 10.05 1.78
    -1 0 12 21.67 4.53
    1 0 -12 8.67 1.94
    -1 0 13 0.05 1.09
    1 0 13 0.33 0.64
    -1 0 -13 0.26 0.58
    1 0 -13 0.11 0.6
    1 0 -13 -0.39 0.59
    1 0 13 -0.66 1.01
    1 0 -14 261.74 11.58
    1 0 -14 256.2 14.05
    -1 0 -14 255.81 9.54
    -1 0 14 271.91 17.17
    1 0 14 286.13 18.43
    1 0 15 1.1 2.53
    -1 0 -15 0.62 0.78
    -1 0 15 0.14 0.97
    1 0 -15 0.55 0.97
    1 0 16 91.63 11.36
    -1 0 16 108.28 11.52
    -1 0 -16 111.71 6.61
    1 0 -16 99.88 7.74
    -1 0 -17 -0.45 0.38
    -1 0 17 -1.01 2.05
    1 0 17 3.4 2.51
    1 0 -17 -0.48 0.64
    1 0 -18 16.11 3.3
    -1 0 18 21.3 5.64
    1 0 18 12.25 4.54
    -1 0 -18 14.55 2.31
    1 0 19 1.07 1.84
    -1 0 -19 0.45 0.63
    -1 0 19 2.47 1.87
    1 0 -19 -0.33 0.78
    1 0 -20 3.92 1.8
    1 0 20 5.93 3.26
    -1 0 20 -2.14 2.73
    -1 0 -20 5.38 1.5
    1 0 21 5.74 4.24
    1 0 -21 -0.24 1.13
    -1 0 21 -1.73 3.19
    1 0 22 24.58 6.79
    -1 0 22 25.38 6.64
    -1 0 23 1.94 3.01
    1 0 23 0.01 2.3
    1 0 24 58.66 12.01
    -1 0 24 54.45 10.88
    1 0 25 0.13 3.38
    -1 0 25 2.77 3.01
    -1 0 26 41.16 10.07
    1 0 26 34.71 9.41
    -1 0 27 1.69 2.49
    1 0 27 2.82 2.6
    1 0 28 23.04 8.36
    -1 0 28 28.01 8.82
    1 0 29 3.1 3.56
    -1 0 29 -3.73 3.44
    -1 0 30 10.13 5.49
    1 0 30 19.06 8.15
    -1 0 31 3.06 3.47
    2 0 0 40.78 3.63
    -2 0 0 43.74 4.97
    -2 0 0 40.48 3.59
    2 0 0 45.09 5.13
    -2 0 1 -0.76 1.13
    2 0 1 0.16 0.44
    2 0 -1 0.22 0.69
    2 0 1 -0.2 0.89
    -2 0 -1 0.22 0.53
    -2 0 -1 -0.59 1.21
    2 0 2 238.15 9.54
    2 0 2 236.5 12.26
    -2 0 -2 238.12 9.17
    2 0 -2 247.61 12.18
    -2 0 2 232.86 11.45
    -2 0 -2 228.58 12.27
    2 0 3 -0.07 0.74
    -2 0 -3 0.76 0.76
    -2 0 -3 -0.38 0.93
    2 0 -3 -0.19 0.84
    2 0 3 0.71 0.63
    -2 0 -4 166.83 8.65
    2 0 4 167.43 9.04
    -2 0 -4 159.22 11.16
    -2 0 -5 -0.23 0.46
    2 0 5 -0.03 0.71
    -2 0 -6 29.45 4.14
    2 0 6 29.06 2.7
    -2 0 6 31.05 3.51
    2 0 6 30.3 4.42
    -2 0 -7 -0.44 1.21
    -2 0 7 -0.24 0.56
    2 0 7 -0.25 0.39
    2 0 7 -0.41 0.9
    -2 0 8 85.43 6.44
    2 0 8 81.34 4.79
    2 0 8 87.64 8.25
    -2 0 -8 86.92 7.9
    2 0 9 0.59 1.67
    2 0 9 0.04 0.34
    -2 0 -9 0.32 0.98
    -2 0 10 147.59 10.73
    2 0 10 151.52 11.94
    2 0 10 163.66 6.99
    2 0 -10 148.32 7.91
    2 0 -10 146.18 9.59
    -2 0 11 -0.08 1.18
    2 0 -11 -0.63 1.13
    2 0 11 -0.54 0.6
    2 0 -11 -0.09 0.82
    2 0 11 -0.35 1.01
    2 0 -12 286.31 11.95
    2 0 12 272.04 8.92
    -2 0 12 269.21 15.7
    2 0 -12 282.1 14.34
    2 0 12 259.51 16.99
    -2 0 13 -0.28 0.94
    2 0 -13 -0.05 0.9
    2 0 -13 0.83 1.23
    2 0 13 -0.79 0.93
    2 0 13 1.49 2.44
    2 0 -14 512.53 20.83
    2 0 14 594.81 27.7
    2 0 14 562.95 12.64
    2 0 -14 534.62 17.7
    -2 0 14 577.08 24.63
    2 0 15 -0.54 1.5
    -2 0 15 -1.35 2.04
    2 0 -15 -0.05 0.67
    2 0 15 -0.25 0.3
    2 0 16 71.06 10.38
    2 0 -16 84.58 7.51
    2 0 16 81.35 4.52
    -2 0 16 87.24 10.57
    2 0 17 -1.37 1.8
    -2 0 17 2.23 2.07
    2 0 -17 0.62 1.29
    2 0 18 -1.29 1.86
    2 0 -18 1.52 1.35
    2 0 -19 0.72 1.22
    -2 0 19 0.62 1.33
    2 0 19 1.21 3.06
    2 0 -20 7.59 2.54
    2 0 20 7.18 4
    -2 0 20 11.02 4.33
    -2 0 21 -0.38 2.45
    2 0 21 -2.84 3.18
    2 0 -21 3.35 2.14
    -2 0 22 140.06 16.02
    2 0 -22 136.64 10.88
    2 0 22 131.23 16.75
    2 0 23 2.18 3.65
    -2 0 23 1.24 2.7
    2 0 24 110.19 16.21
    -2 0 24 126.36 16.02
    2 0 25 7.22 4.49
    -2 0 25 3.43 3.64
    2 0 26 -3.71 3.92
    -2 0 26 2.13 2.43
    2 0 27 0.25 1.96
    -2 0 27 1.03 1.51
    2 0 28 18.06 6.93
    -2 0 28 25.83 8.43
    -2 0 29 -0.13 2.3
    2 0 29 7.39 4.85
    -2 0 30 4.99 3.53
    2 0 30 15.81 8.54
    -2 0 31 2.19 2.7
    3 0 0 -0.21 0.64
    -3 0 0 0.07 0.79
    3 0 0 0.11 0.81
    -3 0 0 -1.09 1.72
    3 0 1 -1.3 1.56
    3 0 1 0.32 0.88
    -3 0 -1 -0.57 0.61
    -3 0 1 0.71 0.95
    -3 0 1 2.49 2.05
    3 0 -1 -0.05 1.15
    -3 0 -1 0.27 1.13
    -3 0 -2 7552.92 62.44
    3 0 -2 7734.85 84.37
    -3 0 -2 7745.76 85.99
    3 0 2 7861.24 85.32
    3 0 2 8070.28 66.32
    -3 0 2 7954.21 81.32
    3 0 3 0.14 0.92
    3 0 3 -1.28 1.92
    -3 0 3 2.44 2.06
    -3 0 -3 -0.19 0.87
    3 0 -3 -0.18 1.53
    -3 0 -3 -0.68 1.92
    3 0 4 363.31 15.47
    -3 0 -4 371.01 19.97
    3 0 4 363.17 18.93
    -3 0 -4 365.09 14.24
    3 0 -4 385.36 19.27
    -3 0 -5 0.59 0.74
    3 0 5 0.33 1.27
    3 0 -5 1.86 1.58
    -3 0 -5 -0.26 1.44
    -3 0 -6 2921.36 59.06
    -3 0 -6 3126.16 45.16
    3 0 6 2993.15 47.56
    -3 0 -7 -1.51 2.21
    -3 0 -7 0.36 0.93
    3 0 7 0.89 1.2
    -3 0 -8 7.26 2.3
    3 0 8 7.16 2.56
    -3 0 8 7.15 2.27
    -3 0 -8 6.73 3.12
    3 0 8 5.37 1.42
    3 0 9 -0.16 0.68
    3 0 9 -1.44 1.12
    -3 0 9 -0.7 1.16
    3 0 10 246.27 16.05
    3 0 10 247.57 9.81
    -3 0 10 224.8 11.94
    3 0 11 -0.09 1.16
    -3 0 11 0.6 0.95
    3 0 11 0.61 0.9
    3 0 -12 751.08 20.79
    -3 0 12 717.27 25.89
    3 0 12 740.4 29.95
    3 0 12 709.05 16.89
    3 0 13 0 0.41
    -3 0 13 -0.22 0.8
    3 0 -13 0.55 0.57
    3 0 13 0.82 1.38
    3 0 14 129.06 7.11
    3 0 -14 144.09 9.81
    -3 0 14 124.75 11.69
    3 0 14 138.95 14.01
    3 0 15 -0.34 1.38
    3 0 15 -0.18 0.49
    3 0 -15 -0.52 0.87
    3 0 16 417.12 25.92
    3 0 16 446.24 12.29
    3 0 -16 474.07 18.89
    -3 0 16 430.77 23.23
    3 0 17 5.01 3.89
    3 0 17 -0.39 0.52
    -3 0 17 1.18 2.14
    3 0 -17 1.19 1.62
    -3 0 18 270.82 19.34
    3 0 -18 278.99 15.2
    3 0 18 274.66 22.25
    -3 0 19 1.43 1.96
    3 0 -19 -1.68 1.87
    3 0 19 2.82 3.99
    -3 0 20 130.48 14.19
    3 0 20 118.17 15.63
    3 0 -20 148.52 11.73
    -3 0 21 -1.22 2.3
    3 0 -21 4.17 2.07
    3 0 21 -1.44 2.78
    3 0 22 42.08 9.54
    -3 0 22 58.87 10.29
    3 0 -22 49.6 7.05
    3 0 23 0.26 2.4
    -3 0 23 3.85 3.34
    3 0 24 26.41 8.97
    -3 0 24 28.38 7.84
    -3 0 25 -0.64 1.63
    3 0 25 1.75 3.07
    -3 0 26 3.39 2.24
    3 0 26 2.95 2.62
    -3 0 27 2.93 2.37
    3 0 27 -3.75 3.72
    3 0 28 8.49 5.3
    -3 0 28 9.66 4.88
    -3 0 29 -0.94 4.14
    3 0 29 2.3 3.27
    -3 0 30 0.14 1.48
    -3 0 31 -2.92 3.19
    4 0 0 518.08 25.16
    -4 0 0 530.45 18.1
    -4 0 0 480.58 23.41
    4 0 0 490.38 18.16
    4 0 -1 0.67 1.37
    4 0 1 1.66 2.57
    -4 0 1 -2.95 2.47
    -4 0 1 -0.83 0.79
    4 0 1 -0.22 1.37
    -4 0 -1 3.28 2.22
    -4 0 -1 -0.95 1.27
    -4 0 2 713.61 28.52
    -4 0 -2 726.48 21.38
    4 0 2 692.74 29.45
    4 0 -2 718.85 29.34
    -4 0 -2 672.73 28.62
    4 0 2 677.55 22.37
    -4 0 -3 4.06 2.21
    4 0 -3 1.09 1.62
    4 0 3 1.24 1.49
    -4 0 3 -0.58 2.62
    4 0 3 1.56 1.22
    -4 0 -3 0.22 1.1
    4 0 4 1418.86 42.43
    -4 0 -4 1418.35 43.86
    -4 0 4 1458.77 40.64
    -4 0 -4 1428.92 31.36
    4 0 4 1343.83 33.39
    4 0 -4 1452.77 42.99
    4 0 5 0.58 1.49
    4 0 5 -0.62 1.21
    -4 0 -5 -1.43 3.08
    -4 0 -5 0.96 1.08
    4 0 -5 0.76 2.22
    4 0 6 308.99 16.95
    -4 0 -6 315.44 21.89
    -4 0 -6 335.67 16.15
    4 0 -6 319.34 21.03
    -4 0 -7 2.34 1.96
    4 0 -7 2.72 2.3
    4 0 7 -0.79 1.21
    -4 0 -7 0.15 3.02
    4 0 8 799.95 29.14
    -4 0 -8 846.64 37.22
    4 0 9 0.74 1.55
    -4 0 -9 2.71 3.02
    -4 0 9 -0.29 0.86
    -4 0 -10 6.35 4.09
    4 0 10 2.82 1.33
    -4 0 10 8.79 2.53
    4 0 10 3.74 2.05
    -4 0 11 -0.7 0.7
    4 0 11 -0.31 0.42
    -4 0 -11 -2.33 2.94
    4 0 11 0.72 1.32
    4 0 12 93.02 7.03
    -4 0 -12 105.91 14.92
    4 0 12 96.83 11.49
    -4 0 12 103.4 9.02
    -4 0 13 0.71 1.34
    4 0 13 1.66 1.5
    4 0 13 -0.76 2.4
    4 0 -14 98.19 8.62
    4 0 14 101.93 12.6
    4 0 14 89.47 6.83
    -4 0 14 92.56 10.14
    4 0 -15 -0.63 1.01
    4 0 15 0.81 2.37
    4 0 15 -2.79 1.23
    -4 0 15 -1.43 1.83
    4 0 16 73.51 5.93
    4 0 -16 70.55 7.66
    4 0 16 62.53 10.65
    -4 0 16 73.97 9.52
    4 0 -17 3.67 2.13
    4 0 17 1.76 3.72
    -4 0 17 2.57 3.1
    4 0 17 0.5 0.74
    4 0 18 106.62 14.72
    -4 0 18 112.89 12.4
    4 0 -18 109.27 10.16
    -4 0 19 2.83 2.37
    4 0 19 2.55 3.26
    4 0 -19 1.98 2.01
    4 0 20 210.65 21.56
    4 0 -20 204.04 14.58
    -4 0 20 211.5 18.31
    4 0 -21 -0.76 1.03
    -4 0 21 0.32 2.33
    4 0 21 -1.58 3.02
    4 0 -22 29.4 5.72
    4 0 22 10.5 5.99
    -4 0 22 23.6 6.57
    -4 0 23 -2.37 2.35
    4 0 23 0.31 2.69
    4 0 -23 -0.66 1.91
    4 0 24 9.18 5.12
    -4 0 24 15.23 5.79
    -4 0 25 -0.37 1.43
    4 0 25 2.56 2.06
    -4 0 26 -1.04 1.83
    4 0 26 -3.48 2.9
    -4 0 27 3.7 3.19
    4 0 27 -2.21 2.82
    4 0 28 6.91 5.52
    -4 0 28 5.74 3.69
    -4 0 29 2.79 3.07
    4 0 29 -5.98 4.85
    -4 0 30 56.53 12.58
    -4 0 31 1.36 1.83
    5 0 0 -0.54 1.44
    -5 0 0 0.3 1.21
    -5 0 0 -1.79 2.23
    5 0 1 -0.95 2.82
    5 0 -1 0.8 2.55
    5 0 1 0.45 1.55
    -5 0 -1 -1.79 2.53
    -5 0 -1 -0.93 1.15
    -5 0 1 -0.2 0.81
    -5 0 1 -2 2.42
    -5 0 2 31.58 5.03
    -5 0 2 44.08 7.97
    -5 0 -2 29.02 4.9
    5 0 2 36.89 5.89
    5 0 2 35.86 7.41
    5 0 -2 44.49 8.2
    -5 0 -2 32.82 7.13
    5 0 3 1.29 1.26
    -5 0 -3 -0.49 1.16
    5 0 -3 1.14 2.62
    -5 0 -3 3.25 2.89
    -5 0 3 1.29 1.3
    5 0 3 -0.52 1.79
    5 0 4 36.77 6.1
    -5 0 -4 28.21 6.78
    -5 0 4 44 7.97
    5 0 -4 45.49 8.67
    5 0 4 40.12 8
    -5 0 -4 41.79 5.9
    -5 0 -5 0.67 1.31
    5 0 -5 -0.76 2.3
    -5 0 -5 0.38 2.67
    5 0 5 -0.96 1.19
    5 0 5 0.27 1.16
    5 0 6 514.25 23.61
    -5 0 -6 510.88 30.05
    5 0 6 523.5 28.99
    -5 0 -6 541.54 21.83
    -5 0 -7 -1.31 2.29
    5 0 7 2.16 2.22
    -5 0 -8 5.68 2.62
    5 0 8 9.76 3.46
    -5 0 -9 -0.77 1.53
    5 0 9 0.17 1.09
    -5 0 -10 126.52 16.6
    5 0 10 137.64 13.65
    -5 0 -11 3.23 2.76
    5 0 11 -0.07 2.14
    -5 0 11 0.24 0.88
    5 0 11 1.49 1.05
    -5 0 12 33.21 5.58
    5 0 12 43.47 8.18
    -5 0 -12 20.93 7.97
    5 0 12 37.17 4.79
    -5 0 13 0.02 0.72
    5 0 13 -0.21 0.87
    5 0 13 -1.23 2.25
    -5 0 -13 0.06 1.49
    -5 0 -14 337.41 29.38
    -5 0 14 318.58 17.55
    5 0 14 315.99 14.18
    5 0 14 312.58 23.35
    5 0 15 1.72 2.96
    5 0 15 0.02 0.67
    -5 0 15 0.87 1.31
    -5 0 15 1.74 1.63
    -5 0 -15 -1.91 4.82
    5 0 -15 3.59 2.59
    -5 0 16 3.12 2.4
    5 0 -16 6.61 3.04
    -5 0 -16 3.55 2.97
    5 0 16 1.34 0.94
    5 0 16 3.43 2.6
    -5 0 17 0.46 1.79
    5 0 -17 1.26 1.94
    5 0 17 -1.21 2.19
    5 0 18 393.82 29.26
    5 0 -18 429.51 21.31
    -5 0 18 432.9 24.51
    -5 0 -18 424.37 36.8
    -5 0 -19 -2.63 2.8
    -5 0 19 -1.41 1.04
    5 0 -19 -0.21 0.96
    5 0 19 -3.25 4.08
    -5 0 20 135.62 14.54
    5 0 20 121.67 17.27
    -5 0 -20 120.03 20.62
    5 0 -20 122.2 11.92
    5 0 21 2.94 3.4
    -5 0 -21 4.74 6.03
    5 0 -21 -0.55 0.98
    -5 0 21 -1.72 2.19
    -5 0 22 167.27 17.12
    -5 0 -22 171.43 25.99
    5 0 -22 172.37 14.76
    5 0 22 182.17 21.86
    -5 0 23 -4.14 2.98
    5 0 23 2.34 2.8
    5 0 -23 -1.75 1.87
    -5 0 24 111 14.84
    -5 0 -24 102.16 21.84
    5 0 24 119.27 19.06
    -5 0 -25 1.44 2.5
    -5 0 25 0.35 1.24
    -5 0 26 -2.45 2.61
    -5 0 -26 -7.53 6.49
    5 0 26 -8.34 5.34
    -5 0 27 -1.32 2.62
    -5 0 -27 7.14 8.56
    5 0 27 6.23 5.62
    -5 0 -28 -4.25 5.19
    -5 0 28 11.49 5.84
    5 0 28 3.6 3.84
    -5 0 29 2.24 3.87
    -5 0 -29 -4.11 6.14
    -5 0 30 8.68 4.94
    -5 0 31 1.42 2.56
    -6 0 0 2814.31 69.13
    -6 0 0 2802.25 50.89
    -6 0 -1 -1.12 1.51
    6 0 1 1.41 2.45
    -6 0 1 2.17 3.75
    -6 0 -1 1.63 2.42
    -6 0 1 -1.59 1.95
    6 0 1 -2.11 2.9
    -6 0 2 103.95 9.91
    6 0 2 108.19 11.04
    -6 0 -2 97.93 9.48
    -6 0 2 104.33 13.01
    -6 0 -2 90.28 12.6
    -6 0 -3 -2.3 2.95
    6 0 3 -1.13 2.35
    -6 0 3 -2.33 2.2
    -6 0 -3 0.18 0.82
    -6 0 3 -0.28 1.11
    6 0 4 653.44 28.03
    -6 0 -4 657.13 35.73
    -6 0 -4 684.15 25.82
    -6 0 4 664.32 33.27
    -6 0 5 0.29 2.91
    6 0 5 0.41 1.85
    -6 0 -5 3.54 3.66
    -6 0 -6 1445.85 54.84
    6 0 6 1402.84 42.74
    6 0 7 3.56 3.18
    -6 0 -7 4.51 3.75
    -6 0 -8 4262.45 98.29
    6 0 8 4329.56 77.73
    6 0 9 7.76 4.4
    -6 0 -9 0.25 1.95
    6 0 10 34.7 7.71
    -6 0 -10 34.16 9.18
    6 0 11 2.07 1.6
    -6 0 -11 3.84 2.48
    -6 0 12 100.5 10.25
    6 0 12 112.57 9.28
    6 0 12 91.17 12.56
    -6 0 -12 108.97 17.01
    6 0 13 0.66 0.86
    -6 0 13 1.72 2.08
    -6 0 -13 5.51 4.05
    6 0 13 -0.38 1.58
    6 0 14 286.96 14.88
    -6 0 14 291.05 17.86
    6 0 14 257.98 22.36
    -6 0 -14 291.54 28.69
    -6 0 -15 5.64 5.26
    6 0 15 0.51 3.57
    -6 0 15 0.54 1.89
    6 0 15 -0.81 1.41
    6 0 16 1600.8 58.23
    6 0 -16 1598.18 41.72
    -6 0 16 1697.82 44.01
    -6 0 -16 1649.06 71.67
    6 0 -17 6.45 3.62
    6 0 17 5.74 4.8
    -6 0 17 0.48 1.18
    -6 0 -17 0.71 4.28
    -6 0 17 4.03 2.75
    -6 0 -18 148.87 22.45
    6 0 18 137.99 18.11
    -6 0 18 135.03 14.02
    6 0 -18 167.5 14.06
    -6 0 -19 -0.76 2.98
    6 0 19 -2.8 4.5
    -6 0 19 -2.95 2.74
    6 0 -19 -1.16 1.42
    -6 0 -20 125.32 21.47
    6 0 -20 151.63 14.05
    -6 0 20 125.79 14.03
    6 0 20 151.92 19.67
    6 0 -21 2.58 2.82
    -6 0 -21 9.15 7.03
    6 0 21 1.34 3.73
    -6 0 21 -0.04 1.33
    -6 0 22 22.84 6.62
    6 0 -22 35.79 7.05
    -6 0 -22 12.18 7.04
    6 0 22 28.43 9.23
    6 0 -23 0.03 2.08
    6 0 23 2.19 2.42
    -6 0 -23 -0.56 4.48
    -6 0 23 1.24 2.3
    -6 0 24 30.28 7.57
    6 0 24 38.71 11.41
    -6 0 -24 25.87 11.37
    6 0 25 1.03 2.53
    -6 0 25 0.61 2.05
    -6 0 -25 -3.44 4.67
    -6 0 -26 -3.23 4.5
    6 0 26 4.67 3.46
    -6 0 26 2.72 2.14
    6 0 27 -1.26 3.06
    -6 0 27 -2.51 3.62
    -6 0 -27 -4.98 5.47
    -6 0 -28 7.14 4.08
    -6 0 28 5.31 3.69
    6 0 28 -3.04 4.06
    -6 0 29 -0.53 1.81
    -6 0 30 3.83 2.75
    -7 0 0 -1.06 1.3
    -7 0 0 1.93 2.95
    -7 0 -1 1.38 1.54
    -7 0 1 -0.62 2.5
    7 0 1 1.98 1.74
    -7 0 -1 -0.59 2.05
    -7 0 1 0.24 1.45
    7 0 2 987.12 36.44
    -7 0 -2 1042.18 46.4
    -7 0 2 1019.6 44.64
    -7 0 -2 1105.98 34.23
    -7 0 2 1069.94 34.43
    -7 0 3 0.87 1.84
    -7 0 -3 -1.42 3.13
    -7 0 3 0.9 1.36
    7 0 3 -1.06 1.59
    7 0 4 0.37 1.79
    -7 0 -4 1.64 1.82
    -7 0 4 0.92 2.23
    -7 0 4 3.36 1.62
    7 0 5 0.55 1.27
    -7 0 5 1.76 3.26
    -7 0 -5 0.04 2.78
    7 0 6 37.78 7.8
    -7 0 -6 20.26 7.18
    -7 0 -7 2.15 2.65
    7 0 7 7.5 4.07
    7 0 8 8.98 4.04
    -7 0 -8 17.42 6.61
    7 0 9 1.11 1.13
    -7 0 -9 3.07 3.48
    -7 0 -10 135.18 19.16
    7 0 10 114.11 14.27
    7 0 11 -1.62 1.21
    -7 0 -11 0.4 3.19
    7 0 12 85.25 12.62
    -7 0 -12 88.05 16.33
    -7 0 -13 -2.64 3.71
    7 0 13 1.86 1.37
    -7 0 13 -0.86 1.59
    -7 0 -14 2.77 4.73
    7 0 14 12.32 5.24
    -7 0 14 7.93 3.33
    -7 0 15 0.07 2.27
    -7 0 -15 -2.22 4.58
    7 0 15 -4.5 3.88
    7 0 16 96.47 15.02
    -7 0 16 56.13 8.56
    -7 0 -16 91.98 17.82
    -7 0 -17 0.93 2.38
    -7 0 17 1.64 2.24
    7 0 17 -2.41 3.45
    7 0 -17 5.22 2.95
    7 0 -18 144.93 13.73
    -7 0 18 139.57 13.59
    7 0 18 126.12 18.09
    -7 0 18 142.14 14.72
    -7 0 -18 129.31 22.12
    7 0 19 -2.76 3.99
    7 0 -19 -0.78 1.44
    -7 0 -19 5.33 5.41
    -7 0 19 -2.61 2.68
    -7 0 -20 13.94 8.82
    -7 0 20 12.74 4.59
    7 0 20 10.85 5.62
    7 0 -20 14.46 4.67
    7 0 21 1.11 2.27
    -7 0 -21 1.54 5.48
    7 0 -21 -0.11 1.42
    -7 0 21 -0.88 2.88
    7 0 -22 68.47 10.41
    7 0 22 65.06 14.24
    -7 0 22 54.39 9.75
    -7 0 -22 72.77 17.88
    -7 0 23 2.02 2.32
    7 0 23 8.73 5.61
    7 0 -23 -0.01 1.51
    -7 0 -23 2.2 3.91
    -7 0 -24 99.64 22.19
    -7 0 24 103.2 14.33
    7 0 24 112.23 19.51
    -7 0 25 0.22 1.24
    -7 0 -25 5.88 6.89
    7 0 25 4.37 4.11
    -7 0 26 7.39 4.29
    7 0 26 20.79 9.68
    -7 0 -26 13.03 8.3
    7 0 27 -0.94 3.36
    -7 0 -27 -6.08 6.17
    -7 0 27 -0.93 1.59
    -7 0 -28 13.25 10.38
    -8 0 0 16.09 4.43
    -8 0 0 27.29 8.02
    -8 0 1 1.55 3.25
    -8 0 1 1.77 1.95
    -8 0 2 53.04 11.07
    -8 0 -2 44.98 10.38
    -8 0 2 58.71 8.51
    8 0 2 49.52 8.86
    -8 0 -3 1.13 1.88
    -8 0 3 1.92 1.51
    -8 0 3 1.67 3.84
    8 0 3 -0.82 1.67
    -8 0 4 165.81 14.48
    8 0 4 169.63 16.64
    -8 0 4 175.08 19.6
    -8 0 -4 174.42 20.75
    -8 0 -5 -1.68 4.41
    -8 0 5 3.72 4.95
    8 0 5 -0.33 3.25
    -8 0 5 0.92 1.96
    -8 0 -6 12.48 6.56
    8 0 6 10.91 4.05
    8 0 7 1.54 2.21
    -8 0 -7 3.66 3.48
    8 0 8 47.03 9.4
    -8 0 -8 50.68 11.95
    -8 0 -9 -2.91 3.15
    8 0 9 2.89 3.13
    -8 0 -10 176.81 23.49
    8 0 10 154.34 17.61
    -8 0 -11 -11.26 6.07
    8 0 11 4.33 3.79
    8 0 12 1.02 2.49
    -8 0 -12 4.65 4.06
    8 0 13 2.47 2.56
    -8 0 -13 0.37 2.58
    8 0 14 20.91 7.38
    -8 0 14 14.67 4.93
    -8 0 -14 10.06 5.82
    8 0 15 1.98 1.64
    -8 0 15 -1.91 2
    -8 0 -15 3.11 3.31
    -8 0 -16 119.07 21.45
    -8 0 16 147.45 14.75
    8 0 16 146.62 19.45
    8 0 17 3.11 2.29
    -8 0 -17 -1.88 2.8
    -8 0 17 -2.17 2.41
    -8 0 18 33.63 7.17
    8 0 -18 42.54 8.13
    -8 0 -18 19.17 8.85
    8 0 18 28.22 9.32
    -8 0 18 34.41 7.15
    -8 0 19 -1.76 1.65
    -8 0 19 -0.2 1.43
    8 0 19 -1.33 2.27
    -8 0 -19 -1.14 3.46
    8 0 -19 -1.81 0.94
    -8 0 20 38.94 7.78
    8 0 -20 41.09 8.3
    8 0 20 43.05 11.66
    -8 0 20 33.52 7.55
    -8 0 -20 27.76 11.05
    8 0 21 1.53 3.91
    -8 0 21 0.84 2.11
    -8 0 -21 -8.4 6.49
    8 0 -21 -2.18 2.41
    8 0 -22 5.74 2.98
    8 0 22 6.99 5.27
    -8 0 -22 1.2 4.11
    -8 0 22 5.39 3.54
    8 0 23 3.63 4.52
    -8 0 -23 -5.46 5.45
    8 0 -23 2.43 1.36
    -8 0 23 0.26 2.03
    -8 0 -24 -8.85 7.2
    8 0 24 1.97 4.52
    -8 0 24 1.13 2.51
    8 0 -24 -0.42 2.66
    -8 0 25 -1.25 1.89
    8 0 25 -9.79 6.28
    -8 0 -25 -1.03 3.65
    -8 0 -26 -0.15 4.95
    8 0 26 -11.82 7.04
    -8 0 -27 8.92 7.74
    -9 0 0 0.97 2.56
    -9 0 1 -1.08 3.05
    -9 0 -1 6.27 4.7
    -9 0 -2 594.89 39.79
    -9 0 2 618.32 39.37
    -9 0 -3 -3.27 5.95
    -9 0 3 2.34 2.56
    9 0 3 2.16 3.01
    9 0 4 325 24.41
    -9 0 4 360.79 30
    -9 0 -4 319.07 29.81
    -9 0 -5 -1.9 4.38
    9 0 5 1.03 2
    -9 0 5 -1.1 3.66
    -9 0 6 235.6 24.42
    9 0 6 256.21 22.85
    -9 0 -6 205.69 24.94
    -9 0 -7 -1.41 2.08
    9 0 7 -1.11 2.26
    -9 0 -8 13.64 7.24
    9 0 8 30.59 7.84
    -9 0 -9 -0.7 2.55
    9 0 9 0.42 1.35
    9 0 10 -2.86 2.85
    -9 0 -10 6.77 4.62
    -9 0 -11 0.89 2.21
    9 0 11 -0.7 2.68
    9 0 12 232.33 23.64
    -9 0 -12 252.17 29.55
    9 0 13 0.26 1.88
    -9 0 -13 -0.23 5.41
    9 0 14 132.32 18.49
    -9 0 -14 145.95 23.64
    9 0 15 2.84 3.07
    -9 0 15 0.21 1.02
    -9 0 16 24.84 6.2
    -9 0 -16 18.81 8.64
    9 0 16 32.6 9.41
    -9 0 -17 -2.6 5.05
    9 0 17 -2.75 3.56
    -9 0 17 0.2 1.94
    -9 0 18 23.67 6.43
    9 0 18 27.14 9.43
    -9 0 -18 10.79 7.01
    -9 0 -19 -1.68 2.53
    9 0 19 -2.82 3.93
    9 0 -19 -6.69 3.46
    -9 0 19 1.15 2.63
    -9 0 19 -6.8 3.42
    -9 0 20 -0.76 1.95
    -9 0 20 -2.93 2.33
    -9 0 -20 -6.97 6.76
    9 0 20 0.36 3.64
    9 0 -20 5.71 4.1
    9 0 21 0.02 2.75
    -9 0 21 2.21 1.9
    9 0 -21 3.14 2.54
    9 0 -22 3.46 3.59
    9 0 22 6.71 6.41
    -9 0 -22 -3.76 6.32
    9 0 -23 -2.16 2.67
    -9 0 -23 0.11 3.79
    9 0 23 4.57 3.51
    9 0 -24 80.79 12.92
    9 0 24 46.61 13.22
    -9 0 -24 55.72 17.87
    -9 0 -25 -0.62 3.14
    9 0 25 0.04 2.02
    -9 0 -26 -4.91 6.05
    -10 0 0 721.34 45.67
    -10 0 -1 4.16 4.57
    -10 0 1 -1.38 1.64
    -10 0 2 1.53 4.69
    -10 0 -2 1.69 3.8
    10 0 3 -1.01 2.42
    -10 0 -3 -1.58 5.42
    -10 0 3 0.55 3.05
    -10 0 -4 8.66 5.79
    -10 0 4 12.91 5.98
    10 0 4 22.22 6.85
    10 0 5 2 1.77
    -10 0 5 2.41 3.59
    10 0 6 -1.05 2.35
    -10 0 6 4.45 3.6
    10 0 7 8.64 9.83
    -10 0 -7 4.46 5.8
    -10 0 -8 1.59 2.69
    10 0 8 -0.6 1.45
    -10 0 -9 -1.01 5.28
    10 0 9 -5.55 4.82
    -10 0 -10 9.64 5.9
    10 0 10 13.46 5.59
    -10 0 -11 4.72 4.72
    10 0 11 -1.45 3.99
    -10 0 -12 -0.25 5.24
    10 0 12 -2 2.9
    10 0 13 1.25 3.95
    -10 0 -13 5.42 6.1
    -10 0 -14 4.3 5.12
    10 0 14 0.52 2.68
    10 0 15 2.55 1.93
    -10 0 15 0.68 1.57
    -10 0 -15 -3.08 4.06
    10 0 16 12.98 5.92
    -10 0 -16 8.48 6.17
    -10 0 16 22.15 6.13
    -10 0 17 2.41 2.25
    -10 0 -17 0.34 2.58
    10 0 17 -2.26 3.02
    -10 0 18 12.35 4.72
    10 0 18 10.57 4.66
    -10 0 -18 10.54 7.76
    -10 0 19 3.71 1.71
    10 0 -19 0.09 1.86
    10 0 19 0.87 3.66
    -10 0 -20 18.78 11.1
    10 0 -20 21.81 6.41
    10 0 20 20.37 9.41
    10 0 21 6.27 5.74
    -10 0 -21 2.62 5.06
    10 0 -21 3.29 2.8
    -10 0 -22 18.35 8.62
    10 0 -22 33.61 8.48
    10 0 22 44.12 13.81
    -10 0 -23 1.78 3.93
    10 0 -23 3.91 3.99
    10 0 23 0.6 3.26
    -10 0 -24 10.58 8.19
    10 0 24 31 12.33
    10 0 -24 27.22 7.98
    -10 0 -25 -7.05 6.4
    -11 0 0 1.45 3.31
    -11 0 -1 -2.71 4.08
    -11 0 1 -9.2 5.63
    -11 0 -2 9.1 6.31
    -11 0 2 9.3 6.28
    -11 0 3 0.18 2.2
    -11 0 -3 -2.77 2.67
    -11 0 -4 133.57 21.09
    11 0 4 126.27 17.26
    -11 0 4 106.11 17.93
    11 0 5 -0.58 1.95
    -11 0 -5 3.62 4.76
    -11 0 5 4.46 5.14
    11 0 6 208.2 22.72
    -11 0 -6 225.24 28.24
    -11 0 6 223.76 26.36
    11 0 7 6.57 4.93
    -11 0 -7 26.29 15.17
    -11 0 -8 170.95 25.42
    11 0 8 181.32 21.74
    -11 0 -9 -3.99 4.64
    11 0 9 0.31 2.1
    11 0 10 9.09 4.84
    -11 0 -10 14.39 8.05
    -11 0 -11 -0.91 2.42
    11 0 11 2.96 3.03
    -11 0 -12 68.49 16.53
    11 0 12 69.91 14.09
    -11 0 -13 2.78 4.49
    11 0 13 3.66 3.53
    -11 0 -14 17.4 9.08
    11 0 14 13 6.23
    -11 0 -15 8.18 5.07
    11 0 15 1.67 3.82
    -11 0 -16 2.53 3.8
    -11 0 16 3.63 2.65
    11 0 16 4.5 4.95
    -11 0 17 0.91 1.98
    -11 0 -17 3.56 4.99
    11 0 17 -2.99 3.42
    -11 0 18 17.05 6.03
    -11 0 -18 12.39 6.91
    11 0 18 17.97 8.37
    -11 0 -19 0.36 2.21
    11 0 19 -5.77 4.86
    11 0 20 1.12 2.18
    11 0 -20 0.74 1.8
    -11 0 -20 5.1 5.54
    -11 0 -21 -5.38 5.63
    11 0 -21 1.9 3.21
    11 0 21 9.03 6.24
    11 0 22 17.61 8.78
    -11 0 -22 17.61 10.58
    11 0 -22 25.58 7.81
    11 0 23 7.25 3.39
    11 0 -23 0.59 1.71
    -11 0 -23 11.98 8.65
    -11 0 -24 11.44 9.44
    11 0 -24 -1.95 1.83
    -12 0 0 236.19 28.96
    -12 0 1 -1.89 5.4
    -12 0 -1 3.35 3.62
    -12 0 2 47.81 12.93
    -12 0 -2 39.51 12.39
    -12 0 3 3.54 2.1
    -12 0 -3 -3.07 4.7
    -12 0 4 60.52 14.21
    -12 0 -4 76.94 17.16
    12 0 5 -4.36 3.66
    -12 0 5 -4.68 2.88
    -12 0 -5 -2.33 1.96
    12 0 6 2.93 3.07
    -12 0 -6 1.98 2.93
    -12 0 6 4.78 3.93
    12 0 7 -0.46 1.93
    -12 0 -7 2.81 6.25
    -12 0 -8 620.67 50.64
    12 0 8 591.53 41.19
    12 0 9 -2.13 3
    -12 0 -9 -3.94 4.56
    -12 0 -10 5.62 5.08
    12 0 10 19.22 8.13
    12 0 11 -2.43 3.01
    -12 0 -11 -7.52 6.95
    12 0 12 22.01 8.08
    -12 0 -12 15.03 8.22
    -12 0 -13 2.98 2.31
    12 0 13 -15.14 7.13
    -12 0 -14 22.34 10.15
    12 0 14 50.1 12.5
    12 0 15 0.31 3.17
    -12 0 -15 0.47 3.21
    -12 0 -16 49.76 15.63
    12 0 16 61.06 15.08
    -12 0 16 67.28 12.07
    12 0 17 5.31 4.73
    -12 0 17 -2.25 2.64
    12 0 18 -0.08 1.82
    -12 0 -18 0.51 4.04
    12 0 19 -5.61 4.98
    -12 0 -19 6.15 6.06
    12 0 -19 3.81 4.13
    12 0 -20 6.85 4.32
    -12 0 -20 -1.8 4.17
    12 0 20 4.83 4.03
    12 0 -21 7.28 5.14
    12 0 21 5.08 3.37
    -12 0 -21 1.42 4.11
    12 0 -22 16.64 6.4
    12 0 22 -6.1 5.64
    -12 0 -22 19 11.04
    12 0 -23 -4.5 3.57
    12 0 -24 9.35 5.42
    -13 0 0 -1.47 2.33
    -13 0 -1 -9 6.19
    -13 0 1 5.15 4.97
    -13 0 2 7.97 6.47
    -13 0 -2 0.13 3.05
    -13 0 3 -0.1 3.22
    -13 0 -3 2.59 3.07
    -13 0 4 32.67 11.12
    -13 0 -4 29.08 10.29
    -13 0 -5 -2.67 3.68
    -13 0 5 -0.27 2.2
    -13 0 -6 33.77 11.27
    -13 0 -7 4.95 4.57
    13 0 7 -5.78 4.5
    13 0 8 8.47 5.18
    -13 0 -8 -2.41 3.89
    -13 0 -9 3.47 6.27
    13 0 9 6.13 6.94
    13 0 10 35.67 10.93
    -13 0 -10 43.52 14.31
    -13 0 -11 -3.96 4.92
    13 0 11 0.3 1.85
    -13 0 -12 16.42 8.67
    13 0 12 17.44 8.26
    13 0 13 14.74 7.32
    -13 0 -13 -5.42 5.46
    -13 0 -14 0.33 2.9
    13 0 14 -8.39 5.65
    13 0 15 0.64 2.21
    -13 0 -15 -0.61 2.47
    -13 0 -16 12.86 8.86
    -13 0 16 16.2 6.28
    13 0 16 12.71 7.15
    13 0 17 -5.72 5.01
    -13 0 -17 -10.9 8.07
    -13 0 -18 19.74 9.74
    13 0 18 51.61 14.77
    -13 0 -19 0.44 2.94
    13 0 -19 4.89 4.45
    13 0 19 6.69 6.68
    13 0 -20 -2.37 2.73
    13 0 20 2 3.48
    13 0 -21 6.29 4.15
    13 0 -22 10.09 5.25
    -14 0 0 19.98 8.33
    -14 0 1 -3.9 4.9
    -14 0 -1 -15.42 8.28
    -14 0 -2 12.12 7.14
    -14 0 2 1.45 4.02
    -14 0 3 7.09 6.44
    -14 0 -3 7.22 4.96
    -14 0 4 12.62 7.31
    -14 0 -4 1.17 2.62
    -14 0 -5 -0.33 3.43
    -14 0 5 2.33 4.31
    -14 0 -6 20.64 9.84
    -14 0 -7 5.47 6
    -14 0 -8 1.54 5.2
    14 0 8 6.22 4.91
    14 0 9 -1.51 2.76
    -14 0 -9 6.98 5
    14 0 10 -0.36 1.95
    -14 0 -10 -2.82 7.32
    -14 0 -11 -0.03 4.18
    14 0 11 0.91 3.12
    -14 0 -12 4.28 7.61
    14 0 12 -4.62 4.52
    -14 0 -13 -2.37 4.36
    14 0 13 2.93 3.73
    14 0 14 -0.21 1.8
    -14 0 -14 8.92 8.01
    -14 0 -15 1.45 5.75
    14 0 15 -0.94 2.89
    14 0 16 18.14 8.34
    -14 0 -16 23.73 11.78
    -14 0 -17 9.02 7.57
    14 0 17 -18.42 9.01
    -14 0 -18 5.28 3.46
    14 0 18 23.86 11.42
    14 0 19 -0.54 2.17
    -15 0 0 0.1 3.57
    -15 0 -1 4.59 3.51
    -15 0 1 -1.89 5.79
    -15 0 2 3.31 3.46
    -15 0 -2 3.66 2.56
    -15 0 3 -4.47 4.82
    -15 0 -3 -4.38 8.11
    -15 0 4 47 14.81
    -15 0 -4 54.34 15.92
    -15 0 -5 3.8 6.43
    -15 0 -6 -1.25 3.2
    -15 0 -7 -0.69 4.63
    -15 0 -8 27.92 12.21
    -15 0 -9 -0.47 2.88
    15 0 10 4.48 3.61
    -15 0 -10 -0.9 4.49
    15 0 11 -5.1 4.71
    -15 0 -11 -9.83 7.72
    -15 0 -12 56.44 18.31
    15 0 12 42.28 13.04
    -15 0 -13 -5.3 6.03
    15 0 13 -0.24 2.18
    -15 0 -14 -2.24 4.15
    15 0 14 -9.37 8
    -15 0 -15 2.64 4.91
    15 0 15 -3.79 4.88
    -15 0 -16 -3.41 5.38
    15 0 16 -1.12 2.83
    15 0 17 -6.5 5.65
    -16 0 0 27.75 11.5
    -16 0 1 11.04 8.46
    -16 0 -1 2.8 5.33
    -16 0 2 1.65 5.73
    -16 0 -2 -3.1 4.42
    -16 0 3 14.1 8.88
    -16 0 -3 -2.67 4.19
    -16 0 4 -1.16 3.24
    -16 0 -4 7.64 6.5
    -16 0 -5 -3.91 6.17
    -16 0 -6 15.46 7.91
    -16 0 -7 -0.06 4.38
    -16 0 -8 -2.02 4.31
    -16 0 -9 -2.12 4.13
    -16 0 -10 -1.53 3.75
    -16 0 -11 11.42 8.38
    -16 0 -12 -8.55 7.39
    16 0 15 1.41 2.89
    -17 0 0 -1.1 3.17
    -17 0 -1 3.45 4.7
    -17 0 1 7.77 6.61
    -17 0 2 8.8 6.9
    -17 0 -2 74.95 20.28
    -17 0 3 6.56 6.94
    -17 0 -3 5.19 5.4
    -17 0 -4 2.72 4.82
    -17 0 -5 -0.62 3.16
    -17 0 -6 6.86 6.51
    -17 0 -7 10.82 8.08
    0 -1 0 -0.45 0.44
    0 -1 0 0.24 0.33
    0 1 0 -0.03 0.5
    0 1 0 0.02 0.32
    0 -1 -1 0.07 0.34
    0 -1 1 0.3 0.45
    0 1 -1 1.35 0.89
    0 1 1 0.12 0.35
    0 -1 -1 0.37 0.62
    0 -1 -1 0.04 0.34
    0 -1 -1 -0.09 0.22
    0 -1 -2 0.05 0.33
    0 -1 -2 -0.02 0.37
    0 1 2 -0.41 0.36
    0 1 2 -0.55 0.56
    0 1 -2 0.06 0.48
    0 -1 2 -0.28 0.46
    0 1 3 0.96 0.93
    0 1 3 -0.08 0.27
    0 -1 -3 0.61 0.51
    0 1 -3 -0.02 0.68
    0 -1 -3 -0.52 0.74
    0 -1 3 0.27 0.81
    0 -1 -4 0.09 0.62
    0 1 -4 0.14 0.53
    0 -1 4 0.9 0.97
    0 1 4 0.8 1.09
    0 -1 -4 0.16 0.24
    0 1 -5 -0.29 0.62
    0 -1 -5 -0.25 0.42
    0 1 5 1.08 1.3
    0 -1 5 2.22 0.98
    0 -1 6 0.74 0.77
    0 1 -6 0.39 0.88
    0 1 6 1.33 0.93
    0 -1 -6 0.17 0.51
    0 1 -7 -0.19 0.64
    0 1 7 -0.49 0.95
    0 -1 -7 0.22 0.8
    0 -1 7 0.37 0.56
    0 1 8 0.29 1.16
    0 -1 8 -0.03 0.71
    0 1 -8 -0.1 0.98
    0 -1 -8 -0.07 0.64
    0 -1 -9 2.11 1.17
    0 -1 9 -0.28 0.51
    0 1 9 0.86 1.44
    0 -1 9 2.46 1.75
    0 1 -9 -0.06 0.62
    0 1 10 -0.69 0.96
    0 -1 10 -0.54 1.34
    0 1 -10 0.65 0.86
    0 -1 10 -0.7 1.07
    0 -1 -10 -0.71 1.02
    0 1 -11 -0.77 0.78
    0 1 11 -1.04 1.62
    0 -1 11 -2.24 1.47
    0 -1 -11 0.01 0.21
    0 -1 11 0.6 0.92
    0 -1 12 -1.74 1.25
    0 -1 12 0.17 0.6
    0 1 12 -1.56 1.97
    0 -1 -12 0.19 0.41
    0 1 -12 -0.11 0.92
    0 1 -13 0.87 1.3
    0 1 13 -0.13 1.69
    0 -1 -13 -0.15 0.23
    0 -1 13 0.07 1.01
    0 -1 13 0.84 0.72
    0 -1 -14 -0.24 0.23
    0 1 14 0.23 1.62
    0 -1 14 0.28 0.64
    0 1 -14 -0.22 1.16
    0 -1 14 -0.99 1.73
    0 1 15 -0.72 1.8
    0 -1 -15 0.32 0.44
    0 -1 15 -1.36 2.61
    0 -1 15 0.03 0.6
    0 1 -15 0.96 1.46
    0 1 -16 0.06 1.05
    0 -1 16 1.91 1.36
    0 1 16 0.89 1.48
    0 -1 -16 -0.31 0.36
    0 -1 16 1.36 1.5
    0 1 17 0.25 1.65
    0 1 -17 -0.14 0.91
    0 -1 17 0.28 1.35
    0 1 -18 -1.01 1.65
    0 1 18 -1.15 2.59
    0 -1 18 0.39 0.92
    0 1 -19 -0.33 0.74
    0 -1 19 0.42 1.58
    0 1 19 -0.55 1.33
    0 1 -20 0.65 1.56
    0 1 20 -1.63 2.6
    0 -1 20 -0.45 2.03
    0 1 -21 1.96 1.6
    0 1 21 1.31 3.07
    0 -1 21 -1.69 2.99
    0 -1 22 1.02 2.5
    0 1 22 2.62 1.62
    0 1 -22 -0.28 1.21
    0 -1 23 -2.88 3.74
    0 1 23 -0.97 2.41
    0 -1 24 -3.41 3.44
    0 1 24 0.88 1.77
    0 -1 25 2.04 3.21
    0 1 25 2.59 3.27
    0 -1 26 -5.83 3.99
    0 1 26 0.54 2.35
    0 1 27 3.46 3.46
    0 -1 27 -0.36 1.52
    0 1 28 0.14 1.49
    0 -1 28 6.43 4.3
    0 1 29 -2.23 2.99
    0 -1 29 2.43 3.29
    0 -1 30 0.16 1.57
    0 1 30 6.04 4.69
    0 1 31 8.82 6.15
    -1 -1 0 0.32 0.98
    1 1 0 0.77 0.57
    1 -1 0 1.07 0.63
    -1 1 0 -0.39 0.47
    1 1 0 1.26 0.88
    -1 -1 0 -0.19 0.32
    -1 -1 -1 1.93 1.25
    1 -1 1 1.49 0.86
    -1 -1 1 1.63 0.74
    1 -1 -1 0.9 0.48
    -1 -1 -1 1.7 1.4
    1 1 -1 2.5 0.97
    1 1 -1 2.08 1.32
    1 1 1 1.3 1.08
    -1 -1 -1 1.46 0.75
    -1 -1 1 0.85 1.22
    -1 1 -1 0.78 0.52
    1 1 1 -0.5 1.02
    1 1 1 0.94 0.41
    1 -1 2 982.96 18.06
    1 1 2 970.16 24.09
    1 1 -2 1018.95 17.71
    1 1 -2 922.86 22.48
    -1 1 2 998.3 18.43
    1 1 2 1023.15 13.9
    -1 -1 -2 997.37 21.45
    -1 -1 2 972.35 22.01
    -1 -1 -2 988.65 13.32
    -1 -1 -2 1010.09 24.96
    -1 1 -2 1005.2 17.76
    1 1 2 1003.48 22.08
    -1 -1 2 979.42 16.97
    1 1 3 2642.11 37.15
    1 1 -3 2668.33 38.82
    1 -1 -3 2583.31 32.27
    -1 1 3 2664.88 24.13
    1 1 -3 2599.32 29.83
    -1 1 3 2579.42 31.87
    1 -1 3 2632.05 30.76
    -1 1 -3 2604.08 30
    -1 -1 -3 2626.28 35.63
    -1 -1 3 2641.51 29.1
    -1 -1 -3 2665.78 42.3
    -1 -1 -3 2661.63 19.36
    1 1 3 2700.43 21.02
    1 -1 -3 2588.71 22.18
    1 -1 -4 5304.76 36.01
    -1 -1 -4 5233.7 51.58
    -1 1 -4 5288.36 44.09
    1 1 -4 5230.76 44.17
    1 1 4 5269.44 54.27
    -1 1 4 5303.44 38.44
    1 -1 4 5221.13 44.98
    -1 -1 4 5155.31 42.34
    -1 1 4 5299.06 47.13
    1 -1 -4 5267.08 48.54
    -1 -1 5 1110.89 20.22
    1 -1 5 1065.4 23.02
    1 1 -5 1118.17 21.47
    -1 1 5 1116.67 19.52
    1 -1 5 1083.87 21.16
    1 -1 -5 1112.5 18.73
    1 1 5 1106.71 26.11
    -1 -1 -5 1055.36 23.92
    -1 1 5 1099.2 23
    1 -1 -5 1124.9 23.48
    -1 1 -5 1124.41 20.9
    1 -1 6 4736.46 45.63
    1 -1 6 4629.45 51.68
    1 1 -6 4702.75 45.61
    -1 1 -6 4648.99 44.33
    1 1 6 4731.38 56.19
    1 -1 -6 4705.23 50.3
    -1 -1 6 4633.91 42.81
    -1 -1 -6 4819.51 52.57
    1 -1 -6 4760.26 43.27
    -1 1 6 4721.96 44.65
    -1 -1 7 211.2 9.38
    -1 1 -7 233.68 10.31
    -1 1 7 222.84 10.59
    1 -1 7 218.17 9.97
    1 1 -7 215.2 10.25
    1 -1 -7 222.73 11.34
    -1 -1 -7 218.49 11.74
    1 1 7 218.15 12.76
    1 -1 -7 238.62 10.7
    1 1 -7 220.99 6.85
    1 -1 7 216.96 11.88
    1 -1 8 549.62 16.23
    1 -1 8 555.07 20.15
    1 -1 -8 556.32 17.61
    -1 1 -8 558.68 16.42
    1 -1 -8 550.53 18.57
    1 1 -8 558.84 16.99
    -1 -1 8 549.81 15.36
    1 1 -8 539.74 12.01
    -1 1 8 553.41 17.82
    -1 -1 -8 559.76 19.62
    1 1 8 546.93 20.94
    1 -1 9 61.88 7.04
    1 1 -9 64.87 6.06
    1 -1 -9 58.72 6.29
    -1 -1 -9 61.77 6.82
    1 1 -9 59.17 4.4
    -1 1 -9 60.61 5.55
    1 -1 -9 66.93 6.6
    1 1 9 58.17 7.22
    -1 -1 9 66.41 5.42
    1 -1 9 69.79 5.88
    -1 1 9 67.8 6.74
    -1 -1 10 1.79 1.2
    1 -1 10 0.93 1.14
    -1 1 -10 1.14 0.72
    1 1 -10 1.89 1.52
    1 -1 10 2.83 1.34
    1 -1 -10 -0.28 0.65
    -1 1 10 0.52 0.73
    1 1 10 0.72 1.45
    1 -1 -10 1.92 1.12
    1 1 -10 0.21 0.58
    1 1 11 77.77 9.03
    1 -1 -11 67.36 7.25
    1 -1 11 76.12 6.34
    -1 1 11 69.84 7.59
    -1 -1 11 71.82 5.95
    -1 1 -11 78.84 6.74
    1 -1 11 78.34 8.65
    1 1 -11 75.25 5.64
    1 1 -11 78.72 7.04
    1 -1 -11 77.31 7.99
    -1 1 12 240.78 14.82
    1 1 12 229.21 15.94
    1 -1 -12 243.45 8.1
    1 1 -12 226.85 10.43
    1 -1 12 248.23 11.48
    -1 1 -12 236.48 12.1
    -1 -1 12 246.6 15.94
    1 -1 12 243.35 15.88
    1 1 -12 264.67 13.31
    -1 -1 13 2.43 2.23
    1 -1 13 5.26 2.38
    1 1 -13 4.84 2.11
    1 1 13 2.62 2.85
    -1 1 -13 3.63 1.4
    -1 1 13 0.57 0.99
    1 1 -13 2.32 1.41
    1 -1 13 4.85 1.8
    1 -1 -13 3.59 1.11
    1 -1 14 3.8 2.66
    1 1 -14 -0.91 1.34
    -1 1 -14 1.11 0.78
    -1 -1 14 -0.56 1.27
    1 -1 14 0.87 0.81
    1 -1 -14 0.19 0.42
    1 1 -14 0.49 0.42
    1 1 14 1.44 1.61
    -1 1 14 1.12 2.39
    1 1 15 9.44 3.79
    -1 1 -15 11.88 2.75
    1 -1 15 17.26 4.92
    1 -1 -15 9.32 1.76
    -1 -1 15 10.04 4.03
    1 1 -15 8.31 2.42
    1 -1 15 12.33 2.7
    -1 1 15 13.68 4.12
    1 1 -15 11.3 2.94
    1 -1 16 -1 2.2
    -1 1 16 -1.37 1.12
    1 1 16 1.84 1.03
    1 -1 -16 0.27 0.38
    1 1 -16 0.6 1.07
    1 -1 16 0.16 1.03
    1 1 -16 0.22 0.59
    -1 -1 16 -0.64 1.98
    -1 1 -16 2.57 1.82
    1 1 -17 178.54 12.51
    1 1 17 169.97 16.32
    -1 -1 17 148.93 14.54
    -1 1 -17 177.51 11.49
    1 1 -17 146.64 10.89
    1 -1 17 163.32 9.64
    1 -1 17 170.76 15.78
    1 -1 -17 169.52 8.24
    -1 1 17 183.32 15.82
    1 -1 -18 1.53 0.99
    -1 -1 18 1.86 2.25
    -1 1 18 3.76 2.99
    1 1 -18 0.78 1.17
    1 -1 18 1.46 3.13
    1 1 18 6.38 4.47
    1 -1 18 0.8 0.47
    -1 1 -18 1.93 1.4
    1 1 -19 24.31 4.89
    1 -1 19 23.32 6.28
    -1 1 19 17.73 6
    1 1 19 16.38 5.18
    1 -1 -19 18.63 2.82
    -1 -1 19 23.67 6.16
    -1 1 -19 25.38 4.33
    -1 -1 20 41.22 8.58
    1 -1 20 34.41 7.92
    -1 1 -20 36.28 5.29
    -1 1 20 35.86 7.79
    1 1 20 31.99 7.86
    1 -1 -20 34.8 3.79
    1 1 -20 32.3 5.67
    1 1 21 72.93 12.32
    -1 1 -21 86.7 8.19
    1 1 -21 96.43 9.92
    1 -1 21 115.32 14.81
    -1 1 21 93.6 13.05
    -1 -1 21 79.34 12.11
    -1 1 22 12.34 5.34
    1 -1 22 9.46 4.47
    -1 -1 22 5.62 3.6
    1 1 -22 3.27 2.23
    1 1 22 6.66 4.39
    -1 1 -22 7.77 2.56
    -1 1 23 25.75 7.47
    1 1 23 38.8 9.52
    -1 -1 23 41.31 9.04
    1 -1 23 38.22 9.04
    -1 1 24 3.51 2.06
    1 1 24 -0.85 3.18
    -1 -1 24 4.38 4.22
    1 -1 24 3.24 3.12
    1 -1 25 31.55 9.04
    1 1 25 12.38 6.02
    -1 -1 25 15.52 5.96
    -1 1 25 14.6 5.99
    1 -1 26 1.16 3.48
    -1 -1 26 5.34 3.71
    -1 1 26 3.38 3.69
    1 1 26 10.5 6.37
    -1 1 27 14.9 6.34
    1 -1 27 18.25 7.23
    -1 -1 27 29.11 8.77
    1 1 27 15.27 7.08
    1 1 28 9.24 5.95
    -1 -1 28 7.11 4.92
    -1 1 28 3.66 3.2
    1 -1 28 9.05 5.63
    -1 1 29 5.43 4.17
    1 -1 29 1.67 3.34
    -1 -1 29 0.67 1.98
    1 1 29 -4.52 4.16
    -1 -1 30 -2.44 3.07
    1 1 30 -0.86 2.45
    -1 1 30 -0.92 2.25
    1 -1 30 -0.67 2.26
    -1 1 31 3.14 3.57
    2 1 0 973.73 28.1
    -2 1 0 1003.18 17.89
    2 -1 0 956.88 18.87
    -2 -1 0 999.82 28.13
    2 1 0 994.83 16.63
    2 1 1 1674.99 32.67
    2 -1 1 1694.98 17.51
    2 1 1 1721.96 20.87
    -2 -1 -1 1724.88 37.89
    -2 -1 1 1677.77 36.32
    -2 -1 -1 1718.73 33.11
    2 1 -1 1673.16 22.64
    2 -1 1 1613.14 24.53
    2 1 1 1678.36 37.79
    2 -1 -1 1756.89 25.87
    -2 1 -1 1689.26 24.43
    2 1 -1 1733.31 37.38
    2 -1 2 628.17 15.57
    -2 1 -2 650.06 16.53
    2 1 -2 664.43 14.86
    2 -1 2 647.05 15.86
    -2 -1 -2 656.81 20.09
    2 1 2 668.78 24.43
    2 1 2 664.59 21
    -2 1 -2 651.57 13.47
    2 1 -2 646.38 23.09
    -2 -1 -2 657.31 24.48
    2 -1 2 637.2 13.03
    -2 -1 2 622.98 22.79
    2 1 3 9999 94.89
    2 1 -3 9628.54 59.28
    -2 -1 3 9791.79 88.11
    -2 1 -3 9812.61 69.7
    -2 1 -3 9433.18 58.48
    -2 -1 -3 9598.99 97.12
    2 -1 3 9790.96 63.1
    2 -1 3 9635.19 56.96
    2 1 3 9817.61 82.64
    2 1 -3 9665.43 90.84
    -2 -1 -3 9811.29 78.98
    2 1 4 371.28 16.45
    -2 1 -4 361.73 12.7
    2 1 -4 352.39 11.89
    -2 -1 -4 347.74 18.81
    -2 1 4 365.51 13.72
    2 1 4 380.93 19.22
    2 -1 4 381.18 12.76
    2 1 -4 383.58 18.31
    -2 -1 -4 367.92 15.47
    -2 1 4 373.4 8.52
    2 -1 4 386.64 12.78
    -2 1 -5 959.41 22.52
    -2 1 5 965.93 16.16
    -2 -1 -5 955.46 32.35
    2 1 5 940.15 26.82
    -2 -1 -5 990.07 25.95
    2 1 -5 969.39 20.42
    2 -1 5 966.51 21
    2 1 -5 1025.28 31.01
    2 -1 5 969.97 22.02
    -2 1 5 931.96 22.78
    -2 1 -5 976.72 20.36
    -2 -1 6 359.19 8.99
    2 1 -6 366.65 13.15
    -2 1 -6 362.25 12.73
    2 1 6 343.83 16.9
    2 -1 6 347.57 12.95
    -2 -1 -6 358.81 15.97
    2 -1 6 352.24 14.43
    -2 1 6 366.09 14.79
    -2 -1 -6 354.51 20.37
    -2 1 6 363.98 11.24
    2 -1 -7 335.2 14.95
    2 1 7 341.65 17.51
    -2 1 7 347.76 14.64
    2 -1 7 319.89 14.81
    2 -1 7 337.47 13.09
    2 1 -7 332.04 13.05
    -2 1 7 342.98 12.11
    -2 -1 7 309.63 9.16
    -2 -1 -7 340.15 15.89
    -2 1 -7 332.96 12.38
    -2 1 -8 263.11 11.3
    2 -1 -8 274.67 14.09
    -2 -1 -8 291 15.2
    2 -1 8 257.29 13.85
    -2 1 8 294.93 12.23
    -2 -1 8 273.75 8.84
    2 1 8 272.2 16.27
    2 1 -8 266.67 12.16
    -2 1 8 302.67 14.08
    2 -1 8 278.54 12.13
    -2 -1 -9 2151.66 42.67
    -2 1 -9 2034.33 32.14
    2 -1 9 2046.35 33.76
    2 -1 9 2078.85 40.95
    -2 1 9 2028.49 34.74
    2 1 -9 2057.18 34.86
    2 1 9 1994.32 45.58
    2 -1 -9 2043.28 39.65
    2 1 10 429.91 21.7
    2 -1 -10 400.77 18
    2 1 -10 415.02 16.14
    -2 1 10 440.11 17.09
    2 -1 10 416.87 19.4
    -2 1 -10 414.94 14.9
    2 -1 10 423.58 15.56
    2 -1 11 169.9 13.02
    2 -1 11 174.59 10.1
    -2 1 11 191.01 12.06
    2 1 -11 190.25 11.3
    2 1 11 192.17 14.92
    2 -1 -11 181.18 12.6
    -2 1 -11 172.31 9.8
    2 1 12 87.6 10.55
    2 -1 12 95.97 7.57
    -2 1 -12 95.39 7.44
    2 -1 12 89.86 9.78
    -2 1 12 121.71 9.98
    2 1 -12 102.6 8.57
    2 1 -13 394.76 17.24
    2 -1 13 391.61 21.18
    2 1 13 358.91 21.91
    2 -1 13 379.6 15.26
    -2 1 13 386.52 18.96
    -2 1 -13 385.11 15.35
    -2 1 14 8.9 3.43
    2 -1 -14 10.39 2.33
    2 1 14 5.83 2.93
    -2 -1 14 10.87 3.36
    2 -1 14 12.34 4.44
    2 1 -14 8.76 2.89
    2 -1 14 10.39 2.67
    -2 1 -14 8.07 2.63
    -2 -1 15 300.78 20.06
    -2 1 15 336.16 19.2
    2 1 -15 350.94 17.12
    2 -1 -15 335.03 12.36
    2 -1 15 321.99 20.74
    -2 1 -15 330.6 14.8
    2 1 15 329 22.41
    2 -1 15 337.33 14.27
    2 1 -16 96.35 9.22
    -2 1 16 114.57 11.72
    2 -1 -16 103.92 7.23
    2 1 16 113.91 13.61
    -2 -1 16 114.05 12.66
    -2 1 -16 108.46 8.49
    2 -1 16 109.22 8.17
    2 -1 16 102.25 12.19
    2 -1 17 51.92 5.65
    2 -1 -17 55.04 5.34
    2 1 17 49.73 9.59
    2 -1 17 54.34 9.39
    -2 -1 17 58.24 9.05
    2 1 -17 59.17 7.46
    -2 1 17 42.87 7.42
    -2 1 -17 49.36 5.78
    2 -1 18 9.75 4.02
    -2 1 -18 12 3.04
    2 -1 -18 14.23 2.85
    2 1 18 13.3 5.31
    2 -1 18 14.42 2.97
    -2 1 18 15.79 4.86
    2 1 -18 14.61 3.99
    -2 -1 18 12.59 4.51
    -2 1 19 33.23 7.28
    -2 1 -19 42.82 5.53
    -2 -1 19 32.08 7.1
    2 -1 -19 36.8 4.66
    2 -1 19 44.71 8.8
    2 1 -19 35.92 5.96
    2 1 19 30.26 7.71
    2 -1 20 2.43 2.67
    -2 1 -20 2.86 1.51
    -2 1 20 2.4 2.09
    2 -1 -20 3.16 1.38
    -2 -1 20 4.06 3.08
    2 1 20 4.96 3.83
    2 1 -20 3.14 1.77
    -2 1 21 10.07 4.84
    2 -1 -21 3.05 1.69
    2 -1 21 1.12 1.75
    2 1 -21 1.57 1.57
    2 1 21 -0.6 3.26
    -2 -1 21 5.16 3.43
    2 1 22 37.27 10.05
    2 1 -22 31.6 6.05
    -2 1 22 33.99 8.01
    2 -1 22 32.31 8.62
    -2 -1 22 26.22 7
    2 -1 23 5.91 4.23
    -2 1 23 8.13 3.73
    -2 -1 23 6.01 3.62
    2 1 -23 7.06 3
    2 1 23 8.26 4.39
    -2 -1 24 25.76 7.28
    2 1 24 20.61 7.14
    -2 1 24 28.22 7.85
    2 -1 24 24.24 7.92
    2 -1 25 4.57 3.93
    -2 1 25 0.74 1.58
    2 1 25 -1.17 2.57
    -2 -1 25 -1.05 2.31
    -2 -1 26 10.47 5.4
    2 -1 26 0.93 2.44
    -2 1 26 2.48 3.21
    2 1 26 0.14 3.3
    -2 1 27 46.66 10.94
    2 -1 27 48.58 11.72
    -2 -1 27 64.29 12.77
    2 1 27 40.15 11.52
    2 1 28 6.94 5.46
    2 -1 28 3.75 6.1
    -2 -1 28 5.81 5.38
    -2 1 28 2.65 3
    -2 1 29 2.01 3.04
    2 -1 29 3.34 4.2
    2 1 29 -8.74 5.75
    -2 -1 29 7.47 4.8
    2 1 30 2 3.82
    -2 -1 30 -2.62 3.19
    -2 1 30 1.33 2.07
    -2 1 31 0.39 1.85
    3 1 0 0.15 3.14
    -3 1 0 -0.5 0.78
    3 -1 0 0.03 0.41
    -3 1 0 0.1 0.37
    3 -1 0 -0.56 1.33
    -3 -1 0 1.72 1.98
    -3 -1 0 0.15 1.07
    3 -1 1 10.66 1.79
    3 -1 1 8.77 2.61
    -3 -1 -1 6.81 2.8
    -3 -1 -1 7.53 3.01
    3 -1 -1 12.49 2.99
    3 1 -1 4.41 2.25
    -3 1 1 11.93 2.58
    3 1 1 10.08 3.15
    -3 1 -1 10.29 1.57
    -3 1 -1 9.16 2.63
    -3 -1 1 9.62 3.4
    3 1 1 8.61 3.25
    -3 -1 2 85.72 9.64
    3 1 -2 91.52 10.25
    3 1 2 90.03 8.73
    -3 1 -2 95.93 5.43
    3 -1 2 90.32 7.73
    -3 -1 -2 90.65 10.47
    3 -1 -2 102.59 8.43
    -3 1 -2 88.15 7.76
    3 -1 2 89.3 5.53
    -3 -1 -2 104.51 9.06
    3 1 2 85.16 10.04
    3 1 3 543.74 25.49
    3 -1 3 510.47 14.44
    -3 1 -3 513.82 14.13
    -3 1 -3 536.1 20.28
    3 1 3 515.28 21.2
    -3 -1 3 541.47 23.88
    3 -1 3 520.92 19.02
    3 1 -3 523.45 24.34
    -3 -1 -3 489.96 25.24
    3 -1 -3 516.15 19.88
    -3 -1 -3 498.5 19.77
    3 -1 4 7835.54 62.95
    -3 -1 4 7764.31 91.01
    -3 1 -4 7629.94 80.4
    -3 1 -4 7659.61 60.13
    3 -1 4 7643.87 60.51
    3 1 4 7749.97 96.84
    -3 -1 -4 7865.71 101.89
    3 1 4 7744.73 83.39
    -3 -1 -4 7864.67 78.77
    3 1 -4 7812.82 95.54
    3 1 -5 130.93 12.63
    3 1 5 148.45 11.81
    3 1 -5 144.29 8.5
    -3 -1 -5 117.86 12.74
    3 -1 5 143.07 8.65
    -3 -1 -5 146.41 11.01
    3 -1 5 129.45 8.65
    3 1 5 124.41 12.59
    -3 1 -5 127.65 10.73
    -3 1 5 143.29 6.16
    -3 1 -5 136.36 8.66
    -3 1 -6 265.75 16.29
    3 -1 6 285.2 13.45
    3 1 -6 311.27 12.75
    -3 1 6 291.73 10.01
    -3 -1 -6 279.33 15.53
    -3 1 -6 289.96 13.51
    -3 -1 -6 292.99 20.64
    3 1 6 289.26 16.7
    3 -1 6 293.93 12.56
    -3 1 6 283.22 13.83
    3 1 -6 273.19 18.62
    3 1 -7 989.38 23.51
    3 -1 7 954.36 23.34
    -3 1 7 997.13 20.24
    -3 -1 -7 980.84 29.47
    3 1 7 941.37 31.37
    3 -1 7 1012.99 26.75
    3 1 -7 1032.88 37.48
    -3 -1 -7 987.86 38.7
    -3 1 -7 990.49 26.93
    -3 1 7 984.43 26.35
    -3 -1 -8 111.82 13.5
    3 -1 8 120.4 9.77
    3 1 -8 115.09 8.31
    -3 -1 8 110.33 6.59
    -3 1 8 112.3 9.25
    3 -1 8 110.78 8.08
    3 1 8 113.85 11.13
    -3 1 8 116.11 7.54
    -3 1 -8 115.85 9.63
    -3 -1 9 172 8.65
    3 -1 9 180.39 12.64
    3 -1 9 176.85 10.4
    -3 1 9 185.17 10.17
    3 1 -9 177.72 10.61
    -3 1 9 182.75 11.98
    -3 -1 -9 218.91 19.06
    3 1 9 195.4 15.19
    -3 -1 10 14.46 2.58
    3 1 10 14.84 4.19
    3 1 10 14.24 1.7
    -3 1 10 10.19 2.89
    -3 -1 -10 9.52 4.33
    3 -1 10 16.99 3.32
    3 -1 10 12.68 3.39
    -3 1 10 15.44 3.31
    3 1 -10 16.06 3.33
    3 1 -11 82.43 7.67
    3 1 11 63.27 9.1
    3 -1 11 76.02 8.91
    3 1 11 71.32 3.49
    -3 1 11 69.02 7.65
    -3 1 11 74.88 7.33
    3 -1 11 76.66 7.1
    3 1 -12 298.47 15.05
    -3 1 12 315.98 15.85
    3 1 12 286.43 20.11
    3 -1 12 316.64 14.71
    3 -1 12 296.5 18.32
    3 1 13 343.23 22.64
    3 1 -13 331.83 16.49
    3 -1 13 319.94 19.89
    3 -1 13 332.18 15.05
    -3 1 13 353.33 17.65
    3 -1 14 31.71 6.71
    3 -1 14 35.23 4.95
    3 1 14 40.29 8.08
    -3 1 14 44.66 6.57
    3 1 -14 40.92 5.92
    -3 1 15 143.63 12.29
    3 -1 15 144.18 10.03
    3 -1 15 150.95 14.65
    3 1 15 156.75 16.36
    3 1 -15 132.13 10.83
    -3 1 16 208.52 15.57
    3 -1 16 195.53 11.66
    3 1 -16 205.17 14.04
    3 -1 -16 232.13 11.82
    3 -1 16 214.44 18.09
    3 1 16 219.59 19.87
    -3 -1 16 195.78 16.3
    -3 -1 17 107.32 12.66
    3 1 -17 100.78 10.04
    3 -1 17 123.97 14.21
    3 -1 -17 109.56 8.32
    3 -1 17 97.86 8.24
    -3 1 17 105.57 11.63
    3 1 17 111.69 14.5
    3 -1 18 14.49 5.6
    3 -1 -18 12.86 2.98
    3 1 -18 10.25 3.36
    -3 -1 18 13.25 5.32
    -3 1 18 9.54 3.56
    3 1 18 8.89 4.29
    3 -1 19 97.72 13.38
    3 1 -19 82.36 9.52
    3 -1 -19 93.04 8.06
    -3 -1 19 112.4 13.37
    3 1 19 96.61 14.42
    -3 1 19 91.5 11.57
    3 -1 -20 536.61 19.96
    3 1 20 485.53 33.02
    -3 -1 20 487.27 28.93
    3 -1 20 518.64 31.95
    3 1 -20 518.25 24.43
    -3 1 20 510.04 28.26
    3 1 -21 10.75 3.89
    3 -1 -21 3.64 1.65
    3 1 21 -1.11 2.57
    -3 -1 21 9.49 5.16
    3 -1 21 14.91 6.17
    -3 1 21 8.18 4.05
    -3 -1 22 56.06 10.48
    -3 1 22 53.81 9.97
    3 1 22 46.04 10.32
    3 1 -22 50.3 7.87
    3 -1 22 62.39 12.01
    3 1 23 24.84 8.36
    3 1 -23 17.52 4.69
    -3 1 23 24.13 7.17
    3 -1 23 23.09 7.81
    -3 -1 23 28.29 7.71
    3 -1 24 49.23 11.32
    -3 -1 24 45.02 9.99
    3 1 24 42.14 10.72
    -3 1 24 48.5 9.92
    3 1 25 24.47 8.85
    -3 1 25 25.25 7.49
    3 -1 25 22.08 7.82
    -3 -1 25 32.9 8.33
    -3 -1 26 34.32 9.02
    -3 1 26 46.79 10.21
    3 -1 26 61.33 13
    3 1 26 37.22 10.59
    -3 1 27 -2.51 2.79
    -3 -1 27 6.29 4.34
    3 1 27 -6.67 4.93
    3 -1 27 9.22 5.36
    -3 1 28 31.84 9.03
    -3 -1 28 27.49 8.33
    3 -1 28 26.09 9.16
    3 1 28 17.85 7.71
    -3 1 29 2.25 2.79
    3 1 29 0.42 3.28
    -3 -1 29 2.06 2.66
    3 -1 29 4.1 3.62
    -3 1 30 0.9 2.68
    -3 -1 30 6.1 4.93
    -3 1 31 -1.28 2.37
    -4 -1 0 94.01 11.2
    4 1 0 101.23 12.17
    -4 1 0 105.15 9.73
    -4 -1 0 107.34 10.2
    4 -1 0 101.33 6.28
    -4 1 0 105.48 5.58
    4 -1 0 104.48 10.33
    4 -1 1 73.52 5.67
    -4 -1 1 67.17 9.63
    4 1 1 53.35 7.52
    4 -1 1 75.7 8.74
    4 -1 -1 65.28 8.27
    -4 1 1 67.27 4.31
    -4 -1 1 83.84 9.1
    4 1 1 60.46 9.46
    -4 1 -1 70.8 8.05
    -4 -1 -1 61.79 9.31
    -4 1 1 72.25 7.84
    -4 1 -1 71.91 5.04
    -4 -1 -1 73.22 8.43
    4 1 -1 76.47 10.59
    -4 1 2 89 8.88
    -4 -1 2 95.04 11.47
    -4 -1 -2 98.81 9.69
    -4 1 -2 94.66 6.1
    -4 1 2 94.93 5.09
    4 -1 -2 92.04 10.15
    4 1 -2 97.19 11.99
    -4 -1 -2 93.18 11.52
    4 -1 2 83.1 6.38
    -4 1 -2 84.16 9.01
    4 1 2 87.12 9.5
    4 1 2 111.36 12.73
    4 -1 2 94.74 9.77
    -4 -1 -3 3144.93 69.56
    4 -1 -3 3152.42 56.94
    -4 1 -3 3101.26 37.5
    -4 1 -3 3042.79 56.34
    4 1 3 3016.32 56.6
    4 1 3 3024.62 67.35
    -4 1 3 3063.27 31.37
    -4 -1 3 3089.43 64.4
    4 1 -3 3170.51 67.78
    4 -1 3 3099.65 41.17
    4 -1 3 3135.03 55.73
    -4 -1 -3 3187.41 54.68
    4 -1 4 874.5 29.71
    4 1 4 886.72 37.02
    -4 -1 4 888.31 34.57
    -4 1 -4 854.01 31.06
    -4 -1 -4 883.81 29.08
    4 -1 4 828.64 22.7
    4 1 -4 913.81 36.57
    4 -1 -4 891.53 31.32
    -4 1 -4 871.1 21.3
    -4 -1 -4 899.91 37.62
    4 1 4 869.27 30.73
    4 -1 5 49.21 5.81
    -4 -1 -5 55.28 7.41
    4 1 -5 54.19 9
    4 1 5 45.89 7.23
    -4 -1 5 72.24 10
    -4 1 -5 55.17 5.79
    -4 1 -5 51.34 7.65
    4 1 5 56.1 9.18
    -4 -1 -5 51.65 9.22
    4 -1 -5 37.14 6.72
    4 -1 6 3.74 1.79
    -4 1 -6 1.86 2.6
    4 1 6 0.17 2
    -4 -1 -6 1.63 1.31
    4 1 6 5.02 3.22
    4 -1 6 -0.76 0.78
    -4 -1 -6 -1.09 3.3
    4 1 -6 1.64 2.67
    -4 1 -6 2.17 1.56
    -4 1 -7 5.29 3.42
    -4 -1 -7 6.58 5.05
    4 -1 7 7.52 2.5
    4 -1 7 4.51 1.71
    -4 1 -7 8.82 2.65
    4 1 7 2.99 2.11
    -4 1 -8 364.04 22.74
    4 1 -8 385.88 16.18
    -4 -1 -8 363.55 26.34
    4 -1 8 373.64 18.4
    -4 1 8 388.21 13.89
    -4 1 8 382.78 18.06
    4 1 8 355.66 21.42
    4 -1 8 359.5 15.51
    4 -1 9 107.14 8.58
    -4 1 9 104.23 9.64
    -4 1 9 103.06 7.61
    4 1 9 100.77 11.58
    4 -1 9 101.95 9.92
    -4 1 -9 110.77 12.94
    4 1 -9 101.07 8.54
    -4 -1 -9 101.76 14.36
    -4 -1 10 63.98 6.06
    4 1 -10 62.45 6.86
    -4 -1 -10 52.69 10.43
    -4 1 -10 71 10.62
    -4 1 10 70.76 8.14
    4 -1 10 65.08 8.48
    4 1 10 61.47 9.34
    -4 1 10 67.39 6.67
    4 -1 10 66.22 6.92
    4 -1 11 152.43 13.27
    4 1 11 133.81 13.95
    4 1 -11 149.56 10.87
    4 -1 11 137.43 10.09
    -4 1 11 147.93 11.88
    -4 -1 11 135.09 8.87
    -4 1 11 141.08 10.18
    -4 -1 -11 121.95 16.34
    -4 -1 -12 2.87 3.7
    -4 1 12 4.53 2.21
    -4 1 12 0.92 0.83
    4 1 12 2.72 0.89
    -4 -1 12 0.39 0.76
    4 -1 12 4.19 3.01
    4 -1 12 0.76 1.36
    4 1 -12 2.48 1.93
    4 1 12 4.66 2.98
    -4 1 13 139.4 11.91
    -4 -1 13 132.21 9.18
    4 -1 13 132.33 10.15
    4 1 13 131.09 6.08
    4 1 13 127.82 14.59
    4 -1 13 131.36 13.21
    4 1 -13 127.46 10.63
    -4 1 13 122.88 10.37
    -4 -1 -13 129.51 17.64
    4 -1 14 71.97 7.66
    4 1 14 62.3 3.78
    -4 1 14 65.63 7.73
    4 1 14 45.41 9.16
    -4 -1 -14 63.31 13
    4 1 -14 65.88 7.9
    4 -1 14 58.02 9.15
    4 1 -15 -0.6 0.79
    -4 1 15 -0.45 1.13
    4 -1 15 -0.8 1.27
    4 -1 15 -1.84 2.2
    4 1 15 -1.62 2.49
    -4 -1 -15 1.94 3.18
    -4 -1 -16 109.35 17.69
    4 1 -16 128.62 11.58
    -4 1 16 128.96 11.95
    4 -1 16 131.79 10.27
    4 -1 16 126.53 14.47
    4 1 16 112.06 14.79
    -4 1 17 5.39 2.63
    4 1 -17 7.63 2.84
    4 -1 17 9.28 3.5
    4 -1 17 3.98 1.79
    4 1 17 6.44 4.26
    4 -1 -18 133.77 10.31
    4 1 18 124.86 16.54
    4 1 -18 127.44 12.04
    -4 -1 18 123.56 14.14
    -4 1 18 115.22 12.18
    4 -1 18 122.75 15.05
    -4 -1 19 229.77 19.45
    4 1 -19 236.16 16.82
    -4 1 19 226.91 17.75
    4 1 19 229.95 23.08
    4 -1 19 207.72 20.41
    4 -1 -19 243.32 14.26
    4 1 20 22.94 7.77
    4 1 -20 21.48 5.15
    4 -1 -20 16.79 3.97
    4 -1 20 25.2 7.33
    -4 1 20 17.89 5.25
    -4 -1 20 17.41 5.55
    4 -1 21 21.79 7.48
    -4 -1 21 23.32 6.63
    4 -1 -21 28.49 5.16
    4 1 -21 24.21 5.66
    -4 1 21 17.86 5.51
    4 1 21 21.29 7.63
    -4 1 22 15.31 5.7
    4 1 -22 9 3.52
    4 -1 -22 6.86 2.63
    4 -1 22 6.21 4.15
    4 1 22 7.98 5.28
    -4 -1 22 6.6 3.29
    -4 -1 23 50.96 10.21
    4 1 23 46.42 11.23
    4 -1 23 61.75 12.71
    4 1 -23 52.9 8.55
    -4 1 23 70.58 11.38
    4 1 -24 3.91 2.72
    4 -1 24 -0.41 1.65
    -4 1 24 0.88 1.19
    -4 -1 24 2.35 2.57
    4 1 24 3.14 2.85
    -4 1 25 6.91 4.31
    4 1 25 -2.52 4.11
    -4 -1 25 6.04 4.21
    4 -1 25 4.24 4.38
    4 -1 26 3.98 3.01
    4 1 26 6.02 4.47
    -4 -1 26 9.51 4.98
    -4 1 26 10.67 4.97
    4 -1 27 -3.54 3.53
    4 1 27 -0.85 3.16
    -4 -1 27 1.64 2.3
    -4 1 27 4.42 3.62
    -4 -1 28 0.28 2.28
    -4 1 28 2.58 1.72
    4 -1 28 4.55 3.93
    -4 -1 -28 1.29 3.53
    4 1 28 5.01 4.64
    -4 -1 29 -3.32 2.58
    4 -1 29 -1.14 2.64
    -4 -1 -29 9.14 7.68
    -4 1 29 -1.4 3.82
    4 1 29 -2.07 3.77
    -4 -1 30 12.88 6.73
    -4 1 30 14.38 6.31
    -4 1 31 6.55 4.63
    5 1 0 0.62 1.5
    -5 -1 0 -1.29 3.1
    -5 1 0 0.45 2.85
    5 -1 0 -0.38 0.97
    5 -1 0 -0.1 1.29
    -5 -1 0 1.55 1.1
    -5 1 0 0.32 0.43
    -5 -1 1 137.7 12.5
    -5 1 -1 136.06 7.92
    -5 -1 -1 141.51 15.68
    5 -1 -1 129 13.47
    5 1 1 151.09 16.51
    -5 -1 1 144.89 15.26
    -5 1 1 121.4 7.14
    -5 1 1 146.57 12.98
    -5 1 -1 147.28 13.26
    -5 -1 -1 140.6 12.5
    5 -1 1 129.8 8.91
    5 -1 1 128.73 13.18
    5 1 -1 133.71 15.51
    -5 1 -2 266.44 11.7
    -5 1 -2 266.67 18.31
    5 -1 2 271.79 19.11
    -5 -1 2 256.96 20.52
    -5 -1 -2 276.19 22.05
    5 1 2 272.08 22.12
    -5 1 2 266.68 17.42
    5 -1 2 278.45 13.59
    -5 1 2 270.47 10.54
    5 -1 -2 270.05 19.13
    5 1 2 262.61 17.87
    -5 -1 -2 242.81 16.48
    5 1 -2 283.94 22.44
    5 -1 -3 174.76 15.52
    -5 1 3 170.06 13.99
    5 -1 3 185.7 11.49
    5 1 3 164.18 14.29
    5 -1 3 173.06 15.25
    -5 -1 -3 175.44 17.99
    -5 1 3 174.25 8.81
    -5 -1 -3 169.46 13.62
    5 1 3 182.63 17.91
    -5 1 -3 177.38 15.39
    -5 -1 3 175.34 16.87
    -5 1 -3 167.3 9.81
    5 -1 4 663.29 22.55
    -5 -1 4 649.14 32.18
    -5 -1 -4 641.85 34.79
    5 -1 -4 684.73 30.83
    -5 1 -4 622.46 29.32
    5 -1 4 675.63 29.52
    -5 1 -4 660.06 19.93
    5 1 4 656.83 28.78
    -5 -1 -4 667.04 27.12
    5 -1 5 58.81 8.94
    -5 1 -5 64.11 6.56
    5 -1 5 64.5 7.42
    5 1 5 57.11 8.85
    -5 -1 -5 64.25 11.06
    5 -1 -5 63.53 9.5
    -5 -1 5 54.52 9.76
    -5 1 -5 56.64 9.23
    -5 -1 -6 64.54 11.63
    5 1 6 63.33 9.1
    -5 1 -6 58.98 9.49
    5 -1 6 60.46 7.44
    5 -1 -6 54.13 9.13
    -5 1 -6 58.59 6.63
    5 1 7 5 1.89
    5 -1 7 5.95 2.56
    -5 -1 -7 7.48 4.82
    -5 1 -7 7.34 2.51
    -5 1 -7 3.94 3.82
    5 -1 8 273.78 16.86
    5 -1 8 297.81 15.22
    -5 1 -8 311.12 23.12
    -5 -1 -8 274.35 24.65
    5 1 8 293.55 20.78
    5 -1 9 950.05 32.72
    -5 -1 -9 893.33 45.4
    5 1 9 922.38 37.57
    -5 1 -9 939.91 40.98
    5 -1 9 951.1 27.4
    -5 -1 -10 349.13 28.81
    5 1 10 312.19 22.2
    5 -1 10 314.49 19.41
    5 -1 10 318.17 16.03
    -5 1 -10 325.81 24.57
    -5 1 10 327 18.5
    5 1 -10 331.62 16.7
    -5 1 -11 1.95 3.23
    -5 1 11 4.95 2.12
    5 1 11 0.61 1.87
    -5 -1 11 4.21 1.92
    5 -1 11 4.96 2.17
    -5 1 11 0.67 0.91
    5 -1 11 6.31 3.42
    -5 -1 -11 -2.34 3.54
    5 1 -11 5.87 2.53
    -5 -1 -12 263.5 26.15
    -5 1 -12 251.91 23.05
    5 -1 12 282.59 19.88
    -5 -1 12 274.3 14.19
    5 1 -12 287.37 16.33
    5 -1 12 274.57 15.35
    -5 1 12 289.69 14.98
    -5 1 12 282.97 17.66
    5 1 12 259.87 21.37
    5 1 13 175.08 18.07
    5 -1 13 185.81 12.77
    -5 -1 -13 162.03 20.96
    -5 1 -13 197.04 21.23
    -5 1 13 197.35 14.98
    5 1 13 201.15 9.6
    -5 -1 13 188.59 11.94
    5 1 -13 188.49 13.55
    5 -1 13 179.76 16.23
    -5 1 13 191.55 12.88
    5 -1 14 62.42 7.58
    -5 -1 14 71.37 7.33
    -5 1 -14 73.55 13.17
    -5 1 14 67.47 9.12
    -5 -1 -14 51.84 12.07
    5 1 -14 66.23 8.24
    5 1 14 57.38 4.95
    5 1 14 68.45 11.61
    5 -1 14 51.15 9.03
    -5 1 14 57.17 7.39
    -5 -1 15 110.8 9.46
    -5 -1 -15 104.85 17.65
    -5 1 15 104.1 11.41
    5 -1 15 95.73 12.66
    5 1 15 108.57 6.47
    -5 1 -15 124.66 17.54
    5 -1 15 114.35 10.21
    5 1 -15 102.32 10.54
    -5 1 15 105.68 10.32
    5 1 15 103.14 14.41
    5 1 -16 4.25 2.28
    -5 -1 -16 4.27 4.6
    5 -1 16 3.26 1.62
    5 -1 16 3.41 1.73
    -5 1 -16 3.42 3.31
    5 1 16 2.67 0.8
    -5 1 16 4.88 2.39
    5 1 16 5.43 3.87
    -5 1 -17 39.87 10.91
    5 1 -17 52.26 7.7
    -5 -1 -17 36.77 11.13
    5 1 17 52.72 10.93
    5 -1 17 72.66 11.75
    -5 1 17 53.66 8.2
    5 1 -18 51.92 8.08
    5 -1 18 45.33 9.72
    -5 1 18 55.71 8.25
    -5 1 -18 35.31 10.7
    -5 -1 -18 53.34 14.09
    5 1 18 56.62 11.76
    -5 1 -19 64.89 14.04
    5 -1 -19 56.57 7.45
    -5 1 19 50.25 8.36
    -5 -1 -19 70.46 16.45
    5 -1 19 53.99 10.78
    5 1 19 45.29 10.44
    5 1 -19 53.75 8.4
    -5 -1 19 63.35 10.59
    -5 -1 -20 27.33 10.9
    5 -1 -20 62.63 7.92
    5 -1 20 47.93 10.46
    5 1 -20 45.66 7.74
    5 1 20 48.17 11.45
    -5 -1 20 37.41 8.14
    -5 1 20 52.67 8.7
    -5 -1 21 82.58 12.3
    -5 1 21 63.95 10.32
    5 1 -21 86.92 11.11
    -5 -1 -21 98.75 20.18
    5 -1 -21 99.39 10.18
    5 1 21 83.42 15.12
    5 -1 21 91.99 14.95
    -5 1 22 22.09 6.47
    -5 -1 -22 12.44 8.04
    5 -1 -22 22.39 5
    5 1 -22 28.83 6.67
    -5 -1 22 22.11 7.01
    5 -1 22 13.78 6.12
    5 1 22 16.35 7.56
    5 1 23 34.73 10.41
    5 -1 23 24.07 8
    -5 -1 -23 27.27 10.68
    -5 -1 23 18.46 6.13
    5 1 -23 19.15 5.27
    -5 1 23 25.48 6.82
    5 -1 24 -0.66 2.07
    -5 -1 24 -0.42 2.87
    -5 -1 -24 -6.61 6.04
    5 1 -24 0.5 1.61
    5 1 24 7.42 5.43
    -5 1 24 5.28 3.57
    5 -1 25 1.49 2.35
    -5 1 25 0.72 1.31
    5 1 25 4.28 2.97
    -5 -1 -25 -3.41 4.83
    -5 -1 25 3.52 3.81
    -5 1 26 7.55 4.26
    -5 -1 -26 6.37 6.19
    -5 -1 26 3.77 3.48
    5 -1 26 -0.6 1.69
    -5 1 -26 2.83 2.74
    5 1 26 -1.5 2.31
    5 1 27 -4.7 4.07
    5 -1 27 -8.46 5.48
    -5 1 -27 -0.84 5.03
    -5 1 27 5.31 3.93
    -5 -1 -27 -8.6 7.17
    -5 -1 27 0.14 1.51
    -5 1 28 1.27 1.53
    5 -1 28 3.92 2.1
    -5 -1 28 0.64 3.41
    -5 1 -28 3.15 4.49
    5 1 28 1.19 2.94
    -5 -1 -28 -0.82 3.19
    -5 -1 29 11.39 5.41
    -5 1 29 5.05 3.6
    -5 1 -29 3.17 4.77
    -5 -1 30 4.44 3.96
    -5 1 30 2.26 2.88
    -6 1 0 59.88 9.63
    6 -1 0 60.74 6.94
    -6 -1 0 69.01 9.58
    6 -1 0 75.65 11.16
    -6 1 0 53.82 5.54
    -6 -1 0 51.15 9.9
    6 -1 -1 1376.34 47.78
    -6 -1 1 1313.18 49.95
    -6 -1 1 1264.57 40.71
    -6 1 -1 1295.63 27.49
    -6 1 1 1315.08 43.31
    6 -1 1 1371.38 47.16
    6 -1 1 1235.37 32.27
    -6 -1 -1 1271.53 49.98
    -6 -1 -1 1329.72 40.82
    -6 1 -1 1275.25 43.21
    -6 1 1 1249.16 26.29
    -6 -1 -2 32.72 8.32
    -6 1 -2 32.08 6.81
    6 -1 -2 27.75 6.81
    6 -1 2 35.37 5.47
    -6 1 2 32.22 4.19
    -6 1 -2 31.21 4.4
    6 1 2 22.51 5.59
    -6 1 2 30.83 6.7
    -6 -1 2 29.8 6.33
    6 -1 2 32.13 6.97
    -6 -1 2 29.65 7.76
    -6 -1 -3 879.98 43.23
    6 -1 -3 937.87 39.57
    -6 -1 3 857.87 40.19
    -6 1 -3 891.35 24.17
    -6 1 3 911.39 35.61
    6 -1 3 893.55 28.23
    -6 1 -3 876.3 37.08
    -6 1 3 858.13 22.27
    6 -1 3 907.35 38.37
    6 1 3 857.64 35.03
    6 -1 4 451.18 20.61
    -6 -1 4 457.61 29.47
    -6 1 -4 462.96 18.33
    6 -1 4 499.92 28.57
    -6 1 4 469.16 16.83
    -6 -1 -4 454.59 31.53
    -6 1 -4 487 28.27
    6 1 4 434.98 25.31
    6 1 5 0.02 1.66
    -6 -1 -5 0.78 4.32
    -6 1 -5 -0.09 1.75
    6 -1 5 4.59 2.6
    -6 -1 5 0.7 1.68
    6 -1 5 0.5 1.17
    -6 1 -5 0.39 0.77
    -6 1 -6 208.96 19.65
    -6 -1 -6 186.99 21.18
    -6 1 -6 197.01 12.83
    6 1 6 188.55 16.98
    6 -1 6 215.54 15.04
    -6 -1 6 201.8 19.6
    6 1 7 188.22 17.21
    -6 -1 -7 192.24 21.99
    6 -1 7 181.76 14.39
    -6 1 -7 197.04 19.2
    -6 -1 -8 74.37 13.57
    -6 1 -8 58.34 10.66
    6 1 8 60.96 10.19
    6 -1 8 59.62 8.46
    -6 -1 -9 46.7 10.91
    6 -1 9 28.09 6.01
    -6 1 -9 30.31 7.82
    6 1 9 32.06 7.61
    6 1 10 54.05 9.59
    -6 -1 -10 47.96 11.15
    -6 1 -10 47.2 9.72
    6 -1 10 51.19 8.55
    6 -1 11 9.2 3.5
    -6 1 -11 5.43 3.58
    6 1 11 21.05 6.28
    -6 -1 -11 12.06 6.32
    -6 1 11 12.24 3.39
    6 1 -12 20.54 4.87
    6 -1 12 16.75 5.53
    -6 1 -12 18.38 6.96
    6 1 12 17.44 5.72
    -6 1 12 19.94 4
    -6 1 12 15.72 4.63
    -6 -1 -12 20.33 7.54
    6 1 -13 38.48 6.58
    -6 1 -13 29.92 8.69
    6 -1 13 47.52 8.93
    -6 1 13 39.52 7.04
    6 1 13 31.29 8.18
    -6 1 13 28.11 5.05
    -6 -1 13 44.02 6.28
    -6 -1 -13 29.65 9.55
    6 1 -14 22.81 5.16
    6 -1 14 18.66 5.8
    -6 1 14 19.14 5.26
    6 1 14 21.88 3.6
    6 1 14 19.96 7.04
    -6 1 -14 9.23 5.22
    -6 -1 -14 17.87 7.47
    -6 1 14 20.01 4.36
    -6 -1 14 20.41 4.25
    -6 1 15 7.25 3
    6 -1 15 4.53 2.49
    -6 -1 -15 4.89 3.38
    -6 1 -15 10.31 5.93
    -6 -1 15 5.49 2.32
    6 1 15 12.41 5.97
    6 1 -15 6.32 2.48
    -6 1 15 3.04 1.36
    -6 -1 16 43.8 6.36
    6 -1 16 29.76 7.44
    -6 1 16 29.58 6.2
    6 1 16 28.67 8.36
    -6 1 16 41.38 6.74
    6 1 -16 38.1 7.35
    -6 -1 -16 41.8 11.99
    -6 1 -16 40.08 11.19
    6 1 -17 11.34 3.49
    -6 1 -17 12.27 5.87
    -6 1 17 6.69 3.16
    6 1 17 9.65 4.92
    -6 -1 -17 12.22 7.27
    -6 1 17 14.21 4.12
    6 -1 17 8.93 3.68
    6 -1 18 124.18 16.92
    -6 1 -18 103.52 18.1
    -6 1 18 137.35 13.18
    -6 -1 -18 108.67 20.04
    6 1 -18 138.59 13.82
    6 1 18 139.01 18.95
    6 1 -19 5.6 3.37
    6 -1 19 3.8 1.83
    6 1 19 4.19 2.59
    -6 -1 -19 7.49 6.32
    -6 1 19 5.26 2.39
    -6 1 -19 12.18 7.68
    6 -1 -20 41.16 6.94
    6 -1 20 30.32 8.84
    -6 1 -20 34.87 11.19
    -6 1 20 29.88 6.59
    6 1 20 39.3 10.38
    6 1 -20 45.27 8.35
    -6 -1 -20 40.1 12.83
    -6 -1 20 27.93 7.57
    6 -1 21 6.39 5.31
    -6 -1 -21 13.04 8
    6 1 21 5.85 3.84
    -6 1 21 11.47 4.39
    6 -1 -21 5.93 2.67
    6 1 -21 5.31 2.78
    -6 -1 21 6.83 3.59
    -6 1 -21 11.5 7.26
    -6 -1 22 0.73 2.36
    -6 -1 -22 4.53 4.24
    -6 1 -22 5.76 4.28
    6 -1 -22 2.2 2.02
    6 1 -22 1.29 1.18
    6 -1 22 2.71 4.34
    -6 1 22 1.83 2.2
    6 1 22 2.03 3.74
    6 -1 23 8.24 5.78
    6 1 -23 5.21 3.32
    -6 -1 -23 3.74 4.72
    -6 1 -23 6.7 4.71
    -6 -1 23 0.93 2.22
    -6 1 23 0.5 2.09
    6 1 23 1.72 2.18
    -6 1 24 9.26 4.39
    -6 1 -24 11.75 7.2
    6 -1 24 10.47 5.4
    6 1 -24 12.17 4.7
    -6 -1 -24 7.32 4.94
    -6 -1 24 7.15 4.41
    6 1 24 4.17 3.74
    6 1 25 4.37 4.18
    -6 1 25 7.59 5.06
    -6 -1 -25 5.76 7.74
    -6 1 -25 3.37 4.04
    6 -1 25 6.44 5.96
    -6 -1 25 11.21 5.46
    6 -1 26 6.1 5.95
    -6 1 -26 4.69 3.34
    -6 -1 -26 -2.26 4.37
    -6 -1 26 0.09 2.41
    6 1 26 -1.48 1.98
    -6 1 26 -1.53 2.6
    -6 -1 27 1.99 3.69
    6 -1 27 7.09 6.43
    6 1 27 0.72 3.44
    -6 -1 -27 14.76 9.65
    -6 1 -27 7.41 5.43
    -6 1 27 0.09 1.26
    -6 -1 28 0.38 1.67
    -6 1 -28 3.26 6.57
    -6 -1 29 0.4 2.47
    -6 1 -29 10.84 9.02
    -6 -1 30 4.37 4.03
    -7 -1 0 2.17 4.06
    -7 1 0 0.15 0.82
    -7 1 0 -0.53 1.62
    7 -1 1 39.58 6.47
    -7 1 -1 27.81 7.02
    -7 1 -1 39.59 5.28
    -7 1 1 38.64 5.15
    -7 -1 1 33.07 8.55
    -7 1 1 35.74 7.64
    -7 -1 -1 28.42 7.21
    -7 -1 -2 98.28 15.07
    -7 1 -2 106.94 13.9
    7 1 2 96.82 12.29
    -7 1 -2 106.05 8.84
    -7 1 2 108.43 8.49
    -7 -1 2 99.48 14.71
    7 -1 2 104.95 10.65
    -7 1 2 113.25 13.69
    -7 1 -3 1.95 1.74
    7 -1 3 1.14 1.11
    7 1 3 5.84 2.84
    -7 -1 -3 2.18 2.53
    -7 1 3 1.02 0.93
    -7 1 3 3.63 3.18
    -7 1 -3 6.42 2.46
    -7 -1 3 1.85 2.87
    -7 -1 4 289.78 25.05
    -7 1 4 319.28 15.21
    7 1 4 305.3 22.83
    -7 -1 -4 294.27 27.02
    -7 1 4 283.91 22.14
    -7 1 -4 325.76 25.05
    -7 1 -4 302.1 15.8
    7 -1 4 318.83 19.02
    -7 -1 5 9.65 5.03
    -7 1 -5 3.03 2.47
    7 -1 5 4.06 2.5
    -7 1 5 8.21 2.2
    -7 -1 -5 5.03 3.24
    7 1 5 9.25 4.46
    -7 1 -6 -1.99 1.99
    7 1 6 -1.86 3.13
    -7 -1 -6 -0.95 1.62
    -7 -1 6 0.7 2.04
    7 -1 6 -0.7 1.21
    7 -1 7 13.56 4.39
    -7 1 -7 11.4 5.84
    -7 -1 -7 8.47 3.63
    7 1 7 1.52 2.45
    -7 1 -8 94.67 14.63
    7 -1 8 102.27 11.94
    7 1 8 97.07 13.58
    -7 -1 -8 96.62 16.13
    -7 1 -9 137.23 18.21
    7 1 9 133.16 16.18
    -7 -1 -9 141.67 20.19
    7 -1 9 126.97 13.64
    7 -1 10 133.5 14.51
    -7 -1 -10 139.09 20.44
    7 1 10 116.37 15.41
    -7 1 -10 132.2 17.97
    -7 -1 -11 80.05 15.57
    7 -1 11 86.16 11.81
    -7 1 -11 77.31 13.9
    7 1 11 98.35 14.21
    -7 -1 -12 72.16 15.16
    -7 1 -12 72.77 13.71
    7 -1 12 68.04 10.98
    7 1 12 65.67 12.15
    -7 1 12 68.39 9.77
    -7 1 -13 0.26 2.75
    -7 -1 -13 -1.43 5.7
    -7 1 13 2.26 1.86
    7 -1 13 3.37 2.62
    7 1 13 2.41 2.83
    -7 1 13 5.93 2.58
    7 1 -13 7.49 3.94
    7 -1 14 13.1 5.32
    -7 1 14 20.51 5.56
    -7 -1 -14 15.67 6.31
    -7 -1 14 13.75 3.69
    -7 1 -14 13.04 7.37
    7 1 -14 22.73 5.51
    -7 1 14 18.92 4.33
    7 1 14 23.18 7.72
    -7 1 15 301.62 21.02
    -7 1 15 331.34 18.62
    -7 -1 -15 335.92 34.76
    7 -1 15 323.04 25.65
    7 1 -15 337.64 21.16
    7 1 15 340 29.01
    -7 1 -15 314.58 31.17
    -7 -1 15 352.54 19.43
    -7 1 -16 27.91 9.7
    -7 -1 16 32.75 6.04
    -7 1 16 37.61 7.58
    7 -1 16 41.83 9.94
    7 1 16 39.72 10.75
    7 1 -16 47.13 8.06
    -7 -1 -16 37.31 11.65
    -7 1 16 41.36 7.01
    7 1 -17 56.82 8.9
    -7 -1 17 41.51 6.74
    7 1 17 55.32 12.13
    7 -1 17 40.96 9.89
    -7 1 -17 33.05 11.41
    -7 1 17 44.53 7.37
    -7 -1 -17 32.28 11.18
    -7 1 17 35.65 7.14
    7 -1 18 10.8 4.98
    -7 1 18 19.75 6.07
    -7 -1 -18 8.9 6.46
    7 1 -18 15.07 4.7
    7 1 18 25.56 9.09
    -7 1 18 13.61 4.44
    -7 1 -18 14.22 6.7
    -7 -1 18 15.48 4.03
    -7 1 -19 22.28 9.56
    7 -1 19 14.55 6.31
    -7 -1 -19 17.93 9.28
    7 1 -19 26.99 6.5
    -7 1 19 15.41 4.76
    7 1 19 16.07 7.2
    -7 1 -20 57.18 14.91
    7 1 20 46.8 11.8
    7 1 -20 60.2 10.06
    -7 -1 -20 50.92 15.29
    -7 1 20 63.45 9.54
    7 -1 20 37.45 9.54
    -7 -1 -21 -2.72 4.05
    7 -1 -21 11.18 4.02
    -7 1 21 4.56 2.78
    -7 1 -21 5.88 4.6
    7 -1 21 8.56 5.1
    -7 -1 21 -1.01 2.71
    7 1 -21 6.8 2.91
    7 1 21 6.71 4.57
    7 -1 -22 0.53 1.09
    7 -1 22 3.17 3.26
    -7 1 22 0.83 1.64
    -7 -1 22 -0.01 1.4
    7 1 -22 1.11 1.96
    -7 1 -22 -1.35 2.21
    -7 -1 -22 -0.71 6.38
    7 1 22 4.47 2.82
    -7 -1 23 -0.34 2.73
    7 1 23 5.05 2.95
    -7 1 23 1.41 2.02
    -7 -1 -23 -2.79 5.59
    7 -1 23 1.94 2.25
    7 1 -23 -2.28 2.76
    -7 1 -23 3.47 3.71
    -7 -1 -24 -0.06 5.21
    -7 1 24 1.29 1.54
    7 1 24 -2.56 5.31
    7 1 -24 -2.19 2.56
    -7 -1 24 8.9 5.24
    7 -1 24 3.44 4.83
    -7 1 -24 -0.97 5.34
    -7 -1 25 15.11 6.02
    7 1 25 4.35 4.28
    -7 -1 -25 28.56 13.32
    7 -1 25 10.69 6.51
    -7 1 -25 21.62 11.26
    -7 -1 26 -0.76 1.88
    7 1 26 0.25 2.02
    7 -1 26 -0.57 2.45
    7 1 27 38.57 12.27
    -7 -1 -27 47.57 16.92
    7 -1 27 38.85 11.94
    -7 1 -27 25.52 12.35
    -7 -1 27 28.36 8.67
    -7 1 -28 -7.33 6.88
    -7 -1 28 -0.92 1.95
    -7 -1 29 0.87 2.59
    -8 -1 0 57.22 12.09
    -8 1 0 69.96 7.46
    -8 1 0 76.29 12.32
    -8 -1 1 62.48 12.33
    -8 1 1 62.16 7.01
    -8 -1 -1 67.69 12.82
    -8 1 -1 62.78 7.18
    8 -1 1 69.76 9.29
    -8 1 1 67.82 11.83
    -8 1 -1 68.1 11.56
    -8 1 -2 65.79 7.41
    -8 1 2 66.7 11.38
    8 -1 2 66.79 9.36
    -8 -1 2 76.89 13.69
    -8 1 -2 80.73 12.93
    -8 -1 -2 86.47 15.07
    -8 1 2 60.14 6.9
    8 1 3 186.84 18.45
    -8 -1 -3 171.11 21.32
    -8 1 3 171.36 11.85
    -8 1 -3 186.4 20
    -8 1 3 177.94 18.48
    -8 -1 3 165 19.97
    8 -1 3 187.66 15.67
    -8 1 -3 182.43 12.69
    -8 1 4 27.99 4.87
    -8 -1 -4 30.65 9.32
    8 -1 4 29.86 6.39
    8 1 4 25.44 6.95
    -8 1 -4 20.79 6.79
    -8 1 4 26.61 7.5
    -8 -1 4 22.7 7.45
    8 1 5 26.87 7.51
    8 -1 5 29.48 6.46
    -8 -1 5 26.99 8.07
    -8 1 5 33.56 5.45
    -8 1 -5 36.44 9.17
    -8 -1 -5 20.66 7.02
    8 -1 6 52.64 8.74
    8 1 6 40.05 9.19
    -8 1 -6 37.91 9.39
    -8 1 6 47.47 6.56
    -8 -1 6 68.66 13.14
    -8 -1 -6 50.68 12.51
    8 1 7 25.88 7.53
    -8 1 7 27.1 5.11
    -8 1 -7 32.96 9.14
    8 -1 7 33.04 7.1
    -8 -1 -7 23.21 8.17
    -8 -1 7 35.55 9.16
    8 1 8 19.88 6.03
    -8 -1 -8 15.69 7.24
    8 -1 8 22.24 6.07
    -8 1 -8 36.88 9.69
    -8 1 -9 -2.22 4.67
    8 -1 9 -0.84 2.03
    8 1 9 -1.55 2.29
    -8 -1 -9 1.39 1.85
    -8 -1 -10 7.44 4.69
    -8 1 -10 5.19 4.2
    8 1 10 4.56 3.7
    8 -1 10 10.85 5.08
    8 1 11 448.39 32.5
    8 -1 11 466.92 29.08
    -8 -1 -11 487.87 40.96
    -8 1 -11 481.78 37.11
    -8 -1 -12 32.88 10.93
    -8 1 -12 48.5 11.94
    8 -1 12 32.99 7.92
    8 1 12 35.45 9.19
    -8 1 13 110.2 13.04
    -8 -1 -13 76.36 16.62
    8 -1 13 97.5 13.98
    8 1 13 96.64 15.64
    -8 1 -13 104.52 17.62
    -8 1 14 14.08 4.68
    8 1 14 13.42 5.84
    -8 1 -14 12.17 6.69
    -8 -1 -14 0.85 2.94
    -8 -1 14 11.07 3.78
    -8 1 14 7.44 2.98
    8 1 -14 19.56 5.99
    8 -1 14 13.79 5.15
    -8 1 15 243.12 19.69
    -8 -1 -15 194.04 27.42
    8 1 -15 255.78 19.23
    -8 -1 15 227.24 16.67
    8 -1 15 220.96 22.44
    8 1 15 195.15 23.05
    -8 1 15 223.99 15.24
    -8 1 -15 223.99 27.33
    -8 -1 -16 51.25 14.64
    8 1 -16 76.4 10.74
    8 1 16 58.63 12.86
    -8 1 -16 52.43 13.38
    -8 1 16 79.67 11.61
    -8 -1 16 71.59 9.42
    -8 1 16 54.01 7.91
    8 -1 16 59.38 11.93
    -8 -1 -17 2.32 6.71
    8 1 17 10.68 6.47
    -8 1 17 0.84 1.56
    8 1 -17 5.84 3.27
    8 -1 17 2.1 2.65
    -8 -1 17 -0.26 1.49
    -8 1 17 6.52 3.68
    -8 1 -17 -0.81 2.9
    -8 -1 18 4.78 2.52
    8 1 18 2.29 1.67
    8 1 -18 3.96 1.08
    -8 1 18 3.89 2.6
    -8 1 -18 0.56 3.71
    -8 -1 -18 1.52 3.34
    -8 1 18 5.65 2.87
    8 -1 18 5.16 2.91
    -8 1 -19 35.9 11.8
    -8 1 19 29.36 7.01
    8 1 -19 31.71 7.5
    -8 -1 -19 13.61 8.46
    8 1 19 36.13 11.34
    -8 1 19 19.58 5.01
    8 -1 19 15.24 6.06
    -8 -1 -20 3.77 4.29
    -8 1 -20 5.1 3.96
    -8 1 20 11.92 4.68
    -8 1 20 6.95 3.5
    8 1 -20 7.73 3.94
    8 -1 20 2.94 2.5
    8 1 20 16.92 7.72
    -8 1 21 12.36 4.45
    -8 1 -21 17.73 8.55
    -8 -1 21 7 3.7
    8 1 21 14.26 7.11
    -8 -1 -21 4.51 5.34
    8 -1 -21 23.05 6.04
    8 -1 21 10.88 6.22
    8 1 -21 15.45 5.14
    -8 -1 22 4.21 3.97
    -8 -1 -22 -6.47 6.01
    8 -1 22 1.48 2.29
    -8 1 -22 -1.21 4.66
    8 1 -22 0.07 2.19
    8 1 22 1.04 3.42
    8 -1 -22 0.66 1.9
    -8 -1 23 33.86 8.36
    8 1 -23 51.05 10.08
    -8 -1 -23 37.88 13.62
    8 1 23 26.58 10.17
    8 -1 -23 54.98 9.41
    -8 1 -23 25.67 10.62
    8 -1 23 43.93 11.47
    -8 1 -24 21.61 10.87
    8 1 -24 17.3 5.65
    -8 -1 24 28.32 7.91
    -8 -1 -24 28.48 13.01
    8 1 24 31.17 11.28
    8 -1 24 27.29 10.03
    8 1 25 3.69 5.81
    -8 1 -25 4.79 5.46
    -8 -1 25 2.36 3.73
    -8 -1 -25 -6.33 7.01
    8 -1 25 -2.01 2.65
    -8 -1 26 18.78 6.84
    -8 1 -26 26.9 11.94
    8 1 26 17.03 8.72
    8 -1 26 12.43 7.25
    -8 -1 -26 2.04 4.66
    -8 1 -27 0.03 5.41
    -8 -1 27 0.46 1.72
    -8 -1 28 3.02 3.42
    -9 -1 0 -5.84 4.99
    -9 1 0 0.19 1.02
    -9 1 0 -0.68 2.09
    -9 1 -1 183.28 13.3
    -9 1 1 178.28 20.24
    -9 -1 -1 169.58 22.16
    -9 1 -1 205.98 21.86
    -9 -1 1 174.22 22.39
    -9 1 1 187.58 13.01
    -9 1 -2 0.28 2.45
    -9 1 2 1.97 1.4
    -9 -1 -2 5.06 5.09
    -9 1 2 3.99 2.09
    9 -1 2 4.27 2.91
    -9 -1 2 5.92 4.8
    -9 1 3 133.23 11.11
    -9 1 3 168.13 19.29
    -9 -1 -3 153.14 21.29
    -9 -1 3 161.41 21.04
    9 -1 3 169.12 16.27
    -9 1 -3 132.39 18
    -9 -1 -4 294.51 30.21
    9 1 4 331.43 26.66
    9 -1 4 342.58 23.4
    -9 1 -4 315.44 28.28
    -9 1 4 344.13 27.63
    -9 -1 4 334.2 30.01
    -9 1 4 324.04 17.35
    -9 1 -5 84.7 14.75
    -9 1 5 61.91 7.72
    -9 -1 -5 66.39 14.79
    9 1 5 79.05 13.16
    9 -1 5 74.4 11.17
    -9 -1 5 68.98 14.22
    -9 1 -6 127.51 18.54
    -9 1 6 122.74 10.95
    9 -1 6 134.55 15.11
    -9 -1 -6 150.66 22.21
    -9 -1 6 143.27 20
    9 1 6 129.59 17.03
    9 1 7 2.92 4.21
    -9 1 -7 -2.98 3.39
    -9 1 7 -1.22 1.68
    9 -1 7 2.45 2.77
    -9 -1 -7 4.3 5.16
    -9 -1 7 1.01 1.99
    9 -1 8 11.33 4.51
    9 1 8 9.86 5.97
    -9 -1 -8 -8.52 5.64
    -9 1 8 3.54 1.93
    -9 1 -8 9.02 4.91
    9 1 9 47.51 10.85
    -9 1 -9 67.77 14.24
    9 -1 9 55.9 10.28
    -9 -1 -9 39.89 12.01
    -9 -1 -10 32 11.34
    -9 1 -10 45.5 12.36
    9 1 10 45.07 10.72
    9 -1 10 46.07 9.57
    9 -1 11 10.89 4.92
    -9 -1 -11 15.19 7.48
    9 1 11 17.29 7.64
    -9 1 -11 7.04 3.69
    9 1 12 684.08 42.61
    -9 -1 -12 748.47 54.18
    9 -1 12 771.65 40.55
    -9 1 -12 701.42 48.17
    -9 -1 -13 16.41 9.5
    -9 1 -13 16.39 8.3
    9 1 13 15.99 7.23
    9 -1 13 20.29 7.57
    -9 -1 -14 25.35 10.07
    -9 1 -14 32.41 10.79
    9 -1 14 20.03 6.91
    9 1 14 14.71 6.95
    -9 1 14 23.46 6.3
    -9 1 15 84.13 9.43
    -9 -1 -15 64.81 16.28
    -9 -1 15 87.86 11.08
    9 1 15 90.62 16.38
    9 1 -15 90.07 12.09
    9 -1 15 74.36 13.6
    -9 1 -15 87.63 17.24
    -9 1 15 85.16 12.24
    -9 1 16 40.93 8.38
    -9 -1 -16 33.35 12.13
    -9 1 16 26.07 5.44
    -9 -1 16 36.02 7.1
    -9 1 -16 22.53 8.79
    9 1 16 26.6 8.88
    9 1 -16 32.63 7.36
    9 -1 16 26.8 8.11
    -9 -1 17 1.9 1.32
    -9 1 17 7.84 4.1
    9 -1 17 2.1 1.53
    9 1 17 -2.99 5.33
    -9 -1 -17 10.09 6.9
    -9 1 -17 6.55 4.75
    9 1 -17 9.53 4.83
    -9 1 17 5.6 2.83
    -9 1 18 16.57 5.78
    -9 1 -18 20.04 10.17
    -9 -1 -18 6.84 4.53
    9 1 18 27.88 9.18
    9 1 -18 16.82 5.79
    9 -1 18 17.18 6.85
    -9 1 -19 1.83 2.97
    -9 -1 -19 -1.49 2.37
    9 -1 19 1.82 4.01
    -9 1 19 2.15 2.09
    9 1 -19 5.96 3.3
    9 1 -20 21.5 6.65
    9 1 20 18.14 8.16
    -9 -1 -20 5.33 5.63
    -9 1 -20 14.08 8.8
    9 -1 20 26.32 9.62
    -9 1 20 25.18 7.07
    9 -1 21 -1.92 3.06
    -9 1 21 1.6 1.47
    -9 -1 -21 3.5 4.97
    -9 1 -21 -5.02 5.18
    9 1 21 1.17 4.33
    9 1 -21 -3.7 1.23
    -9 1 -22 6.09 7.61
    -9 -1 -22 3.55 4.83
    9 -1 22 -0.81 2.15
    9 -1 -22 -0.57 1.39
    9 1 -22 1.66 2.12
    9 1 22 -7.54 5.56
    -9 -1 22 -0.26 3.15
    -9 -1 23 4.85 3.17
    -9 -1 -23 -4.49 5.56
    9 -1 23 9.45 5.29
    9 -1 -23 10.37 4.66
    9 1 -23 0.87 2.53
    -9 1 -23 -1.92 3.72
    9 1 23 10.29 6.33
    -9 1 -24 4.19 3.13
    -9 -1 24 12.91 5.55
    9 -1 24 11.75 6.57
    -9 -1 -24 1.51 4.91
    9 1 24 8.77 5.61
    9 1 -24 23.3 7.26
    -9 -1 -25 21.89 12.8
    -9 1 -25 8.82 7.27
    9 -1 25 5.21 4.87
    9 1 25 17.96 8.95
    -9 -1 25 6.58 4.3
    -9 1 -26 -9.09 7.39
    -9 1 -27 -5.65 6.17
    -10 1 0 318.84 28.76
    -10 -1 0 309.82 31.06
    -10 1 1 0.06 0.85
    -10 1 1 -1.59 3.57
    -10 -1 -1 5.17 3.79
    -10 1 -1 3.48 2.99
    -10 1 2 475.8 21.78
    -10 -1 -2 483.35 39.58
    -10 1 2 495.57 35.44
    -10 1 -2 513.02 36.98
    -10 -1 2 487.7 38.83
    -10 1 -3 5.56 2.87
    -10 1 3 7.86 2.79
    -10 1 3 8.15 5.38
    10 -1 3 11.95 4.85
    -10 -1 3 9.98 5.64
    -10 -1 -3 9.43 5.15
    -10 1 -4 4.5 1.91
    -10 1 4 7.61 5.02
    -10 1 4 9.71 3.13
    10 -1 4 12.06 5.51
    -10 -1 -4 1.92 3.86
    -10 -1 4 5.67 3.29
    -10 1 -5 59 13.31
    10 -1 5 66.5 11.07
    -10 -1 -5 60.21 14.41
    -10 -1 5 83.95 16.22
    10 1 5 86.36 14.61
    10 -1 6 24.5 6.56
    -10 1 -6 33.5 10.4
    10 1 6 35.88 9.41
    -10 -1 6 24.21 9.08
    -10 -1 -6 23.86 10.21
    -10 -1 7 23.39 8
    10 1 7 26.18 8
    -10 1 -7 25.22 8.81
    -10 -1 -7 10.15 5.38
    10 -1 7 21.29 6.84
    10 1 8 94.01 15.73
    -10 -1 -8 89.87 18.4
    -10 1 -8 88.99 16.84
    10 -1 8 102.75 14.44
    10 1 9 13.93 6.65
    -10 -1 -9 7.96 5.2
    10 -1 9 17.81 6.14
    -10 1 -9 14.87 6.16
    -10 1 -10 8.35 5.1
    10 -1 10 2.68 2.09
    -10 -1 -10 13.43 8.06
    10 1 10 17.98 6.96
    -10 1 -11 32.64 11.14
    10 -1 11 30 8.37
    -10 -1 -11 33.34 11.27
    10 1 11 39.32 10.5
    -10 -1 -12 144.44 24.79
    -10 1 -12 129.54 21.36
    10 -1 12 108.99 16.34
    10 1 12 144.44 20.53
    -10 1 -13 78.85 17.35
    -10 -1 -13 88.6 19.66
    10 -1 13 87.34 14.88
    10 1 13 112.57 18.64
    10 1 14 18.33 7.48
    -10 -1 -14 9.46 8.1
    -10 1 14 28.79 7.49
    -10 1 -14 43.12 13.19
    10 -1 14 31.03 8.81
    10 1 -15 1.99 2.1
    10 1 15 3.9 4.39
    -10 1 -15 9.88 5.37
    10 -1 15 11.27 5.71
    -10 -1 -15 2.61 4.91
    -10 1 15 -2.21 3.37
    -10 -1 -16 -3.14 5.73
    10 -1 16 5.45 3.58
    -10 -1 16 5.32 3.84
    -10 1 -16 7.06 5.51
    -10 1 16 0.53 1.47
    10 1 -16 8.59 4.1
    10 1 16 -2.42 2.47
    -10 -1 17 11.46 4.61
    10 1 17 11.05 5.68
    10 1 -17 13.45 5.53
    -10 -1 -17 4.79 4.81
    -10 1 -17 11.26 7.07
    10 -1 17 15.8 6.42
    -10 1 17 0.64 2.22
    -10 1 18 12.72 5.38
    -10 -1 -18 10.23 7.54
    -10 1 -18 16.55 7.81
    10 1 18 1.78 3.21
    10 -1 18 15.25 7.3
    10 1 -18 12.43 5.39
    -10 1 19 -6 3.57
    -10 -1 -19 -0.47 3.87
    10 1 -19 3.61 3.12
    10 1 19 7.14 5.39
    -10 1 -19 -1.22 4.58
    10 -1 19 -0.47 1.96
    -10 -1 -20 -3.97 5.41
    10 1 -20 2.08 2.53
    -10 1 20 -1.01 1.9
    10 1 20 1.38 3.18
    -10 1 -20 -6.07 5.8
    10 -1 20 11.38 6.8
    10 1 21 0.13 2.47
    -10 1 -21 -0.32 3.7
    10 1 -21 3.74 3.24
    -10 1 21 -0.32 1.67
    10 -1 21 -6.65 5.01
    10 1 -22 5.72 3.79
    -10 -1 -22 7.87 5.81
    -10 -1 22 -1.73 2.46
    10 1 22 -1.6 5.03
    10 -1 -22 0.91 2.52
    -10 1 -22 8.25 6.89
    10 -1 22 4.42 5.8
    -10 1 -23 0.34 3.19
    10 -1 -23 -1.63 1.65
    10 1 23 -0.96 2.61
    10 -1 23 -1.79 2.9
    10 1 -23 0.84 1.57
    10 -1 24 7.92 6.54
    -10 1 -24 3.66 5.11
    10 1 24 8.32 6.25
    10 1 -24 -11.72 5.42
    -10 -1 -24 -0.1 3.26
    -10 1 -25 12.04 8.76
    -10 1 -26 -9.72 8.09
    -11 1 0 -2.84 4.44
    -11 -1 0 -3.19 5.52
    -11 -1 -1 109.12 19.46
    -11 -1 1 106.17 19.14
    -11 1 1 94.51 16.19
    -11 1 -1 95.25 16.93
    -11 1 -2 74.95 14.64
    -11 -1 -2 71.09 16.17
    -11 1 2 78.07 15.16
    -11 -1 2 63.12 14.87
    11 -1 3 26.64 7.29
    -11 -1 -3 39.73 11.39
    -11 1 3 33.66 10
    -11 -1 3 33.48 10.65
    -11 1 -3 26.83 8.89
    -11 -1 -4 69.38 16.35
    -11 1 4 79.09 14.99
    -11 -1 4 60.97 14.33
    11 -1 4 72.79 12.65
    -11 1 -4 83.17 15.89
    11 1 5 162.25 20.78
    11 -1 5 171.01 19.35
    -11 1 -5 163.74 22.71
    -11 -1 5 214.62 26.54
    -11 -1 -5 170.57 25.45
    11 1 6 5.67 5.26
    -11 -1 -6 -1.77 5.52
    -11 1 -6 -5.6 6.28
    11 -1 6 5.42 3.39
    -11 -1 6 9.21 5.45
    -11 -1 7 94.83 17.61
    11 -1 7 82.55 13.59
    -11 1 -7 77.7 16.18
    -11 -1 -7 73.25 16.86
    11 1 7 88.94 15.75
    11 1 8 6.25 5
    -11 1 -8 9.3 6.05
    -11 -1 -8 2.25 3.1
    11 -1 8 -1.2 4.17
    11 1 9 5.55 4.73
    -11 1 -9 2.24 4.5
    11 -1 9 1.94 3.29
    -11 -1 -9 -1.27 3.06
    -11 1 -10 64.56 15.26
    11 1 10 108.64 18.38
    11 -1 10 93.09 14.99
    -11 -1 -10 104.76 21.2
    11 -1 11 26.74 7.97
    -11 1 -11 32.6 11.02
    11 1 11 32.96 10.69
    -11 -1 -11 29.87 11.15
    -11 -1 -12 137.99 24.73
    11 1 12 148.39 21.77
    11 -1 12 170.99 21.24
    -11 1 -12 143.7 23.62
    -11 -1 -13 4.85 2.97
    11 -1 13 6.6 4.13
    -11 1 -13 5.31 5.4
    11 1 13 -2.96 4.12
    11 1 14 1.9 2.38
    -11 -1 -14 1.21 4.04
    11 -1 14 9.05 5.08
    -11 1 -14 15.72 8.79
    -11 1 15 35.29 8.71
    11 1 -15 55.12 10.48
    -11 -1 -15 37.57 14.21
    -11 1 -15 28.89 11.37
    11 1 15 36.63 11.42
    11 -1 15 33.6 10.29
    -11 -1 -16 27.32 12.42
    -11 1 -16 3.82 6.47
    11 -1 16 11.31 5.93
    11 1 -16 22.17 6.95
    11 1 16 9.99 6.76
    -11 1 16 12.21 5.03
    -11 -1 16 19.7 6.19
    11 -1 17 4.46 3.73
    -11 1 -17 4.34 4.9
    11 1 17 5.44 4.38
    -11 -1 -17 -3.89 5.16
    11 1 -17 7.35 4.18
    -11 1 17 -0.87 1.55
    11 1 18 -3.88 3.07
    11 1 -18 3.41 3.14
    -11 -1 -18 11.91 10.04
    -11 1 18 8.59 3.48
    11 -1 18 -1.05 2.54
    -11 -1 -19 1.94 5.88
    11 -1 19 5.45 5.45
    11 1 19 7.32 5.65
    -11 1 -19 6.8 6.55
    -11 1 19 2.56 3.96
    11 1 -19 4.01 3.83
    11 1 -20 20.5 7.13
    -11 -1 -20 -5.21 6
    -11 1 -20 15.97 8.74
    11 1 20 6.53 3.33
    -11 1 20 23.23 7.25
    11 -1 20 16.36 8.29
    -11 1 -21 10.96 7.15
    -11 -1 -21 15.65 9.54
    11 1 21 13.32 8.14
    11 1 -21 24.92 7.57
    11 -1 21 20.53 8.85
    -11 -1 -22 -2.02 4.08
    11 -1 -22 11.99 5.04
    11 -1 22 3.28 3.34
    -11 1 -22 8.96 7.35
    11 1 -22 6.28 3.91
    11 1 22 -3.94 4.58
    -11 -1 -23 -8.41 7.78
    11 -1 -23 3.91 3.62
    -11 1 -23 9.37 7.03
    11 1 -23 12.68 5.18
    11 -1 23 11.14 6.84
    -11 1 -24 6.07 6.4
    11 1 -24 -1.86 2.78
    -12 -1 0 1.03 2.36
    -12 1 0 6.39 4.77
    -12 -1 -1 8.47 5.98
    -12 1 1 7.37 4.14
    -12 1 -1 3.97 3.31
    -12 -1 1 4.73 2.52
    -12 1 2 2.2 4.34
    -12 -1 -2 3.9 4.39
    -12 1 -2 -2.51 3.9
    -12 -1 2 9.07 6.65
    -12 -1 -3 1.41 3.31
    -12 1 3 4.34 5.12
    -12 -1 3 -0.85 3.5
    -12 1 -3 7.62 6.6
    -12 -1 -4 48.61 15
    -12 1 4 46.21 12.37
    -12 1 -4 51.86 12.55
    -12 -1 4 43.43 12.36
    -12 1 -5 34.8 11.51
    -12 -1 -5 39.43 12.9
    -12 -1 5 58.14 14.61
    12 -1 5 59.12 12.16
    -12 -1 6 2.82 3.18
    -12 1 -6 6.32 4.94
    -12 -1 -6 6.69 5.46
    12 -1 6 10.35 4.47
    -12 1 -7 1.53 3.59
    -12 -1 -7 5.59 6.08
    12 -1 7 3.24 3.45
    -12 -1 7 5.05 4.61
    12 -1 8 9.74 5.59
    -12 1 -8 5.19 4.53
    -12 -1 -8 5.55 4.94
    12 1 8 11.97 7.11
    12 -1 9 9.73 5.53
    -12 1 -9 -5.53 6.79
    -12 -1 -9 2.04 2.38
    12 1 9 8.71 5.62
    12 1 10 87.28 16.94
    -12 -1 -10 89.86 20.81
    12 -1 10 101.97 16.6
    -12 1 -10 67.22 16.22
    -12 -1 -11 1.77 5.02
    12 -1 11 -1.52 2.22
    -12 1 -11 2.36 3.01
    12 -1 12 2.28 2.55
    -12 1 -12 2.1 3.43
    12 1 12 2.85 2.99
    -12 -1 -12 1.73 3.55
    12 1 13 6.34 4.8
    12 -1 13 -4 5.61
    -12 -1 -13 4.59 4.88
    -12 1 -13 5.58 6.2
    -12 -1 -14 -5.19 5.63
    12 -1 14 -2.73 3.18
    12 1 14 -7.16 5.36
    -12 1 -14 0.52 2.63
    -12 1 15 15.52 6.28
    -12 1 -15 1.4 2.45
    12 1 15 1.03 4.15
    -12 -1 -15 10.61 7.71
    12 -1 15 11.63 5.62
    12 1 16 27.63 10.39
    -12 1 -16 31.81 12.73
    12 1 -16 28.38 8.06
    12 -1 16 16.13 6.82
    -12 -1 -16 13.63 7.21
    -12 1 16 20.31 6.8
    12 1 17 12.32 7.32
    -12 1 17 24.98 7.71
    -12 -1 -17 14.82 8.85
    12 -1 17 26.27 9.12
    12 1 -17 29.85 8.1
    -12 1 -17 30.05 12.05
    -12 1 18 -1.75 3.89
    12 1 18 -10.96 6.92
    -12 1 -18 1.12 4.37
    12 -1 18 0.53 3.92
    -12 -1 -18 3.74 5.29
    12 1 -18 2.6 2.73
    -12 -1 -19 -12.19 8.76
    12 -1 19 -3.91 4.02
    12 1 -19 0.14 2.98
    -12 1 -19 4.96 5.45
    -12 1 19 3.46 3.52
    12 1 19 0.59 3.15
    12 -1 20 5.34 6.13
    -12 -1 -20 0.87 3.65
    12 1 -20 3.14 1.8
    12 1 20 1.08 2.93
    -12 1 -20 -3.29 4.79
    12 1 21 7.59 6.51
    -12 -1 -21 -3.71 5.53
    -12 1 -21 12.87 8.47
    12 1 -21 10.75 5.38
    12 -1 21 8.08 5.97
    -12 1 -22 3.69 4.99
    12 -1 -22 8.18 4.32
    12 -1 22 -1.19 2.94
    12 1 -22 8.3 5.08
    12 -1 -23 0.87 2.57
    12 1 -23 -0.4 2.57
    12 1 -24 -4.1 3.63
    -13 -1 0 -0.35 2.17
    -13 1 0 0.74 1.81
    -13 -1 1 -1.4 3.43
    -13 1 1 -2.27 3.13
    -13 1 -1 4.51 2.21
    -13 -1 -1 -0.67 5.01
    -13 -1 -2 5.36 3.5
    -13 1 -2 -2.62 4.59
    -13 1 2 4.04 4.12
    -13 -1 2 7.57 5.7
    -13 -1 -3 -4.53 4.74
    -13 1 3 1.25 2.7
    -13 -1 3 -4.72 6.78
    -13 1 -3 -0.33 3.41
    -13 1 4 55.45 14
    -13 -1 -4 54.44 15.21
    -13 1 -4 74.4 16.82
    -13 -1 4 75.08 17.36
    -13 -1 -5 5.44 5.18
    -13 1 -5 -3.45 4.41
    -13 -1 5 -3.11 4.42
    -13 1 -6 0.02 2.19
    -13 -1 6 0.92 2.46
    -13 -1 -6 5.16 3.78
    13 -1 6 5.74 4.25
    -13 -1 -7 -6.83 5.94
    -13 1 -7 -3.74 4.07
    13 -1 7 2.63 1.96
    13 -1 8 19.58 7.03
    -13 1 -8 14.89 8.3
    -13 -1 -8 15.3 8.55
    13 1 8 12.35 7.98
    -13 -1 -9 0.72 4.36
    13 -1 9 1.92 2.34
    -13 1 -9 1.19 3.72
    13 1 9 0.6 2.53
    13 -1 10 5.6 5.17
    -13 1 -10 6.94 5.64
    -13 -1 -10 -0.5 5.05
    13 1 10 1.39 2.5
    -13 1 -11 13.04 7.57
    13 -1 11 16.91 6.58
    13 1 11 33.8 11.14
    -13 -1 -11 24.86 11.05
    -13 1 -12 6 5
    -13 -1 -12 0.89 2.96
    13 1 12 4.03 3.97
    13 -1 12 -5.5 4.36
    13 1 13 2.33 3.4
    -13 -1 -13 4.58 5.45
    13 -1 13 5.01 4.17
    -13 1 -13 7.56 4.9
    13 -1 14 7.14 4.44
    -13 1 -14 7.87 6.49
    13 1 14 1.28 2.81
    -13 -1 -14 15.43 8.27
    -13 -1 -15 2.81 4.79
    13 -1 15 6.06 4.78
    -13 1 -15 1.97 5.66
    13 1 -15 -2.71 2.88
    13 1 15 -0.3 4.22
    13 1 16 7.49 6.51
    -13 -1 -16 7.6 8.36
    13 -1 16 12.43 7.46
    -13 1 -16 9.76 7.21
    -13 1 16 -1.8 2.9
    13 1 -16 3.08 1.86
    13 1 17 1.17 3.01
    13 -1 17 -2.55 3.58
    -13 1 -17 -2.03 4.15
    -13 -1 -17 -2.05 7.93
    -13 1 17 11.06 4.77
    13 1 -17 -7.06 4.34
    -13 1 18 3.59 3.2
    13 -1 18 -4.81 4.62
    -13 1 -18 -0.31 5.49
    13 1 18 -1.75 3.41
    13 1 -18 -2.55 2.53
    -13 -1 -18 3.75 4.32
    -13 1 -19 4.54 4.46
    -13 -1 -19 9.52 9.48
    13 1 -19 6.1 4.4
    13 -1 19 -6.51 5.39
    13 1 19 -1.48 3.09
    -13 1 -20 13.91 9.92
    13 1 -20 20.51 7.67
    13 -1 20 -0.62 3.83
    -13 1 -21 -7.79 6.98
    13 -1 21 1.7 3.07
    13 -1 -22 9.2 4.44
    -14 -1 0 10.64 8.05
    -14 1 0 2.98 3.67
    -14 1 1 3.15 3.87
    -14 1 -1 -8.08 5.85
    -14 -1 1 -3 2.71
    -14 -1 -1 1.82 5.68
    -14 1 2 -1.47 3.86
    -14 -1 2 -4.58 5.35
    -14 1 -2 1.26 3.78
    -14 -1 -2 0.54 2.98
    -14 -1 -3 -3.54 3.08
    -14 1 3 -0.42 2.84
    -14 -1 3 5.56 5
    -14 1 -3 -5.41 4.97
    -14 -1 -4 1.9 3.83
    -14 -1 4 -3.55 4.39
    -14 1 -4 7.45 6
    -14 1 -5 37.35 12.73
    -14 -1 -5 58.72 17.39
    -14 -1 5 54.11 15.16
    -14 -1 -6 61.17 16.89
    -14 1 -6 40.89 13.47
    -14 -1 6 38.02 13.29
    -14 -1 -7 56.72 17.69
    -14 1 -7 56.17 15.03
    14 -1 7 47.94 12.29
    -14 -1 -8 23.96 10.02
    14 -1 8 21.49 8.44
    -14 1 -8 -3.74 4.58
    -14 -1 -9 -8.79 7.19
    -14 1 -9 12.38 6.9
    14 -1 9 12.79 6.25
    14 1 10 1.16 5.89
    -14 1 -10 -1.36 3.38
    14 -1 10 2.72 3.49
    -14 -1 -10 -12.19 8.43
    -14 1 -11 2.06 3.36
    14 -1 11 2.4 2.8
    -14 -1 -11 1.62 4.16
    -14 -1 -12 -9.61 7.72
    -14 1 -12 -7.31 6.18
    14 -1 12 -0.8 1.75
    14 1 12 2.09 3.16
    14 1 13 -1.28 3.03
    -14 -1 -13 6 6.13
    14 -1 13 -4.79 4.36
    -14 1 -13 2.29 4.48
    14 1 14 -5 4.83
    -14 -1 -14 -7.39 6.81
    14 -1 14 -1.58 2.43
    14 1 15 -3.14 3.99
    14 -1 15 -0.14 1.88
    14 1 -15 -2.25 1.65
    -14 -1 -15 10.63 8.28
    -14 1 -15 8.63 6.92
    -14 1 16 -3.95 3.44
    14 1 -16 10.6 6.26
    14 1 16 8.65 6.73
    -14 -1 -16 6.13 8.08
    14 -1 16 3.22 3.85
    -14 1 -16 22.34 10.98
    14 1 17 11.94 7.52
    14 1 -17 2.96 3.97
    -14 -1 -17 -8.27 7.42
    -14 1 -17 14.54 9.12
    -14 1 17 -0.93 2.03
    14 -1 17 -2.46 3.59
    14 1 18 2.91 4
    14 -1 18 -1.62 3.27
    14 -1 19 21.49 8.86
    -14 1 -19 9.72 7.69
    -14 1 -20 -0.99 2.34
    -15 1 0 1.52 2.26
    -15 -1 0 -4.5 4.96
    -15 1 1 2.36 4.85
    -15 1 -1 6.66 4.95
    -15 -1 1 5.86 5.33
    -15 -1 -1 8.05 6.55
    -15 1 2 4.2 4.5
    -15 -1 2 4.66 6.95
    -15 1 -2 -3.42 4.4
    -15 -1 -2 14.72 9.85
    -15 1 3 8.06 5.47
    -15 -1 -3 -2.84 6.07
    -15 -1 3 -4.98 5.78
    -15 1 -3 4.27 4.78
    -15 -1 -4 72.71 19.08
    -15 -1 4 55.03 16.29
    -15 1 -4 44.25 14.65
    -15 1 -5 4.02 4.6
    -15 -1 -5 1.91 4.39
    -15 -1 5 9.98 8.03
    -15 1 -6 -0.46 2.59
    -15 -1 -6 -8.51 6.97
    -15 -1 6 -2.31 3.89
    -15 1 -7 9.79 6.95
    -15 -1 -7 9.97 6.84
    -15 -1 -8 43.92 17.26
    -15 1 -8 23.78 10.3
    -15 1 -9 14.66 7.61
    -15 -1 -9 3.81 5.17
    -15 -1 -10 2.46 3.24
    -15 1 -10 7.59 6.37
    -15 -1 -11 -2.6 4.77
    -15 1 -11 1.7 2.85
    15 1 11 -7.52 5.91
    -15 -1 -12 51.13 17.99
    -15 1 -12 41 14.7
    15 1 12 29.63 11.42
    -15 -1 -13 5.08 6.09
    15 1 13 12.67 8.33
    -15 1 -13 15.56 8.49
    15 -1 14 9.16 6.9
    -15 -1 -14 0.26 4.62
    -15 1 -14 8.48 7.11
    15 1 14 10.97 7.26
    15 -1 15 -0.49 2.3
    -15 1 -15 -1.98 3.86
    15 1 15 -7.52 6.11
    15 1 16 -7.85 6.34
    15 -1 16 10.23 6.6
    -15 1 16 4 4.72
    -15 1 -16 15.66 10.47
    15 -1 17 -13.5 7.64
    15 -1 18 -5.84 5.18
    -16 1 0 12.47 7.77
    -16 -1 0 24.47 11.01
    -16 1 -1 0.14 3.04
    -16 -1 1 7.99 6.41
    -16 -1 -1 -0.39 2.21
    -16 1 1 4.69 5.74
    -16 1 -2 -7.33 6.05
    -16 -1 -2 6.85 6.22
    -16 1 2 -0.33 2.14
    -16 -1 2 3.01 4.89
    -16 -1 -3 6.5 6.23
    -16 -1 3 12.15 7.67
    -16 1 -3 3.67 4.08
    -16 -1 -4 5.59 7.01
    -16 -1 4 5.33 5.45
    -16 1 -4 12.11 7.82
    -16 -1 -5 12.15 8.55
    -16 -1 5 9.8 6.3
    -16 1 -5 12.43 7.37
    -16 -1 -6 13.12 8.97
    -16 1 -6 -5.51 6.06
    -16 -1 -7 -5.12 5.83
    -16 1 -7 -3.05 6.58
    -16 1 -8 13.76 8.62
    -16 -1 -8 33.3 13.62
    -16 1 -9 -0.03 3.11
    -16 -1 -9 -12.17 8.94
    -16 1 -10 17.77 9.72
    -16 -1 -10 16.98 10.27
    -16 1 -11 12.09 9.15
    16 1 14 -8.51 6.69
    -17 1 0 5.2 6.92
    -17 1 1 11.09 7.44
    -17 1 -1 9.92 7.98
    -17 1 2 7.17 5.32
    -17 1 -2 -0.67 4.4
    -17 1 -3 0.87 2.91
    -17 1 -4 22.85 10.44
    -17 1 -5 6.84 6.25
    0 -2 0 0.76 0.93
    0 -2 0 -0.33 0.86
    0 -2 0 -0.09 0.83
    0 2 0 1.7 1.1
    0 2 0 1.28 0.81
    0 2 -1 426.8 11.69
    0 2 -1 436.54 14.17
    0 -2 -1 441.33 14.57
    0 -2 -1 441.99 13.8
    0 -2 1 436.24 15.22
    0 2 -1 444.61 15.4
    0 2 1 431.7 14.45
    0 -2 1 439.29 13.6
    0 2 1 449.6 14.49
    0 -2 -1 433.98 15.46
    0 -2 1 450.76 12.27
    0 -2 -2 2612.32 34.57
    0 -2 2 2633.41 37.92
    0 2 2 2599.23 33.88
    0 2 -2 2677.81 38.84
    0 -2 -2 2615.13 40.34
    0 2 -2 2643.63 26.74
    0 -2 -2 2642.83 39.87
    0 -2 2 2577.73 32.54
    0 2 -2 2656.88 35.27
    0 -2 -2 2653.66 35.35
    0 2 -3 6465.74 38.48
    0 2 -3 6377.65 61.3
    0 -2 -3 6195.47 57.29
    0 -2 -3 6170.15 65.3
    0 -2 3 6275.51 60.25
    0 -2 -3 6235.72 61.19
    0 2 3 6289.27 50.5
    0 -2 -3 6348.85 51.76
    0 2 -3 6221.01 56.65
    0 2 3 6263.73 65
    0 2 -4 2387.3 38.77
    0 -2 -4 2369.49 36.93
    0 2 4 2357.71 40.77
    0 2 -4 2366.18 21.5
    0 2 -4 2346.98 36.84
    0 -2 4 2353 37.71
    0 2 4 2348.61 29.83
    0 -2 -4 2332.74 37.47
    0 -2 -4 2315.41 30.48
    0 -2 -5 686.68 16.14
    0 2 -5 722.25 22.14
    0 -2 5 702.42 21.07
    0 -2 -5 684.34 20.69
    0 2 5 734.11 15.82
    0 -2 -5 690.77 20.51
    0 2 5 697.01 22.62
    0 -2 6 1105.08 26.77
    0 2 -6 1078.35 27.82
    0 -2 -6 1054.25 26.62
    0 -2 -6 1077.41 19.44
    0 -2 -6 1036.4 25.88
    0 2 6 1101.15 18.56
    0 2 6 1078.38 28.7
    0 -2 -7 22.52 2.73
    0 -2 -7 21.81 3.87
    0 2 7 22.01 4.53
    0 2 -7 24.67 4.45
    0 -2 7 20.8 3.8
    0 -2 -8 63.3 6.68
    0 2 -8 69.17 7.36
    0 -2 8 73.15 7.15
    0 -2 -8 61.28 4.35
    0 2 8 64.04 7.46
    0 2 -9 93.65 8.71
    0 -2 -9 98.89 8.68
    0 -2 -9 101.79 5.32
    0 2 9 107.15 10.02
    0 -2 9 77.3 7.5
    0 2 -10 420.85 18.93
    0 2 10 400.95 20.15
    0 -2 10 394.34 17.09
    0 -2 -10 404.43 18.12
    0 -2 -10 417.78 10.33
    0 -2 11 608.81 21.32
    0 -2 -11 607.83 11.72
    0 2 -11 618.04 23.21
    0 2 11 597.93 25.48
    0 -2 12 1718.2 36.59
    0 2 -12 1775.12 39.93
    0 -2 -12 1780.2 18.34
    0 2 12 1705.45 45.03
    0 2 13 258.43 18.11
    0 2 -13 239.52 15.08
    0 2 14 178.12 15.45
    0 -2 14 181.86 15.46
    0 2 -14 175.34 13.29
    0 2 15 246.55 18.75
    0 2 -15 252.26 16
    0 -2 15 297.62 20.18
    0 2 16 14.51 4.64
    0 -2 16 12.88 4.86
    0 2 -16 16.99 4.28
    0 2 -17 58.28 7.9
    0 2 -17 55.75 5.77
    0 2 17 48.34 8.99
    0 -2 17 57.44 9.52
    0 2 18 24.72 6.8
    0 2 -18 19.35 3.63
    0 -2 18 19.4 5.8
    0 2 -18 23.23 5.06
    0 2 19 14.06 5.43
    0 2 -19 17.06 4.43
    0 -2 19 19.33 6.27
    0 -2 20 4.23 3.31
    0 2 -20 5.81 2.54
    0 2 20 2.73 1.24
    0 2 21 40.48 9.46
    0 2 -21 43.4 7.18
    0 -2 21 46.36 9.74
    0 -2 22 0.8 2.2
    0 2 -22 -2.09 2.45
    0 2 23 8.07 4.79
    0 2 -23 8.71 3.32
    0 -2 23 7.45 3.63
    0 2 24 31.58 8.78
    0 -2 24 50.61 10.62
    0 2 25 43.76 11.39
    0 -2 25 60.58 11.68
    0 2 26 0.25 2.46
    0 -2 26 5.74 3.99
    0 2 27 3.19 3.3
    0 -2 27 3.63 2.99
    0 -2 28 22.85 8.53
    0 2 28 25.3 8.6
    0 -2 29 2.81 3.56
    0 2 29 2.31 3.36
    0 2 30 5.73 6.23
    0 2 31 18.36 8.91
    1 2 0 0.43 1.1
    -1 -2 0 0.58 1.62
    1 -2 0 0.72 1
    -1 2 0 0.1 1.13
    -1 2 0 -0.76 0.98
    1 2 0 1.99 1.4
    -1 -2 0 0.22 1.57
    -1 -2 1 5035.49 49.96
    1 2 -1 5044.62 51.65
    1 -2 1 4954.54 52.93
    1 -2 -1 5080.15 50.84
    -1 2 1 5007.6 49.39
    -1 -2 -1 5006.15 62.68
    -1 -2 -1 4925.13 47.12
    -1 2 1 5032.31 49.68
    -1 2 -1 5047.02 51.6
    1 2 -1 4978.34 61.4
    -1 -2 1 4999.33 60.63
    1 2 1 5045.74 48.9
    -1 -2 -1 5090.77 64.24
    1 -2 -1 5069.87 38.85
    1 2 1 5124.41 63.43
    1 2 2 1206.48 31.28
    1 -2 -2 1177.65 24.08
    1 -2 -2 1183.5 25.4
    -1 -2 -2 1177.12 30.27
    -1 -2 -2 1126.79 21.94
    1 -2 2 1150.74 26.15
    -1 -2 2 1187.93 24.97
    -1 -2 2 1132.09 28.3
    -1 2 2 1170.19 23.33
    -1 2 -2 1181.41 25.7
    1 -2 -2 1168.46 23.09
    1 2 -2 1166.11 29.78
    1 2 2 1148.71 22.63
    1 2 -2 1186.09 25.86
    -1 2 2 1138.61 24.78
    -1 -2 -2 1193.84 32.61
    -1 -2 -3 2145.01 45.17
    1 -2 -3 2228.57 36.3
    1 2 -3 2161.99 36.17
    -1 2 3 2179.17 35
    -1 2 -3 2179.14 35.88
    1 -2 3 2205.48 36.82
    1 2 3 2221.72 30.19
    1 -2 -3 2179.81 32.23
    -1 -2 -3 2197.75 40.99
    -1 -2 3 2210.69 20.29
    -1 -2 3 2156 34.81
    -1 2 3 2206.82 31.18
    1 2 -3 2171.18 41.23
    -1 -2 3 2154.49 39.11
    1 2 3 2206.52 43.61
    1 2 3 2145.84 42.32
    1 -2 -3 2152.12 30.45
    -1 2 3 2182.31 33.11
    -1 -2 -3 2161.22 28.98
    1 -2 -4 1420.65 30.35
    1 2 -4 1462.88 30.4
    -1 -2 -4 1360.93 37.2
    -1 -2 4 1411.39 28.77
    1 -2 -4 1417.82 25.44
    -1 2 4 1415.73 29.79
    -1 -2 -4 1410.72 22.51
    1 2 -4 1345.33 33.23
    1 2 4 1370.98 34.81
    -1 2 4 1438.32 27.56
    1 -2 -4 1427.57 24.79
    -1 2 -4 1418.71 29.83
    1 -2 4 1460.08 30.38
    -1 -2 -4 1378.93 32.42
    1 2 4 1448.48 23.6
    1 -2 -5 212.78 9.84
    1 2 -5 207.43 11.8
    -1 -2 -5 224 8.53
    -1 -2 -5 207.13 14.93
    1 -2 5 210.33 12.02
    -1 2 5 216.74 12.01
    1 2 5 198.02 13.25
    1 -2 -5 215.78 12.25
    1 2 5 196.52 8.2
    -1 -2 5 196.05 10.8
    -1 2 -5 210.6 11.76
    -1 2 5 205.32 10.94
    1 2 -5 202.05 13.29
    -1 -2 -5 202.78 12.51
    1 -2 -5 198.29 9.27
    1 2 6 509.98 12.8
    1 -2 -6 540.29 15.14
    1 -2 -6 543.1 16.25
    -1 -2 -6 551.62 12.54
    -1 -2 6 527.37 18.39
    1 -2 -6 543.9 19.95
    1 2 -6 510.65 18.89
    1 -2 6 572.22 19.8
    1 2 6 534.54 22.42
    -1 2 -6 537.44 19.16
    -1 2 6 546.83 18.38
    -1 -2 -6 525.71 20.3
    -1 -2 -7 827.38 25.89
    -1 2 7 764.97 22.52
    1 -2 -7 775.52 17.76
    -1 -2 -7 763.01 13.83
    -1 2 -7 765.77 23.37
    1 -2 -7 768.96 20.18
    1 2 -7 768.41 24.05
    -1 -2 7 783.48 22.56
    1 -2 -7 778.18 24.75
    1 2 7 776.64 27.84
    1 -2 7 764.88 23.46
    1 2 7 800.62 14.61
    1 -2 -8 73.27 6.59
    1 -2 8 67.26 7.1
    1 2 -8 68.67 7.4
    1 -2 -8 80.1 8.13
    -1 -2 8 67.98 6.77
    1 -2 -8 76.38 5.51
    -1 -2 -8 71.27 3.81
    1 2 8 75.85 9.03
    -1 2 -8 65.53 7.11
    1 2 8 75.25 3.99
    -1 2 8 67.07 6.93
    -1 -2 -8 66.43 7.53
    -1 2 9 666.91 23.14
    1 2 -9 651.68 23.08
    -1 -2 9 643.67 21.33
    1 -2 -9 643.02 15.87
    -1 -2 -9 662.03 23.96
    -1 -2 -9 677.89 10.09
    1 -2 -9 663.8 20.66
    -1 2 -9 658.82 22.58
    1 -2 9 641.96 22.18
    1 2 9 645.31 26.35
    -1 2 10 383.06 18.37
    1 -2 10 415.21 17.92
    -1 2 -10 379.37 17.54
    1 2 -10 372.9 17.86
    1 -2 -10 363.23 11.94
    -1 -2 10 386.43 16.59
    1 -2 -10 353.76 15.94
    1 2 10 390.07 21.37
    1 -2 -11 37.28 3.81
    -1 2 11 36.08 6.02
    1 2 -11 38.44 5.96
    -1 2 -11 36.85 5.84
    1 -2 11 37.31 5.49
    1 -2 -11 34.62 5.32
    1 2 11 40.12 7.15
    1 2 -11 35.48 2.69
    1 -2 11 42.66 7.1
    -1 2 -12 1523.04 36.37
    1 -2 -12 1445.72 23.12
    1 2 -12 1416.65 36.38
    1 -2 12 1414.25 34.01
    -1 2 12 1473.72 39.09
    1 -2 12 1503.1 41.68
    1 2 -12 1500.15 20.01
    1 2 12 1462.21 43.95
    1 2 -13 305.05 17.12
    1 -2 -13 297.7 10.39
    1 2 -13 297.69 9.91
    -1 2 -13 313.77 16.9
    1 -2 13 287.93 18.88
    1 2 13 319.33 21.14
    -1 2 13 306.69 18.57
    1 2 -14 61.7 4.99
    1 2 -14 64.57 8.09
    1 -2 -14 64.9 4.83
    -1 2 -14 63.87 7.91
    -1 2 14 63.18 8.83
    1 -2 14 58.68 8.37
    1 2 14 73.48 10.54
    1 -2 -15 83.44 5.41
    1 -2 15 82.71 10.72
    -1 2 15 95.17 11.14
    1 2 -15 96.43 10.03
    1 2 -15 80.52 6.08
    -1 2 -15 91.06 9.35
    1 2 15 94.97 12.3
    -1 -2 16 429.65 25.78
    1 -2 -16 380.31 9.78
    -1 2 -16 394.26 19.79
    -1 2 16 395.85 23.56
    1 2 -16 374.53 20.44
    1 2 16 367.51 24.78
    1 -2 16 396.47 23.93
    1 -2 -16 381.45 11.13
    1 2 -16 384.8 13.85
    1 -2 -17 147.07 6.07
    1 2 -17 132.81 8.82
    -1 -2 17 149.02 15.38
    1 2 -17 146.48 12.9
    -1 2 17 134.61 14.26
    -1 2 -17 159.26 12.73
    1 -2 17 153.62 15.57
    1 -2 -17 140.18 6.41
    1 2 17 142.08 15.98
    1 2 -18 32.3 4.6
    1 -2 -18 46.97 3.5
    1 2 -18 34.6 6.49
    1 2 18 44.25 9.02
    -1 -2 18 35.87 7.78
    -1 2 -18 40.07 6.52
    -1 2 18 35.59 7.46
    1 -2 -18 41.51 3.08
    1 -2 18 38.06 7.95
    1 2 19 -5.8 3.59
    1 -2 -19 -0.12 0.29
    1 2 -19 0.1 1.55
    1 -2 19 0.16 1.77
    -1 -2 19 3.56 2.52
    -1 2 19 1.45 1.83
    -1 2 -19 1.53 1.99
    -1 -2 20 8.23 4.13
    -1 2 -20 12.48 3.63
    -1 2 20 17.34 5.54
    1 2 20 10.44 4.14
    1 -2 20 14.72 4.91
    1 2 -20 8.86 3.43
    -1 2 21 -0.25 1.5
    1 -2 21 1.79 2.58
    -1 -2 21 -1.88 1.88
    -1 2 -21 0.57 0.8
    1 2 -21 0.95 1.63
    1 2 21 3.03 2.04
    -1 2 -22 43.68 7.03
    1 2 -22 41.37 7.46
    -1 2 22 42.18 9.71
    1 -2 22 47.19 9.64
    -1 -2 22 43.7 9.11
    1 2 22 43.87 10.21
    -1 -2 23 212.94 21.06
    1 2 -23 197.82 16.25
    1 -2 23 227.24 22.13
    -1 2 23 194.91 20.86
    -1 2 -23 206.57 15.4
    1 2 23 274.09 26.23
    -1 2 24 -0.16 1.89
    1 2 24 -0.27 2.84
    -1 -2 24 1.16 2.87
    1 -2 24 6.01 4.19
    -1 2 25 -3.49 3.21
    1 -2 25 -2.19 2.94
    -1 -2 25 -4.17 3.26
    1 -2 26 5 3.98
    -1 -2 26 1.56 1.77
    -1 2 26 1.59 3.3
    1 2 26 0.27 2.85
    -1 2 27 14.24 6.73
    1 2 27 5.11 3.96
    1 -2 27 26.97 8.45
    -1 -2 27 20.27 7.24
    1 2 28 -4.03 3.48
    -1 -2 28 -2.06 2.76
    -1 2 28 -0.24 1.88
    1 -2 28 2.55 4.81
    -1 -2 29 6.51 5.08
    1 -2 29 -3.87 3.54
    1 2 29 2.7 2.77
    -1 2 30 0.86 2.18
    1 2 30 0.02 3.11
    -1 2 31 7.61 6.66
    2 2 0 1066.72 23.4
    2 -2 0 1033.05 24.62
    -2 -2 0 1012.97 32.61
    2 2 0 1084.95 34.03
    -2 -2 0 1068.34 22.3
    2 2 -1 133.4 11.85
    2 -2 1 141.8 9.3
    -2 2 -1 121 8.4
    2 2 -1 132.66 8.51
    -2 -2 -1 132.69 11.22
    2 2 1 127.92 7.94
    2 -2 -1 128.78 8.53
    -2 -2 -1 126.49 7.39
    -2 -2 1 123.06 7.82
    -2 -2 1 134.96 11.94
    -2 -2 -1 129.35 12.14
    2 2 1 126.18 11.78
    2 2 2 343.78 19.6
    2 -2 2 353.07 14.92
    -2 -2 2 346.19 13.49
    2 2 -2 357.79 14.36
    2 2 2 352.97 12.7
    2 -2 -2 337.51 13.62
    -2 -2 -2 353.22 11.81
    -2 2 2 328.14 14.13
    -2 -2 -2 344.01 17.84
    2 2 -2 352.31 19.34
    2 -2 -2 340.95 9.75
    -2 -2 -2 354.23 20.25
    -2 2 -2 350.84 14.5
    -2 -2 2 330.2 18.15
    -2 2 3 2758.6 42.74
    2 -2 -3 2750.73 38.52
    -2 2 -3 2854.2 41.89
    -2 2 -3 2816.08 28.79
    2 -2 3 2817.12 42.97
    -2 -2 3 2768.4 39.05
    2 2 -3 2728.84 54.44
    2 2 3 2866.24 34.97
    -2 -2 -3 2820.67 32.17
    2 2 3 2794.78 56.32
    2 2 -3 2832.94 41.97
    -2 -2 3 2837.74 53.12
    2 2 3 2844.26 53.41
    -2 -2 -3 2909.59 51.61
    2 -2 -3 2869.56 26.71
    -2 -2 -3 2824.4 58.98
    -2 -2 -4 4802.08 79.04
    2 -2 4 4866.49 57.77
    2 2 4 4831.04 44.14
    -2 -2 -4 4920.75 40.21
    -2 -2 4 4907.19 52.9
    2 2 4 4837.45 75.63
    2 2 -4 4842.86 55.97
    2 -2 -4 4889.22 35.64
    -2 2 4 4834.02 57.83
    -2 2 -4 4867.61 55.7
    -2 -2 4 4936.98 70.03
    2 2 4 4826.17 70.62
    -2 2 4 4915.46 42.87
    -2 -2 -4 4879.26 67.21
    2 -2 -4 4881.2 50.21
    2 2 -4 4753.24 73.07
    2 2 -5 722.32 22.08
    -2 2 -5 704.51 21.52
    -2 -2 -5 696.4 14.28
    -2 -2 5 740.74 20.82
    2 2 5 695.91 16.04
    -2 -2 -5 678.41 30.28
    2 -2 -5 728.67 14.71
    -2 2 5 683.47 22.46
    2 -2 5 693.85 22.12
    2 2 5 680.51 27.62
    -2 2 5 702.45 17.14
    -2 -2 -5 667.58 24.81
    2 2 -5 705.21 28.49
    2 -2 -6 45.44 6.12
    2 2 -6 44.91 7.43
    -2 2 -6 42.45 5.5
    2 2 6 48.34 4.09
    2 -2 6 45.52 5.8
    -2 -2 -6 40.02 7.77
    -2 -2 6 41.18 5.12
    2 2 6 43.47 7.01
    -2 -2 -6 43.71 6.35
    2 2 -6 47.56 5.95
    -2 2 6 38.66 5.55
    -2 -2 -6 47.47 3.52
    2 -2 -6 47.33 4.08
    -2 2 6 43.57 4.62
    -2 -2 -7 341.64 22.71
    2 2 -7 320.57 15.59
    -2 2 -7 323.05 15.19
    2 -2 7 318.26 15.53
    -2 2 7 321.63 16.22
    2 2 7 315.35 9.69
    2 -2 -7 307.68 16.4
    -2 -2 7 322.26 14.39
    2 2 -7 312.24 20.15
    2 -2 -7 325.61 11.73
    2 2 7 299.19 18.49
    -2 2 7 313.76 13.03
    2 -2 7 335.73 16.18
    -2 -2 -7 289.59 16.83
    -2 2 -8 241.58 13.31
    -2 -2 -8 221.85 18.69
    2 -2 8 226.33 13.34
    2 2 8 235.97 7.8
    -2 2 8 233 14.27
    2 2 -8 237.12 13.72
    2 2 -8 245.04 18.4
    -2 -2 8 223.8 12.28
    2 2 8 244.54 17.19
    2 -2 -8 231.76 10.7
    2 -2 8 208.06 13.27
    -2 2 8 213.61 11.47
    2 -2 9 175.69 12.08
    2 -2 9 171.2 12.46
    2 -2 -9 172.41 9.96
    2 2 -9 172 12
    -2 2 9 173.7 10.83
    -2 2 -9 155.05 11
    -2 -2 -9 161.52 16.69
    2 2 9 147.95 13.64
    2 2 9 170.59 5.81
    2 -2 -10 1175.58 27.85
    2 -2 10 1152.17 31.17
    2 -2 10 1202.77 34.52
    2 2 -10 1150.94 31.89
    2 2 10 1101.78 38.01
    -2 2 -10 1144.96 30.11
    -2 2 10 1173.38 29.77
    -2 2 -11 24.94 4.63
    -2 2 11 23.87 4.58
    2 -2 -11 18.72 3.74
    2 2 -11 22.29 4.64
    2 -2 11 20.49 4.15
    2 2 11 22.44 5.63
    2 -2 11 30.7 5.66
    -2 2 12 139.83 11.26
    -2 2 -12 126.85 10.36
    2 -2 12 106.38 11.07
    2 -2 12 137 10.96
    2 2 -12 127.01 11.01
    2 2 12 121.85 13.42
    2 -2 -12 141.71 10.93
    -2 2 13 0.45 1.58
    -2 2 -13 -0.43 1.76
    2 -2 13 -1.54 1.35
    2 2 -13 2.01 1.7
    2 2 13 2.49 1.91
    -2 2 14 -0.56 1.51
    2 -2 14 -0.18 1.6
    2 2 -14 0.09 1.49
    -2 2 -14 -1.09 1.86
    2 2 14 1.65 2.2
    2 2 -15 19.16 4.85
    -2 2 15 30.54 6.06
    2 -2 15 23.92 5.85
    2 2 15 25.19 6.6
    -2 2 -15 23.72 4.67
    -2 2 16 0.57 1.23
    -2 2 -16 3.02 2.51
    2 2 -16 0.82 1.03
    2 -2 16 -1.05 1.17
    2 2 16 1.79 3.38
    -2 2 17 242.62 18.36
    2 2 -17 272.66 18.02
    2 2 17 262.1 22.5
    -2 2 -17 269.02 16.26
    2 -2 17 269.09 20.74
    -2 2 -18 56.09 7.51
    2 -2 -18 63.14 5.23
    2 2 -18 55.81 8.26
    -2 2 18 64.74 10.03
    2 -2 18 65.2 10.64
    -2 -2 18 72.76 11.07
    2 2 18 62.77 11.43
    2 2 19 1.43 2.4
    2 -2 19 3.55 1.76
    -2 2 19 3.1 1.84
    2 2 -19 7.78 3.52
    -2 2 -19 5.14 2.08
    2 -2 -19 4.33 1.43
    -2 -2 19 7.65 3.81
    -2 2 20 -1.38 1.62
    2 2 20 0.05 1.32
    -2 2 -20 2.54 2.04
    -2 -2 20 -2.42 2.47
    2 2 -20 -3.47 2.51
    2 -2 -20 -0.04 0.75
    2 2 21 44.61 10.52
    -2 2 -21 54.45 7.6
    -2 2 21 51.14 9.91
    2 2 -21 50.38 8.31
    2 -2 21 45.24 9.68
    -2 -2 21 61.71 10.96
    2 2 22 24.58 8.02
    -2 2 22 27.1 7.29
    -2 2 -22 27.73 5.46
    2 2 -22 26.47 6.1
    2 -2 22 27.88 7.87
    -2 -2 22 24.7 7.14
    2 -2 23 33.4 8.69
    -2 -2 23 30.83 7.69
    -2 2 23 29.43 8.18
    2 2 -23 39.2 7.78
    2 2 23 24.86 8.31
    -2 -2 24 14.2 5.32
    2 -2 24 7.37 4.2
    2 2 -24 8.75 3.57
    -2 2 24 10.54 5.18
    2 2 24 3.87 2
    -2 -2 25 0.73 2.41
    2 -2 25 -0.96 3.88
    -2 2 25 1.43 1.59
    2 2 25 1.01 3.38
    -2 2 26 0.03 1.82
    -2 -2 26 -1.26 1.91
    2 2 26 4.43 3.51
    2 -2 26 -1.53 2.38
    -2 -2 27 3.48 3.7
    -2 2 27 8.73 5.27
    2 -2 27 18.1 7.06
    2 2 27 11.69 6.3
    2 2 28 12.75 6.92
    -2 2 28 3.71 3.34
    -2 -2 28 7.28 4.75
    2 -2 28 13.18 6.39
    -2 -2 29 14.03 6.4
    -2 2 29 6.77 3.67
    2 -2 29 12.41 6.6
    2 2 29 18.13 8.59
    -2 2 30 -10.6 5.94
    2 2 30 0.49 1.85
    -2 2 31 -9.61 5.82
    3 -2 0 -1.26 1.23
    3 2 0 -1.58 2.47
    -3 -2 0 1.65 1.4
    3 2 0 0.69 0.67
    3 -2 0 -1.01 1.03
    -3 -2 0 0.08 0.71
    3 -2 0 0.04 0.5
    3 -2 1 76.72 7.08
    3 2 1 70.27 9.7
    3 -2 1 76.4 4.62
    3 2 1 78.2 6.31
    3 -2 -1 80.5 6.27
    -3 -2 -1 73.67 9.98
    3 2 -1 81.63 6.93
    -3 2 -1 82.74 5.27
    -3 -2 -1 72.06 8.93
    -3 -2 1 81.26 10.28
    3 2 -1 78.41 10.48
    3 -2 1 79.39 5.52
    -3 -2 2 28.01 6.17
    3 -2 -2 27.93 4.01
    3 2 -2 27.72 6.06
    -3 -2 -2 22.82 5.36
    3 -2 2 27.65 3.08
    3 -2 2 27.56 4.35
    -3 -2 -2 22.02 5.49
    -3 -2 2 32.85 4.19
    3 2 2 24.09 6.02
    -3 2 -2 27.56 3.57
    3 -2 2 31.94 3.44
    3 2 -2 26.2 3.94
    3 2 2 29.92 3.88
    3 2 3 0.08 0.75
    3 2 -3 1.79 1.84
    -3 2 -3 -0.77 0.94
    3 -2 3 0.36 0.97
    -3 -2 -3 1.49 1.89
    3 -2 3 0.94 1.17
    3 2 3 2.12 1.83
    3 2 -3 2.75 1.12
    -3 -2 3 1.34 1.46
    3 2 3 0.38 1.64
    -3 -2 -3 -0.89 3.36
    -3 -2 3 -1.03 2.73
    -3 2 -4 278.2 13
    3 2 -4 279.23 13.65
    3 2 4 256.16 17.83
    3 -2 4 273.24 11.87
    3 -2 4 254.99 13.69
    -3 -2 -4 275.55 20.98
    -3 -2 4 288.84 12.91
    -3 -2 4 265.64 18.48
    3 2 -4 264.85 19.21
    -3 -2 -4 277.7 17.37
    3 2 4 280.03 11.06
    3 2 4 263.12 19.61
    3 -2 5 312.99 15.43
    -3 2 -5 306.82 14.73
    -3 -2 5 318.62 20.49
    3 2 5 322.81 22.01
    3 2 -5 326.41 15.31
    3 2 5 328.97 11.56
    3 -2 5 327.42 14.01
    -3 2 5 327.68 16.48
    -3 -2 5 324.96 14.1
    3 2 -5 323.52 21.66
    3 2 5 310.21 19.85
    -3 2 5 323.14 9.48
    -3 -2 -5 310.35 18.27
    -3 -2 -5 303.72 22.36
    -3 -2 -6 97.27 12.95
    3 -2 6 115.45 9.47
    -3 2 6 118.34 10.15
    -3 2 -6 107.96 9.18
    3 2 6 121.69 6.8
    -3 2 -6 108.05 9.14
    3 -2 6 120.93 8.96
    3 2 6 109.78 12
    -3 2 6 106.55 6.15
    3 2 -6 124.79 13.64
    -3 -2 -6 108.76 10.78
    3 2 -6 114.05 9.25
    -3 2 7 25.02 3.36
    -3 2 -7 24.58 4.32
    -3 2 7 26.19 4.95
    3 2 7 25.89 6
    3 2 7 32.01 3.4
    3 -2 7 28.29 4.75
    -3 -2 -7 29.09 7.44
    3 2 -7 22.79 4.3
    3 -2 7 26.26 4.65
    -3 -2 -8 324.07 24.49
    -3 2 8 320.71 17.33
    -3 2 -8 325.79 16.01
    3 -2 8 330.84 16.72
    3 2 -8 340.16 16.73
    -3 2 8 310.28 12.51
    3 2 8 306.61 20.56
    3 2 8 344.14 10.5
    3 -2 8 326.28 16.39
    3 2 -9 430.23 19.44
    -3 2 -9 456.11 19.05
    -3 -2 9 442.17 9.77
    -3 2 9 419.27 15.57
    3 -2 9 444.08 19.87
    -3 2 9 430.07 20.45
    -3 -2 -9 396.17 27.62
    3 2 9 446.7 11.35
    3 2 9 427.77 24.84
    3 -2 9 474.13 20.74
    -3 -2 -10 139.38 16.74
    3 -2 10 130.26 10.85
    -3 2 -10 152.42 11.2
    3 2 10 150.47 6.05
    -3 2 10 135.44 9.48
    3 2 -10 138.92 11.31
    3 2 10 130.43 14.01
    -3 2 10 142.05 12.05
    3 -2 10 135.88 11.51
    -3 2 11 57.05 7.85
    -3 2 -11 56.12 6.97
    -3 2 11 54.29 6.39
    3 2 11 59.8 3.22
    3 2 11 45.05 8.57
    -3 -2 -11 44.19 9.46
    3 -2 11 54.12 7.85
    3 2 -11 48.2 6.81
    -3 2 -12 64.78 7.41
    3 -2 12 62.69 8.58
    -3 2 12 51.24 6.43
    3 2 -12 57.58 7.6
    3 2 12 61.39 9.92
    -3 -2 -12 42.45 10.1
    -3 2 -13 97.04 9.28
    -3 2 13 107.23 9.86
    3 -2 13 102.98 11.42
    -3 -2 -13 103.46 15.9
    3 2 -13 93.02 9.8
    3 2 13 96.96 12.86
    -3 2 -14 10.09 3.1
    3 -2 14 5.23 2.74
    -3 2 14 0.94 1.3
    3 2 14 10.91 4.49
    -3 -2 -14 4.56 2.44
    -3 2 15 3.55 2.11
    -3 2 -15 -0.21 0.85
    3 2 -15 3.04 2.02
    3 -2 15 0.82 2.14
    3 2 15 0.15 1.29
    3 -2 16 -0.72 1.83
    -3 2 -16 -0.28 1.63
    3 2 -16 -0.55 1.33
    3 2 16 -1.83 3.99
    -3 2 16 1.48 1.91
    -3 2 -17 41.02 6.38
    3 2 -17 44.84 7.41
    -3 2 17 47.42 7.73
    3 -2 17 44.39 8.34
    3 2 17 48.16 9.89
    -3 2 -18 79.03 8.93
    -3 2 18 67.31 9.65
    3 2 18 75.26 12.64
    3 -2 18 70.21 11.07
    3 2 -18 69.48 9.58
    -3 2 -19 0.55 1.31
    3 -2 19 0.37 1.38
    3 -2 -19 1.44 1.16
    -3 2 19 -0.98 1.62
    3 2 -19 0.83 2.13
    3 2 19 3.13 3.34
    -3 -2 19 -0.1 1.21
    -3 -2 20 24.81 6.95
    -3 2 20 31.36 7.16
    3 2 -20 25.38 6.11
    3 -2 20 22.71 6.95
    3 -2 -20 26.83 4.13
    3 2 20 30.48 9.05
    -3 2 21 12.25 4.48
    3 2 -21 23.27 5.84
    3 -2 21 9.35 5.03
    3 2 21 14.01 6.18
    -3 -2 21 18.41 6.29
    3 -2 22 9.57 5.33
    3 2 -22 0.1 2.31
    -3 2 22 2.55 2.76
    3 2 22 0.46 2.96
    -3 -2 22 -0.08 2.52
    3 2 -23 1.79 2.64
    -3 2 23 -0.33 1.85
    -3 -2 23 -2.53 3.1
    3 2 23 -1.42 3.93
    3 -2 23 -0.74 3.97
    -3 -2 24 8.85 5.04
    3 2 -24 15.73 5.53
    -3 2 24 20.7 6.71
    3 2 24 9.36 5.9
    3 -2 24 17.19 6.64
    -3 -2 25 -0.77 1.85
    -3 2 25 3.5 3.02
    3 -2 25 2.14 3.27
    -3 2 26 1.5 2.67
    3 -2 26 6.99 4.68
    3 2 26 -4.51 5.15
    -3 -2 26 -2.47 2.85
    -3 2 27 1.23 2.11
    -3 -2 27 6.25 3.8
    3 -2 27 1.54 1.49
    3 2 27 1.29 3.65
    -3 2 28 -2.09 2.69
    -3 -2 28 0.96 2.06
    3 -2 28 -2.06 2.33
    3 2 28 0.27 3.4
    -3 -2 29 1.9 3.7
    -3 2 29 1.03 3.33
    3 -2 29 2.43 3.15
    3 2 29 5.03 4.8
    -3 2 30 13.65 6.71
    -3 2 31 -5.16 4.27
    4 -2 0 361.52 8.98
    4 2 0 369.57 25.04
    -4 -2 0 376.16 21.96
    -4 2 0 369.08 14.73
    -4 -2 0 379.1 24.69
    4 -2 0 343.77 16.49
    4 2 0 374.14 14.84
    4 -2 1 161.39 6.83
    4 2 -1 170.37 10.21
    4 2 1 154.38 9.3
    -4 2 -1 161.49 10.07
    -4 -2 -1 176.9 15.41
    4 -2 -1 152.17 11.18
    -4 -2 -1 145.23 15.44
    4 2 -1 167.62 16.68
    -4 -2 1 155.18 15.93
    4 -2 1 162.22 10.83
    4 2 1 173.34 17.22
    -4 -2 2 6.7 3.92
    4 2 -2 4.28 3.22
    4 -2 2 5.56 2.22
    -4 -2 -2 5.49 2.98
    -4 2 -2 2.69 1.84
    4 -2 2 5.56 2.18
    4 2 2 4.83 1.64
    4 -2 2 6.23 1.53
    -4 -2 -2 6.26 3.48
    4 2 2 5.54 3.01
    4 -2 -2 4.58 1.92
    4 2 -2 8.77 2.66
    4 2 -3 -1.85 2.15
    4 -2 -3 -0.3 0.8
    -4 -2 -3 -1.75 2.65
    4 -2 3 1.81 1.62
    -4 2 -3 0.67 1.12
    -4 -2 -3 -1.49 1.22
    4 2 -3 0.73 1.79
    4 2 3 3.49 1.7
    4 -2 3 0.92 0.86
    4 2 3 -0.52 1.63
    4 -2 3 0.92 1.22
    -4 -2 3 -2.19 2.73
    4 2 3 -1.05 2.68
    4 -2 4 937.94 27.44
    4 2 4 929.55 21.18
    -4 -2 4 937.17 38.31
    4 2 -4 892.55 39.2
    4 -2 -4 922.31 29.59
    4 2 4 901.71 35.4
    4 2 -4 983.25 26.7
    -4 2 -4 891.18 28.25
    -4 -2 -4 888.36 40.54
    4 -2 4 893.73 21.88
    4 -2 5 842.77 26.36
    4 -2 5 873.58 22.97
    4 2 5 813.92 34.01
    4 2 -5 864.6 25.77
    4 2 5 875.45 20.01
    -4 -2 5 848.27 36.25
    -4 -2 -5 848.12 40.31
    -4 2 -5 867.75 28.68
    -4 2 6 847.14 28.43
    4 -2 6 825.87 26.53
    -4 -2 -6 847.14 41.21
    -4 2 -6 800.23 28.83
    4 2 -6 784.61 25.12
    4 2 6 785.3 18.4
    4 -2 6 809.42 23.72
    -4 -2 6 806.1 35.71
    4 2 6 821.96 34.52
    -4 2 6 820.49 14.12
    4 2 -7 708.07 24.3
    4 2 7 723.51 17.33
    -4 2 7 706.38 15.26
    -4 2 -7 701.74 28.1
    4 -2 7 686.43 23.16
    -4 2 7 745.34 27.12
    4 2 7 706.72 32.85
    -4 -2 -7 712.57 38.59
    4 2 -8 100.75 9.43
    -4 2 8 90.94 6.18
    4 2 8 86.66 5.85
    -4 2 8 100.61 10.26
    -4 -2 -8 86.62 13.96
    4 -2 8 92.46 9
    -4 2 -8 96.49 10.74
    4 2 8 92.5 12.02
    -4 2 9 14.16 2.67
    -4 2 9 6.29 2.8
    -4 2 -9 10.48 3.49
    -4 -2 -9 12.84 6.26
    4 2 9 15.4 5.25
    4 -2 9 10.54 3.16
    4 2 -9 14.58 4.01
    4 2 9 13.77 2.3
    -4 -2 10 81.97 5.68
    4 -2 10 85.43 9.35
    -4 2 10 76.52 6.67
    -4 2 10 100.58 10.47
    4 2 10 88.27 5.43
    4 2 -10 87.8 9.23
    -4 -2 -10 91.72 14.73
    4 2 10 84.22 11.81
    -4 -2 -11 4.46 4.28
    4 -2 11 3.09 2.83
    -4 2 11 -2 1.39
    -4 -2 11 1.3 0.61
    4 2 11 0.97 0.32
    4 2 -11 3.65 2.14
    -4 2 11 1.33 1.38
    4 2 11 1.34 1.27
    4 2 -12 25.26 5.37
    -4 -2 12 26.88 3.31
    4 2 12 24.41 2.54
    -4 2 12 22.04 3.99
    -4 2 12 26.4 5.79
    -4 -2 -12 14.06 6.65
    4 2 12 14.37 5.32
    4 -2 12 26.65 5.75
    4 -2 13 9.5 3.3
    4 2 13 16.73 1.7
    4 2 13 9.45 4.31
    -4 2 13 17.4 3.85
    -4 2 13 21.05 4.99
    -4 -2 -13 24.24 7.67
    4 2 -13 11.39 3.28
    4 -2 14 4.32 2.26
    -4 -2 -14 5.12 4.17
    4 2 14 10.89 5.04
    4 2 -14 7.51 2.59
    -4 2 14 5.4 2.27
    4 -2 15 16.11 4.88
    -4 2 15 20.35 4.75
    4 2 -15 16.33 4.27
    -4 -2 -15 17.96 8.05
    4 2 15 13.39 5.46
    4 -2 16 5.14 3.43
    4 2 16 5.61 4.57
    -4 -2 -16 -0.31 2.68
    4 2 -16 1.41 1.16
    -4 2 16 -0.97 1.17
    4 2 -17 4.12 2.6
    -4 2 17 6.27 3.11
    -4 -2 -17 3.88 3.15
    4 2 17 7.77 5.34
    4 -2 17 0.84 1.41
    4 2 -18 94.45 11.4
    -4 2 18 97.87 11.44
    4 -2 18 105.32 14
    -4 -2 -18 93.14 18.14
    4 2 18 92.5 14.87
    -4 -2 -19 9.57 6.5
    4 2 -19 4.54 2.61
    -4 2 19 9.01 3.81
    4 2 19 11.89 5.85
    4 -2 19 5.17 3.53
    -4 -2 20 48.49 9.59
    4 -2 -20 55.44 6.52
    4 2 -20 55.08 8.95
    -4 2 20 40.14 7.83
    -4 -2 -20 47.38 13.92
    4 2 20 63.15 12.89
    4 -2 20 59.33 11.32
    4 2 -21 25.79 6.22
    -4 2 21 17.91 5.47
    -4 -2 21 14.49 5.39
    4 -2 -21 31.12 5.01
    -4 -2 -21 12.37 7.03
    4 2 21 21.12 7.51
    4 -2 21 11.64 5.01
    4 2 22 3.82 3.63
    -4 2 22 4.09 2.36
    4 2 -22 10.47 4.22
    -4 -2 22 7.04 4.22
    -4 -2 -22 7.54 4.49
    4 -2 22 8.94 4.55
    -4 -2 23 1.1 1.74
    4 2 -23 1.87 1.28
    4 2 23 6.68 4.4
    -4 -2 -23 10.93 8.07
    -4 2 23 3.76 3.05
    4 -2 23 1.99 3.01
    -4 -2 24 0.04 1.91
    4 2 -24 4.04 3.75
    -4 -2 -24 4.62 4.63
    4 -2 24 -8.78 4.89
    4 2 24 -1.18 2.66
    -4 2 24 2.44 2.39
    -4 -2 -25 37.62 14.21
    -4 -2 25 29.78 8.33
    -4 2 25 29.41 8.16
    4 2 25 29.13 10.42
    4 -2 25 30.93 9.27
    -4 2 26 -1.87 2.38
    -4 -2 26 -2.91 3.1
    4 -2 26 8.24 5.23
    -4 -2 -26 1.91 4.75
    4 2 26 2.62 1.98
    -4 2 27 4.6 3.58
    4 -2 27 5.54 4.47
    -4 -2 -27 13.39 9.5
    4 2 27 2.87 3.54
    -4 -2 27 2.55 2.27
    -4 2 28 0.89 2.19
    4 2 28 -3.41 3.87
    4 -2 28 2.69 3.48
    -4 -2 -28 15.49 9.44
    -4 -2 28 8.96 6.02
    -4 2 29 -1.62 4.14
    -4 -2 29 6.16 4.24
    4 2 29 0.49 2.43
    -5 -2 0 0.59 2.36
    5 -2 0 0.2 1.23
    -5 2 0 0.28 1.68
    5 -2 0 -0.41 0.46
    5 2 0 1.48 2.04
    5 2 1 252.34 12.8
    -5 2 1 255.26 14.86
    5 -2 -1 249.57 8.02
    5 2 -1 263.46 13.47
    -5 -2 -1 258.55 22.45
    5 -2 -1 263.05 17.11
    -5 2 -1 250.56 15.06
    -5 -2 1 233.51 20.97
    5 -2 1 261.69 16.6
    5 -2 1 250.56 10.17
    5 2 -2 512.89 19.35
    -5 -2 -2 522.51 32.28
    5 -2 2 512.86 15.73
    -5 2 -2 501.28 21.8
    -5 -2 2 518.77 30.82
    5 -2 -2 501.62 24.09
    5 -2 2 505.74 22.65
    5 -2 3 168.5 12.98
    5 -2 3 158.1 9.32
    5 2 3 151.93 15.36
    -5 -2 3 121.07 15.69
    -5 2 -3 156.67 9
    5 2 -3 181.3 11.67
    5 -2 -3 173.09 14.31
    -5 2 -3 164.5 12.88
    -5 -2 -3 150.9 17.85
    5 -2 -4 683.52 29.14
    5 -2 4 710.37 26.68
    -5 2 -4 695.35 20.48
    5 2 -4 750.07 24.38
    5 2 4 713.53 33.35
    5 -2 4 712.12 20.97
    -5 -2 4 684.39 35.71
    -5 2 -4 708.62 27.86
    -5 -2 -4 701.56 38.77
    5 -2 5 546.09 19.55
    -5 -2 5 549.59 31.62
    5 2 5 565.15 30.59
    5 2 -5 580.78 21.88
    5 -2 -5 557.57 26.83
    -5 2 -5 587.29 26.55
    -5 -2 -5 552.14 35.33
    -5 2 -5 556.66 19.49
    -5 2 6 333.28 7.42
    5 2 -6 324.91 16.69
    5 2 6 336.69 13.18
    5 -2 6 315.37 15.89
    -5 -2 6 341.39 25.32
    5 -2 -6 309.82 20.8
    5 2 6 291.91 22.27
    -5 -2 -6 312.85 27.36
    -5 2 -6 291.59 19.65
    5 -2 7 3035.36 51.16
    -5 2 7 3074.45 28.19
    5 2 -7 3056.47 52.6
    5 2 7 3051.6 38.56
    5 2 7 2868.83 70.4
    -5 -2 -7 3117.76 87.27
    -5 2 -7 3025.88 64.66
    -5 2 -8 177.43 16.31
    -5 2 8 190.66 14.73
    5 -2 8 176.82 13.06
    5 2 -8 185.22 13.35
    5 2 8 173.87 17.65
    -5 2 8 171.73 7.69
    5 2 8 168.56 8.89
    -5 -2 -8 160.22 20.25
    -5 2 9 368.43 20.75
    -5 2 -9 302.96 21.95
    5 -2 9 347.87 19.12
    -5 2 9 363.12 12.44
    5 2 -9 347.54 18.7
    5 2 9 352.34 12.53
    5 2 9 370.24 25.89
    -5 -2 -9 335.14 29.52
    -5 -2 -10 410.61 33.28
    -5 2 -10 381.13 25.21
    -5 2 10 413.23 22.49
    -5 2 10 399.49 14.34
    5 2 -10 420.5 21.04
    5 2 10 412.7 13.12
    5 -2 10 405.4 21.28
    5 2 10 403.66 27.36
    -5 2 11 0.29 1.18
    5 2 11 3.27 1.45
    5 2 11 2.3 2.37
    -5 -2 -11 0.61 3.08
    -5 2 -11 4.88 3.51
    5 2 -11 2.72 1.9
    5 -2 11 2.19 2.59
    -5 2 11 1.9 1.26
    5 2 12 228.67 9.23
    -5 -2 -12 198.87 23.78
    -5 2 12 238.12 17.5
    5 2 -12 235.32 16.36
    -5 2 12 207.21 11.93
    5 -2 12 200.52 16.31
    5 2 12 193.2 19.71
    -5 -2 12 222.16 10.86
    -5 2 -12 190.23 19.04
    5 2 -13 96.02 10.86
    -5 -2 13 103.56 7.61
    -5 2 13 97.33 8.67
    -5 -2 -13 105.65 17.6
    5 -2 13 96.74 11.63
    5 2 13 108.23 6.05
    -5 2 -13 81.31 13.03
    -5 2 13 103.17 11.55
    5 2 13 112.77 15.44
    5 2 14 16.8 6.96
    5 2 -14 15.28 4.32
    -5 -2 14 12.33 2.59
    5 2 14 13.37 1.92
    -5 2 14 23.22 5.54
    -5 -2 -14 14.83 7.88
    -5 2 -14 17.4 6.36
    5 -2 14 17.06 5.3
    -5 2 14 15.7 3.9
    -5 -2 -15 148.44 22.02
    -5 2 15 177.3 15.92
    -5 2 -15 178.08 20.3
    5 2 15 168.13 5.69
    5 2 15 172.32 5.69
    5 -2 15 175.92 16.98
    5 2 -15 170.92 15.16
    -5 2 15 154.82 12.02
    5 2 15 164.94 19.47
    -5 -2 -16 -1.65 3.85
    5 2 -16 -2.81 2.78
    5 2 16 -1.47 2.4
    -5 2 -16 1.03 2
    5 -2 16 0.13 1.81
    -5 2 16 1.04 1.37
    5 2 -17 309.19 20.86
    5 -2 17 284.28 22.75
    -5 2 17 274.12 17.7
    -5 -2 -17 250.49 29.73
    5 2 17 278.9 26.26
    5 2 -18 5.26 2.78
    5 2 18 5.95 6.06
    -5 -2 -18 -0.04 2.43
    -5 2 18 0.93 1.32
    5 -2 18 4.31 3.41
    5 -2 19 321.1 25.66
    -5 2 19 322.81 20.71
    5 2 -19 324.17 22.42
    -5 -2 -19 312.83 35.1
    5 2 19 385.83 32.38
    5 -2 20 241.16 23.14
    -5 2 20 251.69 19.06
    -5 -2 -20 268.19 32.85
    5 2 20 251 26.77
    5 2 -20 256.54 20.16
    5 2 -21 95.56 12.63
    -5 2 21 87.02 11.72
    5 2 21 86.34 16.31
    -5 -2 -21 90.57 19.56
    5 -2 21 75.76 13.07
    5 -2 -21 94.27 9.5
    5 2 22 2.04 2.7
    5 2 -22 1.99 2.41
    -5 -2 22 0.09 2.65
    -5 2 22 2.2 2.11
    -5 -2 -22 5.33 5.99
    5 -2 22 4.7 3.21
    -5 2 23 6.58 3.95
    5 2 -23 2.09 1.1
    -5 -2 23 2.03 1.34
    5 -2 23 2.5 2.93
    5 2 23 -0.46 2.87
    -5 -2 -23 -1.89 3.69
    -5 -2 24 -4.23 3.3
    5 -2 24 -5.62 4.17
    5 2 -24 -0.58 2.13
    -5 2 24 2.29 3.39
    -5 -2 -24 1.46 3.55
    5 2 24 -1.4 2.8
    -5 2 25 2.25 2.53
    5 2 -25 4.52 3.12
    5 -2 25 4.23 2.84
    -5 -2 25 13.93 6.18
    -5 -2 -25 7.54 4.27
    5 2 25 8.39 5.63
    5 -2 26 10.52 5.49
    -5 -2 26 -7.07 4.36
    -5 2 26 1.53 2.17
    -5 -2 -26 7.26 6.74
    5 2 26 -5.72 4.93
    -5 -2 27 -6.45 4.21
    -5 -2 -27 2.41 4.24
    5 2 27 -0.04 1.93
    5 2 28 5.95 5.3
    -5 -2 -28 1.27 3.49
    -5 2 -28 8.31 6.63
    5 -2 28 0.4 2.09
    -5 -2 28 6.44 5
    -5 -2 29 6.79 4.58
    -5 2 -29 5.63 5.89
    6 -2 0 4.86 2.05
    -6 -2 0 7.17 4.25
    6 -2 0 6.52 1.71
    -6 2 0 6.13 1.29
    -6 2 0 3.86 2.31
    -6 2 -1 69.8 5.19
    -6 -2 -1 68.69 12.62
    -6 -2 1 86.76 13.77
    -6 2 -1 78.45 9.69
    -6 2 1 81.33 9.55
    6 -2 -1 76.59 10.52
    6 -2 1 72.39 6.48
    6 -2 1 75.39 10.2
    -6 2 1 75.64 4.09
    -6 -2 2 1.77 2.15
    6 -2 2 3.56 1.93
    6 -2 -2 2.24 2.23
    -6 -2 -2 3.17 3.71
    -6 2 -2 2.8 2.18
    -6 2 -2 1.7 0.84
    6 -2 2 3.93 1.62
    -6 2 2 1.89 0.54
    6 -2 3 561.46 27.27
    -6 2 -3 516.81 16.79
    6 2 3 521.35 29.84
    -6 -2 3 521.06 33.24
    6 -2 -3 552.9 28.76
    -6 2 -3 523.58 26.14
    -6 -2 -3 514.84 34.95
    6 -2 3 529.98 19.24
    6 -2 -4 25.32 6.23
    6 -2 4 30.19 4.91
    -6 2 -4 31.05 6.49
    -6 -2 -4 34.04 8.85
    6 -2 4 30.71 6.22
    -6 2 -4 31.88 4.46
    6 2 -4 32.65 5.69
    -6 -2 4 22.19 6.55
    6 2 4 32.77 7.73
    6 -2 5 135.87 10.73
    -6 -2 -5 179.44 21.29
    -6 2 -5 162.05 10.85
    6 2 -5 167.39 12.55
    -6 -2 5 145.81 17.53
    6 -2 -5 138.09 14.96
    6 2 5 152.04 16.6
    -6 2 -5 155.92 14.99
    6 -2 5 158.54 14.35
    -6 2 -6 162.82 11.48
    -6 -2 6 165.5 18.58
    6 2 -6 159.1 12.55
    -6 2 6 155.31 4.82
    6 2 6 126.36 15.59
    -6 2 -6 146.97 15.21
    -6 -2 -6 163.33 20.74
    6 -2 6 157.74 12.21
    6 -2 7 41.5 6.55
    6 2 7 49.18 9.93
    -6 2 -7 30.4 6.84
    -6 -2 -7 45.13 11.11
    6 2 -7 52.53 7.21
    -6 2 7 43.82 3.15
    -6 -2 7 50.18 10.35
    6 2 -8 263.53 16.42
    6 -2 8 261.3 16.69
    -6 2 8 265.73 9.07
    6 2 8 244.79 22.07
    -6 -2 -8 278.19 28.24
    -6 2 -8 256.67 21.3
    -6 2 9 24.46 5.73
    -6 2 -9 19.34 6.01
    6 2 9 26.82 7.77
    -6 -2 -9 20.98 7.55
    6 -2 9 24.18 5.57
    6 2 -9 21.6 4.61
    -6 2 9 27.02 3.24
    -6 2 10 144.56 13.97
    6 -2 10 166.54 14.38
    -6 2 10 170.19 8.89
    6 2 -10 151.35 13.17
    6 2 10 144.19 17.11
    -6 -2 -10 156.69 21.61
    -6 2 -10 126.32 15.83
    6 2 11 105.6 7.3
    -6 2 11 94.7 7.41
    -6 2 11 92.71 11.24
    6 2 11 83.83 13.41
    -6 -2 -11 87.67 16.41
    6 2 -11 101.17 10.79
    -6 2 -11 86.57 13.59
    6 -2 11 95.24 11.23
    6 2 12 6.47 1.69
    -6 2 12 5.12 3.06
    6 -2 12 1.65 1.27
    6 2 12 4.62 3.58
    -6 -2 -12 8.68 5.79
    -6 2 -12 2.41 3.58
    6 2 -12 3.88 2.52
    -6 2 12 6.71 2.44
    -6 2 13 113.01 12.64
    -6 -2 13 137.54 9.85
    6 2 13 118.77 7.32
    -6 2 13 120.5 9.44
    -6 -2 -13 101.81 18.27
    6 2 13 112.41 16.14
    6 -2 13 128.85 13.91
    -6 2 -13 105.63 15.54
    6 2 -13 126.06 12.82
    -6 -2 14 38.16 5.12
    -6 2 14 46.42 8.25
    6 -2 14 38.08 7.84
    6 2 14 44.89 4.31
    6 2 14 34.21 9.31
    -6 2 14 41.77 5.93
    -6 -2 -14 34.7 10.82
    -6 2 -14 38.31 9.55
    6 2 -14 42.68 7.55
    -6 2 15 4.76 2.28
    -6 2 -15 5.35 3.78
    6 2 -15 -2 2.91
    -6 2 15 5.93 2.73
    -6 -2 15 8 2.39
    6 2 15 6.2 4.2
    -6 -2 -15 1.27 2.04
    6 -2 15 -1.39 1.17
    6 2 15 4.09 1.22
    6 2 16 22.32 7.45
    6 -2 16 23.21 6.88
    -6 2 -16 25.03 8.33
    -6 -2 -16 10.46 6.93
    -6 2 16 27.08 6.35
    6 2 -16 20.56 5.71
    -6 2 16 23.59 4.78
    -6 2 17 31.08 7.18
    6 -2 17 19.52 6.31
    6 2 17 24.19 8.47
    -6 -2 -17 30.69 11.21
    6 2 -17 26.76 6.24
    -6 2 -17 18.41 7.25
    -6 2 17 23.81 5.24
    6 -2 18 83.52 13.34
    -6 -2 -18 63.02 15.65
    6 2 -18 100.02 12.51
    -6 2 18 90.57 10.38
    6 2 18 86.08 15.94
    -6 2 -18 57.45 13.18
    6 -2 19 3.8 3.03
    -6 -2 -19 2.41 3.11
    6 2 -19 -1.18 1.14
    -6 2 -19 9.37 6.4
    6 2 19 -1.33 3.85
    -6 2 19 5.38 2.47
    6 2 -20 2.81 1.43
    6 -2 20 4.49 3.56
    6 2 20 9.91 7.1
    -6 2 -20 10.71 7.07
    -6 -2 -20 5.72 4.66
    -6 2 20 1.67 1.01
    -6 2 21 45.11 8.24
    -6 2 -21 45.54 13.3
    6 2 -21 59.97 10.33
    6 -2 21 59.9 12.31
    6 2 21 50.7 12.71
    -6 -2 -21 73.48 18.09
    6 -2 22 11.05 7.06
    6 2 -22 8.78 4.21
    -6 -2 22 3.33 3.08
    6 2 22 2.28 3.87
    -6 -2 -22 1.4 5.71
    -6 2 22 2.77 2.88
    -6 2 -22 3.56 3.12
    -6 -2 23 8.51 4.32
    6 2 -23 5.68 2.91
    -6 -2 -23 9.52 7.18
    -6 2 23 2.1 1.58
    6 2 23 8.33 5.87
    -6 2 -23 5.4 5.78
    6 -2 23 9.46 5.42
    6 -2 24 -2.22 2.98
    -6 -2 24 -5.05 3.59
    6 2 -24 3.3 2.76
    -6 -2 -24 3.5 3.29
    6 2 24 1.24 2.2
    -6 2 -24 -1.66 3.1
    -6 -2 25 2.6 2.05
    6 2 25 -1.74 3.59
    6 2 -25 -0.52 2.86
    6 -2 25 -4.53 4.48
    -6 2 -25 -7.89 6.13
    -6 -2 -25 5.13 7.7
    -6 2 -26 19.47 9.68
    6 -2 26 7.84 5.48
    -6 -2 26 9.7 5.63
    -6 -2 -26 4.3 5.58
    6 2 26 7.26 4.85
    -6 -2 -27 9.52 9.75
    6 2 27 5.17 5.79
    -6 -2 27 -0.04 1.42
    -6 2 -27 -1.58 6.71
    6 -2 27 -4.23 4.13
    -6 -2 28 3.56 4.14
    -6 2 -28 -1.14 3.73
    -6 2 -29 -1.05 3.47
    -6 -2 29 2.15 4.38
    7 -2 0 -5.72 3.28
    -7 -2 0 -2.53 3.86
    -7 2 0 0.5 0.67
    -7 2 0 2.45 2.75
    7 -2 0 1.06 1.07
    -7 -2 -1 298.92 27.41
    -7 2 1 260.22 19.26
    7 -2 1 267.07 14.59
    -7 2 1 262.09 8.97
    -7 2 -1 263.27 19.74
    -7 -2 1 283.79 26.21
    7 -2 -1 267.44 21.94
    -7 2 -1 289.93 11.36
    7 -2 1 280.88 21.98
    7 -2 2 215.4 13.37
    -7 2 2 195.25 6.95
    -7 -2 2 196.95 21.7
    -7 2 2 208.39 17.16
    -7 2 -2 199.05 17.42
    -7 -2 -2 207.47 23.26
    7 -2 -2 179.33 17.86
    -7 2 -2 192.05 10.12
    7 -2 2 188.78 17.91
    -7 2 3 30.84 2.46
    7 -2 3 24.83 4.72
    -7 -2 -3 22.06 7.53
    7 -2 3 27.05 6.72
    -7 -2 3 29.2 8.31
    -7 2 -3 34.01 4.52
    -7 2 -3 30.45 6.89
    7 -2 4 556.07 30.34
    -7 2 -4 554.02 19.46
    -7 2 4 536.4 9.57
    -7 -2 -4 593.66 40.57
    7 -2 4 562.02 22.94
    7 2 4 506.71 31.83
    -7 -2 4 581.08 37.19
    -7 2 -4 573.23 30.65
    -7 2 -5 192.04 18.1
    -7 2 -5 190.97 12.17
    7 -2 5 170.62 16.59
    7 -2 5 184.14 13.61
    -7 -2 5 172.85 20.27
    7 2 5 183.76 19.39
    -7 -2 -5 226.86 25.62
    -7 2 5 183.33 5.92
    7 2 -6 76.97 9.09
    7 2 6 72.02 12.39
    -7 -2 -6 66.63 13.76
    -7 2 -6 62.54 10.5
    -7 2 6 66.77 4.26
    -7 -2 6 66.49 12.76
    7 -2 6 64.36 8.26
    -7 2 7 318.54 8.87
    7 2 -7 323.16 18.8
    -7 -2 7 240.47 24.29
    -7 2 7 297.28 10.61
    7 2 7 284.33 24.42
    -7 2 -7 303.06 24.02
    -7 -2 -7 311.89 30.73
    7 -2 7 287.85 18.14
    7 2 8 27.88 7.96
    -7 2 -8 31.65 7.83
    7 -2 8 31.16 6.03
    7 2 -8 30.23 6.02
    -7 -2 -8 14.21 5.37
    -7 2 8 26.82 2.92
    -7 -2 -9 29.76 9.28
    7 -2 9 41.42 7.37
    7 2 9 49.29 10.78
    7 2 -9 55.35 8.26
    -7 2 -9 48.45 10.33
    -7 2 9 48.46 4.24
    7 2 10 33.29 8.29
    7 -2 10 28.69 6.43
    -7 -2 -10 17.14 6.15
    -7 2 -10 23.98 6.89
    -7 2 10 26.48 3.45
    7 2 -10 40.19 6.95
    7 2 -11 57.23 8.48
    7 2 11 50.5 10.94
    -7 2 11 47.98 8.48
    -7 -2 -11 36.61 10.98
    -7 2 -11 52.88 11
    -7 2 11 52.04 5.24
    7 -2 11 48.21 8.51
    -7 2 12 16.09 4.97
    7 -2 12 21.2 5.99
    7 2 12 8.04 5.5
    -7 2 12 13.83 2.93
    -7 -2 -12 19.71 9.89
    -7 2 -12 14.54 6.6
    7 2 -12 17.55 5.14
    -7 2 13 11.54 2.94
    7 -2 13 15.84 5.24
    7 2 13 17.88 6.58
    -7 -2 -13 18.44 8.84
    7 2 -13 15.68 4.98
    -7 2 -13 6.03 4.91
    -7 2 13 11.11 4.17
    -7 -2 14 18.4 3.83
    7 2 14 12.03 5.65
    -7 2 14 21.05 4.13
    -7 -2 -14 12.31 7.05
    -7 2 -14 19.16 7.2
    7 2 -14 20.26 5.7
    7 -2 14 21.39 6.43
    -7 2 14 15.34 5.4
    7 2 14 19.26 3.31
    -7 2 -15 285.02 28.43
    -7 -2 15 282.52 15.58
    -7 2 15 311.2 22.76
    7 -2 15 302.06 23.82
    7 2 -15 291.2 21.17
    7 2 15 288.24 12.07
    -7 2 15 269.21 14.97
    7 2 15 267.56 27.33
    -7 -2 -15 245.83 30.82
    7 2 16 -1 1.99
    -7 2 16 -1.19 2.47
    -7 2 16 4.04 2.09
    7 -2 16 5.47 3.54
    -7 -2 16 1.68 0.8
    -7 -2 -16 -1.99 4.55
    -7 2 -16 0.42 1.85
    7 2 -16 1.96 2.23
    -7 2 17 40.01 6.46
    7 2 -17 46.59 8.74
    7 2 17 51.43 12.82
    -7 -2 -17 35.39 11.79
    -7 2 -17 50.77 12.61
    -7 2 17 40.05 8.08
    7 -2 17 42.48 9.81
    -7 2 18 22.08 6.46
    7 2 18 49.27 12.12
    -7 2 18 30.1 5.83
    7 -2 18 28.08 8.01
    -7 -2 -18 6.81 7.73
    -7 2 -18 23.58 9.16
    7 2 -18 38.02 8.34
    7 -2 19 18.09 6.54
    7 2 19 28.25 9.59
    -7 -2 -19 18.7 9.54
    -7 2 -19 18.85 8.01
    7 2 -19 16.17 5.32
    -7 2 19 13.55 4.44
    -7 2 -20 50.09 13.72
    7 -2 20 62.21 12.95
    -7 -2 -20 45.08 15.26
    7 2 20 65.59 14.75
    7 2 -20 65.32 10.99
    -7 2 20 47.73 7.91
    7 -2 21 84.37 15.11
    7 2 -21 108.66 14.56
    -7 -2 -21 75.61 19.63
    7 2 21 90.31 17.73
    -7 2 -21 94.99 19.35
    7 -2 22 -0.84 3.75
    -7 -2 -22 -0.87 5.1
    7 2 22 2.76 3.93
    7 2 -22 6.27 4.54
    -7 2 -22 1.34 3.1
    7 2 23 10.34 6.11
    7 -2 23 13.97 6.41
    -7 -2 -23 12.15 8.33
    7 2 -23 12.67 4.78
    -7 2 -23 12.73 7.51
    -7 -2 23 11.81 5.02
    -7 -2 24 4.46 3.49
    7 -2 24 -3.02 2.75
    -7 -2 -24 -2.41 3.27
    7 2 24 0.76 2.73
    -7 2 -24 2.77 2.1
    7 2 -24 6.51 4.33
    7 -2 25 -6.6 4.92
    -7 -2 25 9.2 5.65
    7 2 -25 10.82 5.09
    -7 -2 -25 0.28 3.36
    7 2 25 13.03 7.79
    -7 2 -25 10.43 7.15
    7 -2 26 18.97 8.39
    7 2 26 26.05 10.36
    -7 -2 -26 -2.02 4.4
    -7 2 -26 14.3 9.74
    -7 -2 26 22.5 7.69
    -7 -2 27 9.69 5.06
    -7 2 -27 0.66 4.89
    -7 -2 28 2.2 2.88
    -7 2 -28 11.07 8.92
    -8 -2 0 120.65 18.44
    -8 2 0 122.42 7.47
    -8 2 0 117.6 14.02
    -8 -2 1 219.2 24.6
    -8 2 1 205.72 9.2
    -8 2 -1 213.08 10.7
    -8 2 1 225.59 19.52
    -8 2 -1 217.44 19.53
    8 -2 1 226.47 14.85
    -8 -2 -1 199.35 23.91
    -8 2 2 162.08 7.53
    -8 2 2 168.53 16.65
    -8 2 -2 157.89 9.76
    -8 -2 2 149.71 20.13
    -8 2 -2 161.34 16.91
    -8 -2 -2 165.68 21.93
    8 -2 2 178.37 13.56
    -8 -2 -3 7.97 5.72
    -8 2 3 10.02 1.74
    -8 2 -3 4.47 3.09
    8 -2 3 5.87 3.29
    -8 2 -3 8.17 2.37
    -8 -2 3 6.41 4.2
    -8 2 -4 13.22 5.09
    -8 2 4 16.26 2.14
    8 -2 4 15.54 4.07
    -8 -2 -4 6.85 4.61
    -8 2 -4 16.96 3.67
    8 2 4 22.88 7.75
    -8 -2 4 23.79 8.44
    -8 2 -5 44.48 9.52
    -8 -2 -5 48.77 12.28
    -8 2 5 40.2 3.39
    8 -2 5 44.57 7.32
    -8 -2 5 27.27 8.6
    8 2 5 43.47 9.79
    -8 -2 -6 289.69 30.95
    -8 -2 6 276.61 27.41
    8 2 6 296.03 25.94
    -8 2 -6 267.36 23.68
    -8 2 6 266.19 9.37
    8 -2 6 275.28 18.63
    -8 2 7 6.33 1.6
    -8 -2 7 9.94 5.74
    8 -2 7 7.12 3.3
    -8 2 -7 3.94 2.14
    8 2 7 8.31 4.42
    -8 -2 -7 6.19 4.41
    -8 2 8 360.52 11.07
    8 2 -8 352.97 21.3
    -8 -2 -8 327.38 33.57
    -8 2 8 336.28 13.11
    8 2 8 316.84 27.92
    -8 2 -8 327.71 27.43
    8 -2 8 341.42 21.88
    8 2 9 10.14 5.42
    -8 -2 -9 2.94 3.33
    -8 2 -9 1.46 2.6
    8 2 -9 8.84 3.85
    -8 2 9 2.54 0.9
    8 -2 9 4.76 3.05
    -8 2 10 13.24 2.47
    8 2 10 11.41 4.49
    -8 2 -10 9.96 5.03
    -8 -2 -10 20.2 8.66
    8 2 -10 27.55 6.35
    8 -2 10 6.99 3.16
    -8 -2 -11 23.12 9.97
    8 2 11 31.67 9.4
    -8 2 -11 33.09 9.34
    8 -2 11 34.19 7.41
    8 2 -11 39.82 7.9
    -8 2 11 32.26 4.05
    -8 -2 -12 32.7 11.29
    -8 2 -12 33.75 8.89
    -8 2 12 30.38 6.76
    8 2 -12 47.91 8.68
    8 2 12 43.16 10.87
    -8 2 12 31.15 4.32
    8 -2 12 36.8 8.66
    8 -2 13 6.26 3.87
    -8 2 13 4.1 3.25
    -8 -2 -13 8.63 8.43
    -8 2 -13 3.52 3.58
    -8 2 13 0.11 0.94
    8 2 -13 7.97 3.95
    8 2 13 -1.8 3.77
    8 -2 14 116.16 15.37
    -8 2 14 111.59 14.1
    8 2 14 111.86 18.28
    -8 -2 -14 131.42 23.63
    -8 2 -14 109.04 17.97
    8 2 -14 142.12 15.05
    -8 2 14 125.31 9.63
    8 -2 15 21.07 7.14
    -8 -2 15 13.32 3.68
    -8 2 15 6.86 2.27
    8 2 15 5.65 4.86
    -8 -2 -15 13.29 8.42
    -8 2 15 20.07 6.25
    8 2 -15 15.73 5.33
    -8 2 -15 9.36 5.59
    -8 2 -16 11.48 4.94
    8 -2 16 17.65 5.85
    8 2 16 16.56 7.22
    -8 -2 -16 22.32 10.55
    -8 2 16 22.1 6.39
    8 2 -16 19.6 5.99
    -8 -2 16 19.76 4.6
    -8 2 17 0.86 3.01
    -8 -2 -17 -3.6 5.55
    8 -2 17 -0.85 1.39
    8 2 -17 5.72 5.02
    8 2 17 -5.76 4.5
    -8 2 -17 2.67 2.48
    -8 2 18 44.19 9.12
    -8 2 -18 26.67 9.31
    8 2 18 43.64 12.15
    -8 -2 -18 30.15 12.3
    8 2 -18 33.68 7.83
    8 -2 18 25.53 8.06
    8 -2 19 14.84 6.3
    8 2 19 8.99 6.7
    -8 2 19 6.75 3.31
    -8 -2 -19 18.63 9.8
    -8 2 -19 15.32 8.26
    8 2 -19 11.38 4.81
    8 -2 20 26.23 8.82
    8 2 20 23.96 9.24
    -8 -2 -20 10.66 7.54
    -8 2 -20 31.64 11.46
    8 2 -20 33.01 8.46
    -8 2 20 31.95 8.08
    8 -2 21 59.18 13.34
    8 2 21 68.43 16.25
    -8 -2 -21 51.46 16.74
    -8 2 -21 25.04 10.39
    8 2 -21 60.85 11.01
    8 2 22 9.5 5.28
    -8 -2 -22 1.63 4.28
    8 -2 22 18.56 7.63
    8 2 -22 4.1 3.24
    -8 2 -22 1.33 3.21
    8 -2 23 5.94 4.13
    -8 -2 -23 -4.85 5.54
    -8 2 -23 -2.32 5.4
    8 2 23 -2.02 2.37
    8 2 -23 -1.94 3.01
    8 -2 24 1.13 3.74
    8 2 24 2.8 2.54
    -8 -2 -24 -4.8 5.95
    8 2 -24 7.16 5.37
    -8 -2 24 -6.85 4.26
    -8 2 -24 -0.3 4.58
    8 -2 25 10.5 6.99
    8 2 25 10.32 7.12
    -8 -2 -25 6.2 6.85
    -8 2 -25 21.63 10.46
    -8 -2 25 5.63 3.92
    8 2 -25 11.41 5.81
    -8 -2 26 -2.57 1.73
    -8 2 -26 0.33 3.84
    -8 2 -27 11.11 7.96
    -8 -2 27 4.39 3.3
    -8 -2 28 2.8 1.62
    -8 2 -28 -3.22 5.02
    -9 2 0 -0.63 0.49
    -9 -2 0 1.42 2.45
    -9 2 0 1.71 3.51
    -9 -2 1 0.37 2.45
    -9 -2 -1 10.07 5.64
    -9 2 -1 5.02 1.86
    -9 2 1 8.68 4.47
    -9 2 1 6.02 1.67
    9 -2 1 5.58 2.89
    -9 2 -1 3.79 2.46
    -9 -2 -2 1.68 3.2
    -9 2 2 1.62 2.05
    -9 2 -2 1.35 0.88
    9 -2 2 0.49 1.52
    -9 2 -2 0.89 2.36
    -9 2 2 2.09 1.28
    -9 -2 2 3.23 4.99
    -9 -2 -3 42.83 11.63
    -9 -2 3 48.53 12.3
    -9 2 3 51.88 4.57
    -9 2 -3 58.64 11.64
    -9 2 -3 48.14 5.93
    9 -2 3 59.19 8.88
    -9 -2 -4 34.95 10.68
    -9 2 4 29.78 3.33
    9 -2 4 22.59 5.7
    -9 2 -4 35.71 8.38
    -9 -2 4 27.28 9.11
    -9 2 5 12.57 2.13
    -9 -2 -5 21.83 8.51
    -9 2 -5 15.01 5.85
    9 -2 5 20.03 5.61
    -9 -2 5 13.87 6.46
    9 2 5 15.16 6.37
    -9 -2 -6 1.27 2.93
    -9 2 -6 2.94 2.57
    9 -2 6 3.17 2.4
    -9 2 6 0.36 0.47
    -9 -2 6 -2.16 4.11
    9 2 6 -3.99 3.68
    9 2 7 32.87 9.11
    -9 -2 -7 57.08 14.49
    9 -2 7 41.96 8.21
    -9 -2 7 35.14 10.01
    -9 2 -7 37.79 9.61
    -9 2 -8 36.9 9.7
    -9 -2 -8 27.76 10.09
    9 2 8 39.74 10.47
    9 -2 8 49.78 9.08
    -9 -2 -9 80.2 18.06
    9 2 -9 126.59 13.77
    -9 2 9 110.51 6.73
    9 2 9 126.55 18.52
    -9 2 -9 119.22 17.72
    9 -2 9 119.58 14.38
    -9 2 10 76.36 5.9
    9 2 10 84.12 15.18
    -9 2 -10 84.67 15.4
    9 2 -10 91.88 11.88
    -9 -2 -10 76.65 17.65
    9 -2 10 67.6 10.94
    9 2 11 0.53 2.33
    -9 -2 -11 -0.04 3.77
    -9 2 -11 0.83 2.93
    9 -2 11 1.48 1.75
    9 2 -11 5.01 3.73
    -9 2 12 215.58 19.98
    9 2 12 169.72 22.65
    9 2 -12 208.02 18.31
    -9 2 -12 159.98 21.52
    9 -2 12 185.6 18.87
    -9 -2 -12 188.83 28.19
    -9 2 -13 17.48 7.47
    -9 -2 -13 6.56 3.94
    9 2 13 11.66 6.51
    9 2 -13 8.9 4.72
    -9 2 13 9.99 5.34
    9 -2 13 13.45 5.2
    9 2 14 72.37 15.04
    -9 -2 -14 55.05 15.22
    -9 2 -14 35.7 10.91
    9 2 -14 85.87 12.17
    -9 2 14 81.04 12.55
    9 -2 14 77.78 13.24
    -9 2 15 5.86 4.2
    -9 -2 -15 -0.94 2.6
    9 2 -15 14.47 5.54
    9 2 15 6.57 5.44
    -9 2 -15 14.4 7.56
    9 -2 15 5.71 3.6
    -9 2 -16 6.12 5
    -9 2 16 24.91 6.87
    -9 -2 -16 20.88 11.51
    9 2 16 25.62 9.45
    9 2 -16 27.65 7.35
    9 -2 16 10.98 4.59
    9 2 17 -3.66 2.13
    -9 2 -17 3.24 3.33
    9 2 -17 -0.36 1.45
    -9 2 17 0.68 2
    9 -2 17 2.04 2.41
    9 -2 18 41.04 10.5
    -9 2 18 42.82 9.66
    9 2 -18 45.84 10.2
    -9 -2 -18 48.75 16
    9 2 18 41.27 11.94
    -9 2 -18 42.83 12.89
    9 -2 19 9.96 5.37
    -9 2 19 1.83 2.66
    9 2 19 -4.71 2.78
    -9 2 -19 5.86 5.32
    9 2 -19 2.5 2.44
    -9 -2 -19 1.18 4.04
    9 -2 20 -3.21 3.32
    -9 -2 -20 -2.5 5.71
    9 2 20 3.27 5.05
    -9 2 -20 5.3 5.45
    9 2 -20 -3.75 4.13
    -9 2 20 -0.02 1.85
    9 -2 21 -8 5.09
    -9 2 21 2.12 2.14
    9 2 21 -14.03 7.67
    -9 2 -21 -5.52 5.27
    -9 -2 -21 -1.3 3.29
    9 2 -21 0.1 2.93
    9 -2 22 4.15 3.76
    -9 -2 -22 0.21 4.7
    -9 2 -22 7.58 6.16
    9 2 -22 -6.42 5.09
    9 2 22 -1.91 5.7
    9 -2 23 20.8 8.48
    -9 -2 -23 -0.73 2.89
    -9 2 -23 4.09 5.66
    9 2 -23 13.79 6.73
    9 2 23 13.96 7.86
    9 -2 24 18 8.71
    -9 -2 24 8.5 3.65
    9 2 24 8.02 5.79
    -9 -2 -24 -1.93 6.17
    -9 2 -24 7.61 7.07
    9 2 -24 7.15 4.41
    -9 -2 25 0.49 1.93
    -9 2 -25 -5.3 5.79
    9 -2 25 0.93 3.6
    -9 -2 26 18.63 7.56
    -9 2 -26 7.55 7.56
    -9 2 -27 -6.63 6.49
    -9 -2 27 -2.74 3.04
    -10 -2 0 152.67 23.14
    -10 2 0 181.19 20.42
    -10 -2 -1 29.48 9.04
    -10 2 1 21.24 6.55
    -10 2 -1 38.04 9.32
    -10 -2 1 27.42 9.37
    -10 -2 -2 1.2 4.55
    -10 2 2 0.82 2.67
    10 -2 2 6.25 3.4
    -10 -2 2 -4.77 5.43
    -10 2 -2 2.01 3.58
    -10 2 -3 11.52 5.5
    10 -2 3 12.41 4.49
    -10 -2 -3 8.54 5.33
    -10 -2 3 13.1 7.71
    -10 -2 -4 -1 3.73
    10 -2 4 0.82 1.94
    -10 2 -4 4.65 3.65
    -10 -2 4 5.98 4.19
    10 -2 5 27.72 6.76
    -10 2 -5 25.54 8
    -10 -2 -5 30.56 11.44
    -10 -2 5 24.62 8.93
    -10 2 -6 32.36 9.38
    10 -2 6 47.6 9.15
    -10 -2 -6 35.45 11.92
    -10 -2 6 23.86 8.92
    10 2 6 32.6 9.82
    -10 2 -7 17 6.68
    -10 -2 -7 13.05 5.77
    10 -2 7 14.89 5.03
    -10 -2 7 13.7 6.5
    10 2 7 23.05 8.4
    10 2 8 20.14 7.51
    -10 -2 -8 33.53 11.59
    10 -2 8 25.09 6.84
    -10 -2 8 11.73 6.49
    -10 2 -8 26.95 8.97
    10 2 9 6.33 3.13
    -10 -2 -9 8.74 6.13
    10 -2 9 6.08 3.21
    -10 2 -9 11.4 5.51
    10 2 -9 20.48 6.23
    -10 -2 -10 5.17 2.33
    10 2 10 12.59 6.38
    10 2 -10 16.03 5.69
    10 -2 10 4.41 2.43
    -10 2 -10 20.42 8.34
    10 2 11 95.3 17.27
    -10 -2 -11 80.31 19.04
    10 2 -11 110.33 13.77
    -10 2 -11 61.52 14.03
    10 -2 11 99.81 14.32
    -10 -2 -12 2.15 3.61
    10 -2 12 7.26 5.02
    10 2 -12 6.84 4.28
    10 2 12 4.04 4.31
    -10 2 -12 2.37 3.2
    -10 2 13 9.66 4.92
    10 2 13 6.44 4.32
    -10 2 -13 8.36 5.42
    10 -2 13 12.28 5.26
    -10 -2 -13 8.72 5.09
    10 2 -13 9.73 3.96
    -10 2 -14 52.15 13.38
    10 2 14 45.48 12.14
    -10 -2 -14 45.44 15.37
    -10 2 14 49.53 9.88
    10 -2 14 42.98 9.99
    10 2 -14 53.9 10.15
    10 2 15 23.31 9.21
    -10 -2 -15 32.88 12.15
    -10 2 -15 19.69 8.64
    -10 2 15 16.73 6.01
    10 2 -15 33.77 8.2
    10 -2 15 16.97 7.1
    10 2 -16 2.07 1.49
    10 2 16 15.43 7.84
    -10 2 -16 10 5.42
    -10 -2 -16 15.82 8.36
    -10 2 16 3.77 2.47
    10 -2 16 7.78 4.75
    10 2 -17 -2.11 2.94
    -10 -2 -17 4.96 3.07
    -10 2 17 2.69 2.62
    -10 2 -17 10.54 7.02
    10 -2 17 2.58 3.22
    10 2 17 4.65 4.66
    -10 2 18 0.5 1.45
    -10 -2 -18 -2.48 3.69
    10 2 18 9.37 6.72
    10 2 -18 7.37 4.9
    10 -2 18 1.95 2.52
    -10 -2 -19 -5.07 7.81
    10 2 19 4.9 6.02
    -10 2 -19 -0.53 2.4
    10 2 -19 -1.51 1.5
    10 -2 19 -0.74 2
    -10 2 19 -0.02 2.99
    -10 -2 -20 -9.28 7.69
    -10 2 -20 4.95 6.3
    10 2 -20 -1.58 4.31
    -10 2 20 2.67 2.63
    10 -2 20 -0.07 2.51
    10 2 20 4.29 6.16
    -10 2 21 5.86 4.4
    10 2 21 -7.49 5.92
    -10 -2 -21 -2.91 4.66
    -10 2 -21 4.57 6.38
    10 2 -21 1.3 2.18
    10 -2 21 -2.78 3.29
    -10 2 22 7.44 3.61
    -10 -2 -22 -1.7 4.26
    10 2 -22 -3.49 3.15
    10 2 22 0.05 1.82
    10 -2 22 6 5.18
    -10 2 -23 0.78 2.75
    -10 -2 -23 3.73 5.54
    10 2 23 -8.11 6.46
    10 2 -23 2.11 2.79
    10 -2 23 2.15 2.39
    -10 2 -24 -4.3 5.24
    10 2 -24 -0.29 2.31
    10 -2 24 -0.02 2.95
    -10 2 -25 1.18 3.35
    -10 -2 25 -0.04 1.16
    10 2 -25 0.72 2.56
    -11 -2 0 -3.4 4.34
    -11 2 0 -3.56 4.69
    -11 2 1 264.23 25.95
    -11 2 -1 315.14 28.57
    -11 -2 1 238.96 30.06
    -11 -2 -1 270.77 31.94
    -11 -2 -2 2.94 3.56
    -11 2 2 0.98 1.77
    -11 2 -2 4.68 4.29
    -11 -2 2 -0.68 3.49
    -11 -2 -3 17.22 7.95
    -11 -2 3 27.61 10.03
    11 -2 3 28.74 7.51
    -11 2 -3 24.83 7.69
    -11 -2 -4 167.46 25.54
    -11 -2 4 191.63 26.57
    11 -2 4 201.79 19.5
    -11 2 -4 197.26 23.48
    -11 -2 -5 10.17 5.55
    11 -2 5 9.72 4.04
    -11 2 -5 7.85 5.72
    -11 -2 5 7.31 5.22
    -11 2 -6 79.4 15.54
    11 -2 6 72.8 11.96
    -11 -2 -6 60.39 16.23
    -11 -2 6 58.81 14.33
    -11 2 -7 76.25 15.27
    11 -2 7 80.85 12.76
    -11 -2 -7 70.45 17.27
    -11 -2 7 71.81 16.15
    11 2 7 75.27 15.34
    -11 -2 -8 -8.57 7.29
    11 -2 8 -1.7 2.41
    -11 2 -8 -0.93 2.05
    -11 -2 8 -0.91 2.38
    11 2 8 0.22 2.1
    11 2 9 211.45 26.46
    -11 2 -9 187.15 24.38
    -11 -2 -9 241.56 33.13
    11 -2 9 206.55 21.09
    11 2 10 62.54 14.68
    -11 2 -10 45.75 12.07
    11 2 -10 50.05 9.51
    11 -2 10 47.42 10.53
    -11 -2 -10 49.31 15.02
    11 2 11 5.97 2.19
    -11 -2 -11 8.64 8.39
    11 -2 11 3.86 3.48
    11 2 -11 12.76 5.41
    -11 2 -11 9 5.74
    -11 -2 -12 15.59 8.53
    11 2 12 5.96 1.67
    11 -2 12 21.9 7.84
    -11 2 -12 14.31 7.33
    11 2 -12 23.33 6.89
    11 2 13 11.07 7.59
    -11 -2 -13 3.73 4.97
    -11 2 -13 8.95 7.16
    11 -2 13 7.54 4.94
    11 2 -13 0.24 2.28
    11 2 14 3.53 3.1
    -11 -2 -14 -7.57 6.41
    -11 2 -14 -1.72 3.17
    11 -2 14 1.81 3.3
    11 2 -14 2.52 2.45
    -11 2 14 -2.6 3.49
    -11 -2 -15 19.32 10.49
    -11 2 -15 14.55 8.44
    11 2 15 23.94 9.53
    -11 2 15 12.93 4.97
    11 -2 15 13.76 5.75
    11 2 -15 20.13 6.41
    -11 2 16 6.68 4.86
    11 2 16 7.25 4.82
    -11 2 -16 1.18 3.53
    -11 -2 -16 5.36 5.88
    11 -2 16 0.42 2.84
    11 2 -16 1.4 1.59
    11 -2 17 25.18 8.85
    11 2 17 14.2 6.9
    -11 2 -17 1.14 3.15
    -11 -2 -17 18.49 8.93
    11 2 -17 21.41 6.62
    -11 2 17 12.83 5.53
    11 2 18 -0.11 1.57
    -11 2 -18 0.77 5.46
    -11 -2 -18 1.85 4.07
    -11 2 18 1.21 1.66
    11 2 -18 5.21 4.73
    11 -2 18 5.75 4.45
    11 2 19 -4.63 5.73
    -11 2 19 -3.57 3.8
    11 2 -19 1.37 2.78
    11 -2 19 0.17 2.39
    -11 2 -19 5.51 5.01
    -11 -2 -19 6.18 5.81
    -11 2 20 10.15 5
    -11 -2 -20 18.69 11.8
    -11 2 -20 26.81 12.99
    11 -2 20 11.56 6.88
    11 2 20 14.13 8.68
    11 2 -20 5.95 3.31
    -11 2 21 0.57 2.26
    11 2 -21 -1.93 2.59
    -11 2 -21 -9.3 7.11
    -11 -2 -21 -10.07 8.82
    11 -2 21 1.1 2.59
    -11 2 22 -1.2 2.56
    11 2 -22 1.59 2.64
    11 2 -23 9.05 4.6
    11 -2 23 13.31 7.28
    11 2 -24 -6.85 4.6
    11 2 -25 5.03 4.05
    -12 2 0 40.55 10.86
    -12 -2 0 40.81 12.8
    -12 -2 -1 1.1 2.42
    -12 2 1 3.7 2.63
    -12 2 -1 10.69 5.45
    -12 -2 1 -0.17 3.5
    -12 -2 -2 10.82 5.89
    -12 2 2 14.01 6.48
    -12 2 -2 18.29 8.13
    -12 -2 2 21.76 10.11
    -12 -2 -3 6.68 5.11
    -12 -2 3 -2.95 5.72
    -12 2 -3 10.85 5.92
    -12 -2 -4 21.36 10.43
    -12 -2 4 15.98 8.28
    12 -2 4 24.91 7.39
    -12 2 -4 25.23 8.71
    -12 2 -5 125.56 19.86
    -12 -2 -5 111.71 22.6
    12 -2 5 110.9 15.74
    -12 -2 5 123.75 21.85
    -12 2 -6 98.35 17.75
    12 -2 6 92.02 14.45
    -12 -2 -6 90.98 20.81
    -12 -2 6 91.88 19.15
    12 -2 7 -5.4 3.65
    -12 2 -7 -9.8 5.92
    -12 -2 -7 7.92 8.95
    -12 -2 7 5.98 5.8
    12 -2 8 19.46 6.55
    -12 -2 -8 31.38 13.94
    12 2 8 14.28 7.04
    -12 2 -8 25.7 9.68
    -12 -2 -9 -4.4 3.06
    12 -2 9 0.41 1.92
    -12 2 -9 2.93 3.95
    12 2 9 -2.08 4.08
    -12 2 -10 -4.11 4.79
    -12 -2 -10 3.47 5.37
    12 -2 10 3.58 4
    12 2 -10 10.15 5.47
    12 2 10 -0.8 3.79
    12 2 11 79.71 17.55
    -12 2 -11 56.61 14.46
    -12 -2 -11 83.39 20.32
    12 2 -11 64.02 11.5
    12 -2 11 60.57 12.39
    -12 -2 -12 2.98 5.7
    12 2 12 4.13 5.46
    -12 2 -12 -2.5 3.62
    12 2 -12 -0.58 1.59
    12 -2 12 3.33 4.07
    12 2 13 3.11 3.86
    -12 -2 -13 4.84 3.25
    -12 2 -13 2.06 2.24
    12 -2 13 2.61 3.11
    12 2 -13 7.09 3.79
    -12 2 14 1.14 3.22
    12 2 14 -0.51 2.87
    -12 -2 -14 -0.38 3.41
    -12 2 -14 3.77 4.23
    12 -2 14 0.47 1.82
    12 2 -14 1.73 1.46
    -12 2 15 6.03 4.53
    12 2 15 -2.78 5.26
    -12 2 -15 12.59 8.13
    12 -2 15 0.24 4.52
    12 2 -15 4.21 3.82
    -12 2 16 40.67 10.1
    -12 -2 -16 31.6 13.6
    -12 2 -16 17.06 8.64
    12 -2 16 38.48 11.37
    12 2 16 53.52 15.08
    12 2 -16 32.2 8.89
    -12 -2 -17 1.51 3.55
    -12 2 17 -1.18 3.38
    12 2 17 3.85 2.7
    -12 2 -17 2.63 3.79
    12 -2 17 -0.99 2.45
    12 2 -17 -1.58 1.99
    -12 2 -18 13.95 9.12
    -12 -2 -18 4.18 5.41
    -12 2 18 24.89 7.99
    12 -2 18 23.17 8.81
    12 2 -18 26.76 8.25
    12 2 18 20.99 9.76
    -12 2 19 1.85 1.97
    12 2 19 -0.24 4.53
    -12 -2 -19 4.36 5.41
    12 -2 19 0.11 4.46
    12 2 -19 0.79 2.54
    -12 2 -19 -5.22 5.26
    12 2 20 -7.99 6.51
    -12 -2 -20 -0.69 3.51
    -12 2 20 -0.69 2.31
    12 -2 20 3.11 6.14
    12 2 -20 -5.36 4.16
    -12 2 21 1.8 2.56
    12 -2 21 -4.48 4.52
    12 2 -21 4.24 2.58
    12 -2 22 13.71 9.2
    12 2 -22 -10.09 5.68
    -13 2 0 -0.27 1.9
    -13 -2 0 -0.05 4.55
    -13 2 1 50.95 12.22
    -13 2 -1 45.44 11.6
    -13 -2 1 48.49 14.81
    -13 -2 -1 41.88 14.13
    -13 -2 -2 8.58 5.36
    -13 2 2 19.49 8.01
    -13 2 -2 21.74 8.58
    -13 -2 2 13.67 8.04
    -13 -2 -3 1.34 3.52
    -13 -2 3 2.82 4.63
    -13 2 -3 9.11 5.72
    -13 -2 -4 6.92 5.14
    -13 -2 4 -2.26 5.54
    -13 2 -4 6.32 4.28
    -13 -2 -5 15.2 7.95
    -13 -2 5 14.52 6.28
    -13 2 -5 7.88 6.51
    -13 2 -6 4.4 5.6
    -13 -2 -6 1.1 3.33
    -13 -2 6 -4.08 4.41
    13 -2 6 4.14 3.48
    -13 -2 -7 9.35 8.18
    -13 2 -7 28.92 10.24
    13 -2 7 30.84 8.77
    -13 -2 7 23 9.6
    -13 2 -8 17.78 8.34
    13 -2 8 20.15 7.69
    -13 -2 -8 18.63 11.01
    -13 2 -9 43.42 12.61
    13 -2 9 32.4 9.18
    -13 -2 -9 44.28 15.33
    -13 -2 -10 -1.9 4.43
    13 -2 10 -3.01 4.58
    13 2 -10 10.97 5.36
    13 2 10 -6.2 5.29
    -13 2 -10 -4.81 4.71
    13 -2 11 4.89 3.49
    -13 -2 -11 1.89 4.24
    13 2 -11 6.62 3.71
    -13 2 -11 0.27 4.96
    13 2 11 2.63 3.62
    -13 2 -12 0.63 5
    13 -2 12 9.32 4.99
    -13 -2 -12 10.48 7.85
    13 2 -12 11.42 5.49
    13 2 12 1.41 3.41
    13 2 13 9.54 6.48
    -13 -2 -13 12.01 9.23
    13 -2 13 21.59 8.35
    13 2 -13 24.64 7.83
    -13 2 -13 17.74 8.06
    13 2 14 6.4 4.76
    -13 2 14 2.43 3.7
    13 -2 14 2.05 4.46
    13 2 -14 1.65 1.91
    -13 2 -14 8.06 7.42
    -13 -2 -14 4.74 5.82
    13 2 15 13.83 7.98
    -13 -2 -15 25.43 12.49
    13 -2 15 26.99 9.01
    -13 2 15 27.22 8.42
    -13 2 -15 14.77 8.41
    13 2 -15 35.92 9.63
    -13 2 16 2.28 3.33
    13 2 16 5.88 7.11
    13 -2 16 4.95 4.32
    -13 -2 -16 -6.45 6.77
    13 2 -16 7.26 4.88
    -13 2 17 2.57 1.97
    -13 -2 -17 1.01 6.3
    13 -2 17 -10.51 6.18
    13 2 -17 0.33 2.93
    13 2 17 -9.07 6.76
    13 2 18 7.52 6.35
    -13 2 18 -9.9 5.35
    13 -2 18 -3.09 4.2
    -13 -2 -18 5.06 6.43
    13 2 -18 3.01 3.51
    -13 2 19 -0.44 1.62
    13 -2 19 -0.14 1.94
    13 2 -19 2.77 3.36
    -13 2 20 3.11 3.26
    13 -2 20 -2.39 3.45
    13 -2 21 15.5 8.5
    -14 2 0 71.61 15.65
    -14 -2 0 50.95 15.71
    -14 2 1 2.69 3.17
    -14 2 -1 1.37 2.62
    -14 -2 1 3.96 5.76
    -14 -2 -1 -4.02 7.45
    -14 2 2 5.02 3.82
    -14 2 -2 3.98 4.15
    -14 -2 2 -12.26 7.8
    -14 -2 -2 -9.81 9.38
    -14 -2 -3 8.06 7.52
    -14 -2 3 2.96 6.84
    -14 2 -3 7.48 6.3
    -14 -2 -4 6.97 6.59
    -14 -2 4 10.8 6.7
    -14 2 -4 25.01 10.08
    -14 -2 -5 44.11 15.35
    -14 -2 5 43.05 13.52
    -14 2 -5 30.15 11.46
    -14 -2 6 13.6 8.42
    -14 -2 -6 10 7.44
    -14 2 -6 18.6 8.64
    -14 2 -7 -2.81 4.27
    -14 -2 7 -0.29 5.16
    -14 -2 -7 -2.34 5.04
    -14 2 -8 28.06 10.6
    -14 -2 -8 45.96 16.64
    -14 -2 -9 -8.71 7.19
    -14 2 -9 -2.16 4.31
    14 2 -9 -0.01 1.62
    -14 2 -10 9.74 6.26
    14 2 -10 -3.49 3.04
    -14 -2 -10 16.61 11.29
    -14 2 -11 -2.49 3.12
    14 2 11 1.3 3.32
    -14 -2 -12 25.4 12.54
    14 2 -12 33.72 9.27
    14 2 12 21 9.93
    14 2 -13 12.42 5.79
    -14 -2 -13 -4.02 5.35
    14 2 13 10.91 5.86
    -14 -2 -14 36.01 14.35
    14 2 -14 26.65 8.3
    14 2 14 9.93 5.78
    -14 -2 -15 0.61 5.75
    -14 2 15 3.93 3.62
    14 -2 15 6.34 4.86
    14 2 -15 4.21 3.52
    14 2 16 3.92 2.92
    14 -2 16 5.38 5.14
    -14 2 16 8.68 6.34
    14 -2 17 -0.69 1.77
    -14 2 17 1.49 2.95
    14 -2 18 2.3 3.28
    -14 2 18 4.54 4.93
    -14 2 19 3.92 2
    14 -2 19 -4.57 4.69
    -15 2 0 7.82 5.7
    -15 -2 0 8.47 7.45
    -15 2 1 25.8 10.25
    -15 2 -1 30.77 10.93
    -15 -2 -1 21.06 10.37
    -15 2 -2 -6.24 6.38
    -15 -2 2 -12.26 8.05
    -15 -2 3 -4.86 5.26
    -15 2 -3 -0.19 3.99
    -15 -2 -3 -12.69 8.57
    -15 -2 -4 8.1 8.5
    -15 -2 4 -1.8 3.94
    -15 2 -4 8.63 5.91
    -15 -2 -5 3.51 5.5
    -15 -2 5 15.96 10.05
    -15 2 -5 5.41 6.71
    -15 -2 -6 22.48 10.82
    -15 -2 6 -2.16 4.07
    -15 -2 -7 -27.6 12.84
    -15 -2 -8 7.61 7.24
    -15 -2 -9 0.45 2.74
    15 2 -9 22.89 8.6
    15 2 -10 10.36 5.92
    -15 -2 -10 4.13 5.31
    -15 -2 -11 2.96 4.87
    -15 -2 -12 22.32 12.15
    15 2 13 6.26 5.72
    15 2 14 7.92 4.91
    -16 -2 0 8.29 5.88
    -16 -2 1 -3.75 7.55
    -16 -2 -1 -7.76 7.09
    -16 -2 2 1.04 5.32
    -16 -2 -2 23.84 11.42
    -16 -2 3 -4.69 5.71
    -16 -2 -3 -12.12 8.6
    -16 -2 4 3.52 5.3
    -16 -2 -4 -9.14 7.86
    -16 -2 -5 -1.47 3.35
    -16 -2 5 6.51 4.22
    -16 -2 -6 1.23 4.47
    0 -3 0 -0.52 0.85
    0 -3 0 1.98 1.39
    0 -3 0 -0.03 0.88
    0 3 0 0.39 0.9
    0 3 0 -0.4 1.11
    0 -3 1 1.61 1.4
    0 3 -1 -0.71 1.38
    0 3 1 0.75 1.49
    0 -3 1 0.67 0.68
    0 -3 -1 -1 1.67
    0 3 -1 1.47 2.03
    0 -3 -1 -0.87 0.83
    0 -3 -1 -1.01 1.18
    0 -3 1 -2.07 1.73
    0 3 1 0.38 1.01
    0 -3 -2 1.72 1.23
    0 3 2 -0.03 1.02
    0 3 -2 -0.37 0.99
    0 -3 2 0.6 1.39
    0 -3 -2 -0.5 1.5
    0 3 -2 0.71 1.48
    0 -3 -2 -0.31 1.57
    0 -3 2 0.42 1.24
    0 -3 -2 0.72 1.27
    0 -3 -3 1.65 1.31
    0 -3 -3 -0.97 0.66
    0 3 3 0.7 1.41
    0 3 -3 -0.32 0.99
    0 -3 -3 0.67 1.02
    0 -3 3 -0.86 1.11
    0 -3 -3 0.98 1.56
    0 3 -3 0.64 1.19
    0 3 -3 -0.31 0.55
    0 3 -4 1.45 0.96
    0 -3 -4 -0.84 1.35
    0 3 -4 -0.19 0.48
    0 3 4 0.2 0.99
    0 3 -4 0.17 0.91
    0 -3 -4 0.84 1
    0 -3 -4 0.45 0.52
    0 -3 4 -0.29 0.98
    0 -3 -4 -1.51 1.84
    0 3 -5 -0.06 0.41
    0 3 -5 -2.51 1.97
    0 3 5 0.22 0.9
    0 -3 -5 -1.89 2.2
    0 -3 -5 -0.62 1.16
    0 -3 -5 0.79 0.68
    0 3 -5 1.97 1.5
    0 3 5 -0.4 2.02
    0 3 6 -0.68 1.39
    0 3 -6 0.79 0.76
    0 3 -6 -0.28 1.46
    0 3 6 0.22 0.77
    0 -3 -6 -0.3 0.72
    0 3 -6 0.44 0.99
    0 -3 -6 -3.25 1.46
    0 3 -7 -0.27 0.33
    0 3 7 0.97 2.72
    0 -3 -7 -0.21 0.71
    0 3 7 0.91 1.31
    0 3 -7 1.74 1.73
    0 3 -7 -0.78 1.7
    0 -3 -7 1.61 1.74
    0 -3 -8 0.69 1.08
    0 3 8 -0.49 1.19
    0 3 -8 -0.35 1.17
    0 -3 -8 0.06 0.52
    0 3 -8 -0.42 0.28
    0 -3 -9 -0.62 1.23
    0 3 9 -1.81 1.61
    0 3 -9 -1.93 2.46
    0 -3 -9 -0.73 0.49
    0 3 -10 1.28 1.18
    0 -3 -10 -0.29 0.91
    0 3 10 0.01 1.34
    0 3 -11 0.01 2.05
    0 -3 -11 -0.11 0.68
    0 3 11 0.83 2.78
    0 3 -12 -1.38 1.64
    0 -3 -12 0.24 0.45
    0 3 12 -1.61 1.25
    0 3 -13 -0.82 1.79
    0 -3 -13 -0.62 0.68
    0 3 13 0.66 1.41
    0 3 -14 0.63 1.1
    0 -3 -14 0.06 0.43
    0 3 14 2.46 2.55
    0 3 15 3.63 2.99
    0 3 -15 1.46 1.61
    0 3 -16 -0.42 0.48
    0 3 -16 -7.94 3.31
    0 3 16 -1.77 2.27
    0 -3 16 -1.55 3.11
    0 3 -17 0.51 0.44
    0 3 -17 -0.06 1.46
    0 3 17 -0.35 1.32
    0 -3 17 2.35 1.75
    0 3 -18 -2.87 3
    0 -3 18 -3.52 3.45
    0 3 18 -0.12 2.39
    0 -3 19 -0.47 1.46
    0 3 -19 -5.14 2.8
    0 3 19 -1.02 2.04
    0 3 -20 -1.42 2.57
    0 -3 20 -0.99 2.26
    0 3 20 -1.2 2.28
    0 3 -21 0.35 1.81
    0 3 21 0.35 2.8
    0 -3 22 -0.6 1.43
    0 3 -22 2.38 2.12
    0 -3 23 4.43 3.79
    0 3 -23 1.59 1.78
    0 3 23 -8.19 4.67
    0 3 -24 -0.86 1.72
    0 -3 24 -1.09 2.23
    0 3 24 0.61 2.56
    0 -3 25 9.96 5.88
    0 3 25 2.17 2.65
    0 3 26 5.71 4.38
    0 -3 26 -0.64 2.16
    0 -3 27 0.09 2.15
    0 3 27 2.74 3.16
    0 -3 28 8.13 4.95
    0 3 28 4.64 4.78
    0 3 29 -6.53 5.04
    0 3 30 -1.93 3.02
    -1 -3 0 0.33 1.48
    -1 3 0 3.22 1.52
    1 -3 0 0.41 0.85
    -1 3 0 -0.66 1.17
    1 3 0 0.71 1.02
    1 3 0 0.61 1.32
    -1 -3 0 2.93 1.94
    1 -3 0 0.38 0.84
    -1 -3 0 -0.58 0.82
    -1 3 -1 200.48 11.09
    -1 -3 1 198.71 10.02
    1 3 1 181.57 13.6
    -1 3 1 191.7 11.96
    -1 3 -1 199.03 12.52
    1 -3 -1 204.27 12.89
    1 -3 1 196.38 12.75
    -1 -3 1 196.92 12.14
    1 3 -1 200.89 12.78
    -1 3 -1 209.48 7.88
    -1 3 1 194.72 11.46
    1 3 1 204.96 12.43
    1 -3 1 193.41 7.65
    -1 -3 1 183.37 13.22
    -1 -3 -1 197.21 11.81
    -1 -3 -1 190.66 14.2
    1 3 -1 204.47 14.29
    1 -3 -1 208.19 10.37
    -1 3 -2 237.67 11.62
    1 -3 -2 240.24 12.47
    -1 3 2 247.25 13.24
    -1 -3 -2 242.8 12.63
    1 -3 -2 260.53 14.03
    1 3 -2 244.66 14.38
    -1 -3 2 236.42 10.28
    -1 -3 2 257.25 14.09
    1 3 2 259.99 13.48
    1 3 2 258.13 16.23
    1 -3 -2 246.44 13.62
    -1 3 -2 244.33 14.19
    -1 3 2 256.19 13.38
    1 -3 2 251.83 14.62
    1 -3 -2 247.13 13.91
    -1 -3 -2 240.46 16.36
    -1 -3 2 263.92 15.55
    1 3 -2 250.06 15.85
    -1 3 -2 252.07 9.52
    -1 -3 -2 242.25 16.75
    -1 3 3 279.54 14.71
    -1 -3 3 266.58 10.32
    -1 3 3 292.37 14
    1 -3 3 292.46 15.97
    1 3 -3 306.69 16.36
    -1 3 -3 274.97 15.19
    1 3 3 273.62 13.57
    -1 3 -3 275.11 11.86
    1 -3 -3 287.49 15.22
    -1 -3 -3 274.92 13.32
    -1 -3 3 265.31 14.51
    1 -3 -3 279.9 14.38
    1 3 3 286.15 17.35
    -1 -3 3 271.82 15.56
    -1 3 -3 280.84 11.09
    -1 -3 -3 287.62 17.72
    1 -3 -3 276.13 14.38
    1 3 -3 265.83 16.52
    1 -3 -3 289.42 14.4
    -1 -3 -3 281.35 18.44
    -1 -3 -4 104.01 11.72
    -1 3 4 102.01 8.16
    1 -3 -4 105.35 9.4
    -1 -3 4 96.41 5.61
    1 -3 4 111.74 9.96
    -1 -3 -4 100.84 7.89
    1 3 -4 105.39 9.86
    -1 3 -4 96.91 6.84
    -1 -3 4 108.45 9.35
    1 -3 -4 97.18 8.28
    -1 3 -4 97.17 9.33
    -1 3 -4 92.69 7.14
    -1 -3 -4 96.26 10.1
    1 -3 -4 104.75 8.64
    1 3 -4 97.99 10.11
    1 3 4 103.05 8.2
    -1 3 -5 346.74 17.7
    1 -3 -5 326.45 15.05
    1 3 5 337.96 14.18
    -1 3 5 338.62 14.67
    -1 -3 -5 317.46 20.65
    -1 -3 -5 362.95 14.45
    1 3 -5 341.42 17.8
    -1 3 -5 329.3 14.2
    -1 3 5 356.01 17.59
    1 3 5 344.6 20.49
    1 3 -5 350.75 19.63
    -1 -3 -5 335.96 18.85
    1 -3 -5 336.23 15.62
    -1 3 6 3.07 2.27
    1 -3 -6 3.39 1.69
    1 3 6 3.49 2.64
    1 3 6 2.09 1.29
    -1 3 -6 3 1.92
    -1 -3 -6 1.74 1.16
    1 3 -6 3.09 1.62
    -1 -3 -6 1.14 2.08
    -1 -3 -6 2.89 1.88
    1 -3 -6 0.94 1.04
    1 3 -6 -0.84 1.79
    1 -3 -7 66.83 7.08
    1 3 7 76.56 6.24
    1 -3 -7 81.5 7.27
    -1 -3 -7 71.59 6.05
    1 3 -7 68.66 8.25
    -1 3 -7 76.04 8.66
    -1 3 7 78.03 8.55
    -1 -3 -7 63.38 10.06
    1 3 -7 71.15 9.32
    1 3 7 67.07 9.42
    -1 -3 -7 73.67 8.8
    1 -3 -8 150.38 10.52
    1 3 8 156.73 8.6
    1 -3 -8 159.25 9.98
    1 3 -8 151.57 12.69
    -1 3 -8 143.41 12.1
    -1 -3 -8 155 8.56
    -1 -3 -8 144.59 15.46
    1 3 -8 151.11 14.09
    1 3 8 142.3 13.93
    -1 3 8 160.74 12.57
    1 3 9 1775.57 27.8
    1 3 -9 1776.07 43.86
    1 -3 -9 1779.4 36.97
    -1 -3 -9 1767.4 27.7
    -1 3 -9 1708.34 42.16
    1 -3 -9 1802.57 33.33
    1 3 -9 1797.87 50.67
    1 3 9 1731.92 48.72
    -1 3 9 1750.42 43.23
    -1 3 -10 1089.17 34.19
    1 3 -10 1111.6 35.24
    -1 -3 -10 1086.36 20.16
    1 -3 -10 1098.52 29.96
    1 -3 -10 1078.63 25.47
    1 3 10 1050.01 38.9
    -1 3 10 1085.45 35.05
    -1 3 -11 270.9 17.41
    1 3 -11 247.2 16.98
    -1 -3 -11 278.86 9.56
    1 -3 -11 276.39 12.66
    1 3 11 269.05 20.24
    -1 3 11 250.95 17.33
    1 3 -12 -0.35 1.55
    1 -3 -12 4.03 1.74
    -1 3 -12 4.61 2.68
    1 3 12 3.61 2.66
    -1 -3 -12 3.37 0.84
    -1 3 12 2.56 1.75
    1 -3 -13 15.5 2.94
    -1 3 -13 9.13 3.38
    -1 -3 -13 15.69 1.62
    1 3 13 14.11 4.75
    1 3 -13 13.8 4.18
    -1 3 13 18.78 5.02
    1 -3 14 0.74 2.04
    -1 3 -14 2.15 0.84
    1 -3 -14 3.73 1.57
    1 3 -14 4 2.25
    1 3 14 -0.68 1.33
    -1 3 14 -0.3 1.43
    1 -3 -15 41.25 4.4
    1 -3 15 38.46 8.09
    -1 3 -15 41.3 7.23
    1 3 -15 35.09 7.06
    1 3 15 31.42 7.86
    -1 3 15 23.48 5.69
    -1 3 -16 168.95 14.67
    1 3 -16 169.37 15.4
    1 -3 16 165 16.44
    1 -3 -16 162.66 8.35
    1 3 16 153.44 17.17
    -1 3 16 161.56 16.04
    -1 3 -17 9.01 3.24
    1 -3 -17 9.65 1.86
    1 -3 17 16.36 5.33
    1 3 -17 8.16 3
    1 3 17 9.03 4.04
    -1 3 17 13.17 5.09
    1 3 18 6.76 2.76
    1 3 -18 9.77 3.88
    -1 -3 18 11.6 4.31
    1 -3 -18 9.89 1.54
    1 -3 18 11.5 5.02
    -1 3 18 14.34 4.96
    -1 3 -18 11.23 4.12
    -1 3 -19 16.31 4.88
    1 3 -19 12.3 4.23
    1 -3 19 12.3 5
    -1 -3 19 5.19 2.9
    -1 3 19 8.37 3.91
    1 3 19 6.32 2.78
    1 -3 20 10.49 4.84
    -1 3 -20 8.55 3.98
    1 3 -20 14.7 4.82
    -1 -3 20 7.28 4.06
    1 3 20 7.28 4.48
    -1 3 20 6.47 4.16
    -1 -3 21 5.92 3.47
    1 -3 21 1.25 1.66
    -1 3 -21 5.7 3.2
    1 3 -21 6.97 3.61
    1 3 21 8.12 4.88
    -1 3 21 -2.38 4.75
    -1 3 -22 1.28 0.94
    1 3 -22 0.36 2.04
    -1 -3 22 -3.04 3
    1 3 22 2.96 3.68
    1 -3 22 -0.82 1.88
    -1 3 22 -1.64 3.4
    -1 3 -23 0.49 1.58
    -1 -3 23 -0.31 2.4
    1 -3 23 -0.41 1.47
    1 3 23 0.32 2.6
    -1 3 23 3.09 1.9
    1 3 -23 -1 1.81
    1 3 -24 81.13 11.56
    -1 -3 24 67.88 12.79
    1 -3 24 58.71 12.01
    1 3 24 68.59 14.08
    -1 3 24 67.56 13.07
    -1 -3 25 -0.91 2.49
    1 -3 25 3.92 3.7
    1 3 25 -2.96 1.99
    -1 3 25 5.91 4.18
    1 3 26 -2.96 4.85
    1 -3 26 0.43 3.17
    -1 -3 26 2.32 2.67
    -1 3 26 -2.22 3.13
    1 -3 27 5.1 3.89
    -1 -3 27 0.94 1.77
    1 3 27 -8.49 5.51
    -1 3 27 5.31 4.18
    1 -3 28 -0.06 1.71
    -1 -3 28 5.27 4.08
    1 3 28 -0.94 2.37
    -1 3 28 4.3 4.08
    1 3 29 0.68 3.44
    -1 3 29 6.24 4.92
    1 3 30 -4.6 4.61
    -1 3 30 7.38 5.75
    -1 3 31 0.17 1.95
    -2 3 0 397.94 17
    2 -3 0 409.73 18.47
    -2 3 0 418.48 18.04
    2 3 0 409.94 17.84
    -2 -3 0 407.18 22.66
    2 3 0 402.06 23
    -2 -3 0 420.18 17.08
    2 -3 1 356.01 17.64
    2 -3 -1 360.47 10.6
    -2 3 1 343.98 16.34
    2 3 1 354.55 16.37
    2 3 -1 343.07 16.69
    -2 3 -1 335.37 16.37
    -2 -3 1 358.29 16.05
    2 -3 -1 349.34 16.95
    -2 -3 -1 344.08 15.2
    -2 -3 -1 337.49 20.86
    -2 -3 1 366.93 21.28
    -2 -3 -1 358.99 22.08
    2 3 -1 341.79 21.04
    2 3 1 381.3 22.25
    -2 3 1 337.04 16.16
    -2 -3 2 6.47 3.07
    -2 -3 -2 6.31 2.86
    -2 3 2 6.16 2.2
    -2 3 2 7 2.06
    2 3 -2 5.83 3.29
    -2 -3 -2 10.23 4.11
    2 -3 2 8.28 2.87
    2 3 2 8 2.47
    2 3 -2 10.2 3
    2 3 2 7.11 3.39
    -2 3 -2 8.81 3.33
    -2 -3 -2 9.26 2.29
    -2 -3 2 5.29 2.11
    2 -3 -2 7.26 2.51
    2 -3 -2 6.27 2.23
    -2 -3 -3 1.27 1.34
    2 3 -3 1.83 1.81
    2 -3 -3 1.1 0.54
    -2 3 -3 0.99 1.67
    2 -3 -3 0.82 1.01
    2 3 3 0.41 1.09
    -2 -3 -3 1.03 2.77
    2 3 3 0.76 0.94
    2 3 -3 -0.16 1.35
    -2 -3 -3 0.55 0.54
    -2 3 3 -0.62 0.73
    -2 -3 3 1.86 2.09
    -2 3 4 220.37 13.88
    -2 3 -4 209.71 13.58
    2 -3 -4 218.19 12.91
    2 3 4 204.16 11.64
    2 3 -4 207.4 13.79
    2 3 4 232.47 17.9
    -2 -3 -4 214.06 11.05
    2 3 4 207.5 16.93
    -2 -3 4 221.1 16.1
    2 3 -4 211.8 16.83
    -2 -3 -4 219.87 16.42
    2 -3 -4 214.83 10.67
    -2 -3 -4 218.98 18.56
    -2 -3 5 1.04 0.71
    2 -3 -5 1.33 1.39
    -2 3 -5 -0.84 1.2
    -2 3 5 5.32 3.04
    2 3 5 2.76 1.63
    -2 -3 -5 1.34 1.27
    2 3 -5 3.31 2.08
    -2 -3 -5 -0.44 0.82
    2 -3 -5 1.29 0.97
    2 3 -5 2.57 2.25
    2 3 5 -0.88 2.06
    2 -3 -6 71.28 6.25
    -2 -3 6 80.57 3.68
    -2 3 6 76.75 8.53
    2 -3 -6 71.55 7.33
    -2 3 -6 71.27 8.15
    2 3 -6 77.59 8.78
    -2 -3 -6 72.89 11.27
    -2 -3 -6 79.65 6.21
    2 3 6 75.15 6.68
    2 3 6 64.84 9.75
    -2 3 6 64.14 6.84
    2 3 -6 67.86 9.87
    -2 3 7 158.38 12.82
    -2 -3 -7 162.55 8.52
    -2 -3 -7 135.6 15.68
    2 3 7 147.06 9.04
    2 -3 -7 143.54 8.97
    2 3 -7 145.11 12.27
    2 -3 -7 146.55 10.32
    -2 3 -7 142.49 11.86
    2 3 -7 156.86 15.17
    2 3 7 132.58 14.31
    -2 3 7 139.9 10.73
    2 -3 -8 466.56 18.32
    2 3 8 490.11 15.84
    2 3 -8 504.24 23.1
    2 -3 -8 487.38 16.85
    -2 -3 -8 495.98 14.22
    -2 -3 -8 430.31 28.48
    2 3 8 472.11 26.69
    -2 3 8 495.83 20.56
    -2 3 -8 464.75 21.6
    2 -3 -9 0.87 0.78
    2 -3 -9 2.86 1.66
    -2 3 -9 0.02 2.01
    2 3 9 2.45 3.29
    2 3 9 1.11 0.57
    2 3 -9 2.37 1.89
    -2 3 9 1.14 1.32
    -2 -3 -9 1.32 4
    -2 -3 -9 0.44 0.5
    2 3 10 11.14 4.07
    2 -3 -10 14.37 3.15
    2 -3 -10 15.52 3.28
    2 3 10 17.61 2.67
    2 3 -10 15.47 4.25
    -2 3 10 15.44 3.88
    -2 -3 -10 22.16 7.06
    -2 -3 -10 15.68 2.14
    -2 3 -10 18.44 4.33
    2 -3 -11 608.97 20.25
    2 3 11 644.55 14.36
    -2 -3 -11 600.08 36.83
    2 3 -11 566.42 25.94
    2 -3 11 595.59 26.85
    -2 3 -11 581.17 25.12
    2 -3 -11 625.4 21.72
    2 3 11 596.41 31.81
    -2 3 11 631.3 25.64
    2 -3 -12 10.44 2.86
    2 -3 12 10.21 3.83
    -2 3 -12 10.84 3.7
    2 3 12 6.45 3.17
    2 3 -12 9.24 3.54
    -2 3 12 10.01 3.71
    -2 -3 -12 23.13 8.49
    2 -3 -13 297.94 13.99
    2 -3 13 301.27 20.28
    2 3 -13 308.37 20.06
    -2 -3 -13 300.14 27.55
    2 3 13 280.31 22.68
    -2 3 13 274.43 18.18
    -2 3 -13 289.08 18.41
    2 -3 -14 2.65 1.6
    -2 3 -14 0.89 1.66
    2 -3 14 0.58 2.17
    2 3 -14 4.17 2.56
    2 3 14 -0.13 2.5
    -2 3 14 3.28 1.39
    2 -3 -15 1.01 0.98
    -2 3 -15 2.18 1.52
    2 3 -15 0.14 1.98
    2 3 15 1.03 3.09
    2 -3 15 2.66 2.31
    -2 3 15 1.52 1.31
    2 -3 -16 71.64 6.72
    -2 3 -16 76.62 9.82
    2 3 -16 75.61 10.2
    2 -3 16 57.04 9.61
    2 3 16 77.29 12.79
    -2 3 16 69.55 10.2
    2 -3 -17 3.05 1.49
    -2 3 -17 3.17 2.36
    2 -3 17 0.15 1.18
    2 3 -17 2.06 2.4
    2 3 17 2.39 2.16
    -2 3 17 2.2 2.89
    -2 3 -18 2.39 1.74
    2 -3 18 7.25 4.27
    2 3 -18 9.16 3.72
    2 3 18 1.88 2.25
    -2 3 18 6.11 3.74
    -2 3 -19 97.25 11.36
    2 3 -19 80.76 11.29
    2 3 19 88.72 14.49
    -2 3 19 82.3 12.33
    2 -3 19 88.42 12.85
    -2 3 -20 -1.39 1.62
    2 3 -20 0.42 2.12
    -2 -3 20 -0.37 1.51
    2 3 20 4 4
    2 -3 20 5.93 3.35
    -2 3 20 2.53 2.38
    -2 3 -21 71.9 9.97
    -2 -3 21 72.69 12.31
    2 3 -21 93.01 12.53
    2 3 21 68.25 13.48
    2 -3 21 86.08 13.84
    -2 3 21 78.39 12.55
    2 3 -22 2.88 2.88
    -2 3 -22 0.02 1.47
    -2 -3 22 -8.88 4.57
    2 -3 22 1.01 1.94
    2 3 22 2.58 3.68
    -2 3 22 0.99 3.4
    -2 3 -23 21.62 5.63
    2 3 -23 17.95 5.62
    2 -3 23 12.39 4.97
    2 3 23 10.62 5.81
    -2 3 23 15.27 5.76
    -2 -3 23 6.32 4.44
    2 3 -24 -2.08 2.47
    2 -3 24 -3.54 3.08
    -2 -3 24 -0.64 1.85
    2 3 24 -1.37 3.17
    -2 3 24 0.62 1.8
    2 3 -25 8.61 4.02
    -2 -3 25 11.65 5.16
    2 3 25 9.5 6.91
    2 -3 25 10.64 6.23
    -2 3 25 4.65 3.43
    -2 -3 26 1.84 3.58
    2 3 26 6.83 4.97
    2 -3 26 5.49 3.74
    -2 3 26 2.08 2.57
    2 -3 27 6.25 4.45
    2 3 27 3.88 4.32
    -2 3 27 -0.03 1.51
    -2 -3 27 1.56 1.31
    2 3 28 1.8 3.64
    2 -3 28 -0.44 1.99
    -2 -3 28 8.9 5.29
    -2 3 28 0.83 2.04
    2 3 29 20.06 9.29
    -2 3 29 4.39 4.46
    -2 3 30 9.32 5.9
    -3 -3 0 -2.33 2.13
    3 3 0 -1.37 2.79
    3 3 0 2.58 2.51
    -3 -3 0 1.42 1.75
    3 3 1 1299.79 31.61
    3 3 -1 1244.68 32.05
    -3 -3 -1 1281.78 28.83
    3 -3 -1 1263.66 20.59
    -3 -3 1 1275.54 44.24
    -3 -3 -1 1245.85 45.2
    3 3 -1 1233.55 44.75
    3 3 1 1293.61 45.87
    -3 -3 2 69.79 10.45
    -3 3 2 66.46 7.69
    -3 3 -2 70.54 7.9
    3 3 2 85.32 7.99
    -3 -3 -2 80.17 7.05
    3 3 2 69.5 10.6
    3 -3 -2 74.54 5.8
    3 3 -2 68.69 7.9
    3 3 -2 82.32 11.55
    -3 -3 -2 71.07 11.13
    -3 3 -3 81.19 8.59
    -3 3 3 79.33 8.67
    3 3 3 82.13 7.59
    3 3 -3 76.33 8.36
    -3 -3 -3 76.09 6.64
    3 3 3 66.6 10.31
    3 -3 -3 83.67 5.51
    3 3 -3 81.54 11.62
    -3 -3 -3 87.52 12.69
    -3 -3 3 65.57 10.06
    -3 -3 -4 301.78 12.79
    -3 3 4 295.32 17.03
    3 -3 -4 303.64 15.72
    3 3 4 311.61 14.54
    3 3 -4 308.78 17.02
    3 3 4 313.73 21.98
    3 3 -4 308.75 22.83
    -3 -3 4 309.63 21.3
    3 -3 -4 320.96 10.22
    -3 -3 -4 293.55 23.43
    -3 3 -4 310.67 10.53
    -3 3 -4 314.42 17.06
    -3 3 -5 11.56 2.47
    -3 3 5 16.16 4.24
    -3 3 -5 9.81 3.32
    3 -3 -5 10.19 2.94
    3 -3 -5 11.4 1.96
    -3 -3 -5 5.58 3.52
    3 3 -5 9.27 3.61
    3 3 5 9.45 2.74
    3 3 -5 10.03 3.45
    -3 -3 -5 16.75 3.05
    -3 -3 5 14.3 4.84
    3 3 5 13.04 4.8
    -3 3 6 428.6 21.22
    3 -3 -6 428.69 18.57
    -3 3 -6 429.03 20.49
    3 3 -6 424.06 20.62
    3 -3 -6 436.78 12.18
    3 3 6 437.93 16.46
    -3 -3 -6 457.51 14.66
    -3 3 6 421.69 15.2
    3 3 6 419.75 26.27
    -3 -3 -6 418.38 28.86
    3 -3 -7 946.22 27.19
    -3 3 -7 1019.19 31.75
    3 -3 7 968.16 29.06
    3 3 -7 960.61 31.88
    -3 3 7 980.82 32.99
    3 -3 -7 973.1 19.29
    3 3 7 1000.64 24.21
    -3 3 7 991.3 24.85
    3 3 7 954.05 39.71
    -3 -3 -7 922.37 43.69
    -3 3 8 1.62 2.03
    3 3 8 1.99 2.21
    -3 3 -8 4.4 2.92
    3 -3 -8 0.91 1.17
    3 3 8 0.73 0.79
    -3 -3 -8 -0.59 2.65
    3 3 -8 1.8 2.28
    3 -3 -8 0.82 0.66
    3 -3 8 -0.76 0.8
    -3 3 8 0.5 0.67
    3 -3 -9 85.28 8.15
    -3 3 -9 97.99 10.17
    -3 3 9 107.56 11.29
    3 3 9 98.2 7.2
    3 3 9 117.39 14.65
    3 -3 9 79.81 9.22
    3 3 -9 100.62 10.76
    -3 -3 -9 88.09 14.52
    -3 3 9 111.02 9.48
    3 -3 -9 75.88 6.34
    3 -3 10 14.99 4.12
    3 -3 -10 21.66 3.96
    3 3 10 8.05 3.64
    -3 3 10 18.42 3.8
    3 -3 -10 16.06 3.05
    3 3 10 17.16 2.83
    -3 3 10 26.96 6.13
    -3 -3 -10 21.56 7.49
    3 3 -10 23.11 5.43
    -3 3 -10 18.67 4.71
    3 -3 -11 0.54 0.85
    3 3 11 1.83 0.57
    3 3 11 -0.52 3.42
    3 3 -11 3.44 2.32
    -3 3 -11 2.63 1.69
    -3 -3 -11 -1.48 2.97
    -3 3 11 1.12 1.01
    3 -3 11 2.9 1.57
    3 -3 -11 1.99 1.29
    3 3 12 45.87 3.94
    3 -3 -12 21.71 4.26
    -3 3 -12 41.32 7.39
    3 3 12 76.02 12.98
    3 3 -12 44.19 8.05
    3 -3 12 22.93 5.65
    -3 -3 -12 17.82 8.35
    -3 3 12 60.03 8.1
    3 -3 13 343.61 21.55
    -3 -3 -13 320.63 29.62
    3 3 -13 319.74 20.62
    3 -3 -13 312.97 15.17
    -3 3 -13 363.48 20.44
    3 3 13 360.42 27.02
    -3 3 13 337.02 18.99
    3 -3 14 14.48 4.26
    3 -3 -14 13.53 3.19
    -3 3 -14 13.25 3.69
    3 3 14 14.33 5.14
    3 3 -14 12.67 4.28
    -3 -3 -14 3.94 4.26
    -3 3 14 18.49 4.9
    3 -3 15 24.23 6.07
    3 -3 -15 31.19 4.83
    -3 3 -15 40.13 7.26
    3 3 -15 41.31 7.62
    3 3 15 38.34 9.54
    -3 -3 -15 35.26 10.35
    -3 3 15 41.32 7.36
    3 -3 -16 2.54 1.79
    -3 3 -16 3.87 2.99
    3 3 -16 1.79 1.38
    3 3 16 2.21 3.07
    -3 -3 -16 1.8 2.83
    3 -3 16 -0.55 1.7
    -3 3 16 0.79 1.89
    -3 3 -17 121.97 12.5
    -3 -3 -17 141.59 21.85
    3 3 -17 124.63 13.96
    3 3 17 153.34 18.9
    3 -3 17 132.22 15.05
    -3 3 17 131.48 13.86
    -3 3 18 41.04 8.46
    -3 3 -18 38.82 7.22
    3 -3 18 38.57 8.78
    3 3 -18 44.74 8.74
    3 3 18 80.91 14.34
    -3 -3 -18 33.19 10.78
    -3 3 -19 320.38 20.56
    -3 -3 -19 318.48 34.92
    3 3 -19 305.17 22.29
    3 -3 19 342.01 25.34
    3 3 19 300.65 28.02
    -3 3 19 331.06 23.39
    -3 3 -20 102.13 11.75
    3 3 -20 115.27 13.81
    3 3 20 69.73 13.82
    -3 -3 -20 102.21 19.87
    3 -3 20 102.32 14.23
    -3 3 20 96.82 12.93
    -3 -3 -21 3.44 4.42
    -3 3 21 -1.49 2.78
    -3 3 -21 0.31 2
    -3 -3 21 -4.73 3.39
    3 -3 21 1.05 2.39
    3 3 -21 -0.44 2.7
    3 3 21 -2.04 2.37
    -3 3 22 20.4 6.54
    3 3 -22 31.61 7.88
    -3 3 -22 31.81 6.65
    3 -3 22 22.96 7.39
    -3 -3 22 28.46 7.83
    3 3 22 34.48 9.99
    -3 -3 -22 35.05 12.38
    -3 3 23 69.3 12.09
    -3 3 -23 77.65 10.46
    3 3 -23 84.58 12.56
    3 -3 23 60.93 12.15
    -3 -3 23 56.14 11.4
    -3 -3 -23 78.8 19.05
    3 3 23 71.83 15.33
    -3 3 24 9.24 5.1
    3 3 24 3.15 3.69
    3 -3 24 8.92 5.28
    -3 -3 24 10.48 5.8
    3 3 -24 4.76 3.73
    -3 -3 -24 -6.83 5.96
    3 -3 25 4.92 4.89
    3 3 25 7.5 5.28
    -3 -3 25 5.67 4.31
    -3 -3 -25 7.26 7.93
    3 3 -25 -1.54 2.05
    -3 3 25 5.08 4.34
    3 -3 26 -1.28 2.05
    -3 -3 26 2.38 2.76
    3 3 26 6.52 5.15
    -3 -3 -26 1.5 3.63
    -3 3 26 -4.31 3.45
    -3 -3 27 6.46 5.5
    3 3 27 -1.55 4.89
    -3 -3 -27 7.23 6.89
    -3 3 27 6.59 4.83
    3 -3 27 0.09 2.75
    3 3 28 -3.06 4.36
    -3 -3 -28 11.08 8.41
    3 -3 28 2.64 4.3
    -3 3 28 1.57 1.87
    -3 -3 28 1.07 2.34
    3 3 29 -7.46 5.8
    4 -3 0 129.73 6.11
    4 3 0 138.39 10.75
    -4 -3 0 114.79 14.66
    4 -3 0 140.89 8.17
    4 -3 1 347.59 10.98
    -4 -3 -1 353.04 25.99
    4 -3 1 347.1 11.31
    4 -3 -1 357.88 8.58
    4 3 1 343.76 16.67
    4 3 -1 355.85 17.65
    -4 -3 1 299.22 23.53
    4 -3 -1 354.01 14.35
    4 3 -2 162.42 12.05
    4 -3 2 151.46 8.2
    4 3 2 161.9 11.24
    -4 3 -2 146.7 6.27
    4 -3 -2 137.15 9.6
    -4 -3 2 141.31 15.76
    -4 -3 -2 130.26 16.27
    4 3 3 520.21 19.94
    4 3 -3 500.26 21.9
    4 -3 -3 464.48 19.28
    -4 -3 3 497.6 29.97
    -4 3 -3 509.14 13.99
    -4 -3 -3 474.23 31.36
    4 -3 3 508.36 16.22
    -4 3 4 144.63 12.45
    4 3 4 144.53 10.36
    -4 -3 4 152.15 16.47
    4 3 -4 161.59 12.73
    -4 3 -4 155.77 9.15
    -4 -3 -4 153.23 18.05
    4 -3 4 141.96 9.3
    4 -3 5 2805.08 43.66
    -4 3 5 2730.94 54.87
    4 3 -5 2755.36 52.77
    4 3 5 2723.72 43.23
    -4 -3 5 2657.36 68.86
    4 3 5 2732.41 68.99
    -4 -3 -5 2652.71 76.71
    -4 3 -5 2762.57 43.18
    4 3 6 3.72 1.58
    4 -3 6 9.5 3.28
    -4 -3 -6 8.57 4.58
    -4 3 6 5.14 2.8
    -4 3 -6 4.31 1.95
    4 3 6 7.07 2.36
    4 3 -6 8 3.69
    -4 -3 6 5.04 4.07
    -4 3 7 538.98 25.48
    4 3 7 521.02 18.18
    4 3 -7 508.85 23.71
    4 -3 7 538.29 21.15
    -4 3 -7 511.56 21.77
    -4 3 7 517.37 14.83
    4 3 7 509.14 30.85
    -4 -3 -7 474.05 33.7
    4 -3 8 525.01 22.08
    -4 3 8 544.43 25.89
    -4 3 -8 536.76 23.61
    4 3 8 541.78 18.08
    4 3 -8 538.81 24.65
    4 3 8 522.85 31.83
    -4 3 8 518.99 16.79
    -4 -3 -8 551.42 37.03
    4 -3 9 3.74 2.64
    4 3 9 -1.22 3.41
    -4 3 9 -0.58 1.17
    -4 3 9 0.59 1.66
    -4 -3 -9 -0.31 2.54
    4 3 9 0.37 1.18
    4 3 -9 0.4 1.85
    -4 3 -9 -0.33 1.67
    -4 -3 10 47.69 2.93
    4 3 10 23.76 6.96
    -4 3 -10 36.12 6.49
    -4 3 10 45.45 7.63
    -4 -3 -10 41.65 10.59
    4 3 -10 54.62 8.16
    -4 3 10 46.3 5.83
    4 3 10 37.99 4.52
    4 -3 10 52.17 7.56
    -4 3 11 83.22 10.6
    -4 3 -11 99.97 10.65
    4 3 11 80.89 12.97
    4 3 -11 105.92 11.53
    -4 -3 -11 88.63 15.5
    -4 3 11 97.59 8.81
    4 -3 11 96.62 10.72
    4 3 11 91.31 6.66
    4 3 -12 64.6 9.27
    4 3 12 52.68 4.79
    -4 -3 -12 55.64 12.57
    4 3 12 49.09 10.26
    -4 3 -12 61.14 8.37
    4 -3 12 61.94 8.93
    -4 3 12 55.69 7.03
    -4 3 12 58.41 8.94
    -4 3 13 140.05 14.21
    -4 3 -13 123.75 12.08
    -4 -3 -13 119.42 18.9
    4 3 13 139.34 6.83
    4 3 -13 151.26 14.32
    4 3 13 133.84 17.31
    4 -3 13 135.93 13.63
    -4 3 13 127.45 11.21
    4 3 14 32.31 2.41
    -4 3 -14 31.07 6.17
    4 3 14 28.2 8
    4 3 -14 34.85 7.04
    -4 -3 -14 29.93 9.89
    4 -3 14 25.61 6.3
    -4 3 14 26.89 5.28
    -4 3 -15 98.61 11.01
    4 3 -15 78.01 10.78
    4 3 15 83.07 14.04
    -4 -3 -15 96.96 17.6
    4 -3 15 98.15 12.26
    -4 3 15 84.98 9.89
    -4 -3 -16 165.16 23.95
    4 3 -16 159.74 15.71
    4 -3 16 156.52 16.08
    4 3 16 146.02 19.05
    -4 3 16 133.4 12.85
    4 3 17 34.01 9.31
    -4 3 17 19.16 5.04
    4 -3 17 21.71 6.09
    4 3 -17 30.06 6.91
    -4 -3 -17 18.43 9.17
    -4 3 18 52.71 8.65
    4 -3 18 52.45 9.89
    4 3 -18 55.29 9.58
    4 3 18 69.52 13.89
    -4 -3 -18 40.84 12.66
    -4 3 19 26.77 6.32
    4 -3 19 43.72 9.21
    4 3 -19 35.52 7.7
    4 3 19 50.33 11.98
    -4 -3 -19 21.17 9.81
    4 -3 20 1.71 2.34
    -4 3 20 1.97 1.73
    4 3 -20 1.52 2.28
    4 3 20 3.93 3.77
    -4 -3 -20 1.08 2.93
    -4 3 21 5.56 3.49
    4 3 -21 8.44 4.19
    4 3 21 5.51 4.42
    -4 -3 -21 11.47 7.77
    4 -3 21 8.4 4.7
    4 -3 22 51.96 11.1
    -4 3 22 41.27 8.82
    4 3 -22 39.06 8.65
    4 3 22 56.34 13.4
    -4 -3 -22 58.31 16.36
    4 -3 23 9.24 5.1
    -4 3 23 5.82 2.84
    4 3 -23 13.36 5.49
    4 3 23 2.83 4.2
    -4 -3 23 7.99 4.81
    -4 -3 -23 -0.88 6.75
    -4 3 24 1.16 2.12
    4 3 -24 7.29 3.49
    4 3 24 14.22 8.33
    -4 -3 -24 3.15 3.45
    -4 -3 24 10.72 5.28
    4 -3 24 14.28 6.6
    -4 -3 25 7.87 4.75
    -4 3 25 3.17 3.52
    -4 -3 -25 3.92 4.39
    4 3 -25 2.37 2.13
    4 3 25 15.02 7.63
    4 -3 25 5.48 3.89
    4 3 26 10.13 6.33
    -4 -3 -26 5.08 6.16
    -4 -3 26 5.86 4.52
    4 -3 26 16.43 7.7
    -4 -3 27 1.12 2.1
    4 3 27 4.61 5
    -4 -3 -27 6.04 6.32
    4 -3 27 3.7 3.56
    -4 -3 28 -0.08 1.87
    4 3 28 1.19 2.86
    -5 -3 0 0.21 1.71
    5 -3 0 0.22 0.51
    5 3 0 -1.48 1.43
    5 -3 0 1.45 1.29
    5 -3 1 112.54 6.21
    5 3 -1 112.2 10.3
    5 3 1 108.99 9.72
    -5 -3 1 104.8 15.14
    -5 -3 -1 115.11 16.02
    5 -3 -1 112.96 10.01
    5 -3 1 112.65 9.02
    -5 -3 2 6.99 2.48
    5 -3 -2 8.48 3.04
    -5 -3 -2 4.05 3.78
    5 -3 2 5.81 1.65
    5 -3 2 4.43 1.63
    5 3 -2 5.16 2.22
    5 3 2 4.52 1.9
    -5 3 -2 9.25 2.36
    -5 3 -3 9.76 2.55
    5 3 3 10.06 2.98
    5 -3 3 9.43 2.19
    -5 -3 -3 11.2 5.2
    5 3 -3 4.56 1.6
    5 -3 -3 10.48 3.22
    -5 -3 3 10.46 5.68
    -5 3 -4 0.94 0.9
    5 -3 4 5.15 1.9
    5 3 4 1.72 1.24
    5 3 -4 3.51 2.12
    5 -3 -4 2.13 1.17
    -5 -3 4 1.01 2.58
    -5 -3 -4 -0.75 2.85
    -5 3 -5 1.39 1.66
    5 -3 5 1.8 1.71
    -5 -3 -5 6.72 3.94
    5 3 5 0.54 1.13
    5 3 -5 0.34 1.78
    5 -3 -5 0.96 1.33
    -5 -3 5 1.05 3.74
    5 3 5 -0.19 2.41
    -5 3 6 325.31 20.24
    5 3 -6 337.88 19.29
    5 3 6 334.94 15.61
    5 -3 6 326.34 15.84
    5 -3 -6 345.3 21.23
    -5 -3 6 345.15 26.9
    5 3 6 331.59 25.43
    -5 3 -6 314.29 17.9
    -5 -3 -6 317.65 28.48
    -5 3 7 57.01 8.79
    5 3 7 58.06 10.9
    5 3 7 65.92 6.84
    -5 -3 -7 48.97 11.79
    5 3 -7 62.55 8.57
    5 -3 7 61.61 7.26
    -5 -3 7 59.7 11.21
    -5 3 -7 65.56 8.7
    -5 3 8 50.55 8.23
    5 3 8 48.37 5.57
    5 3 8 36.56 9.19
    5 -3 8 34.39 5.64
    -5 -3 -8 56.61 12.76
    -5 3 -8 34.87 6.68
    5 3 -8 43.56 7.29
    -5 3 8 41.59 3.65
    5 3 9 0.3 2.75
    -5 3 9 1.49 0.85
    5 -3 9 1.96 1.55
    -5 3 -9 4.8 2.95
    -5 -3 -9 -10.05 5.47
    -5 3 9 4.54 2.52
    5 3 9 1 0.88
    5 3 -9 2.14 1.08
    -5 3 10 6.72 3.31
    5 3 10 3.67 3.28
    5 -3 10 13.45 4.27
    -5 -3 -10 0.55 4.97
    -5 3 10 0.88 0.84
    5 3 10 5.19 1.93
    5 3 -10 3.72 2.22
    -5 3 -10 2.75 1.98
    -5 3 -11 77.03 11.13
    -5 3 11 68.7 9.69
    5 3 11 79.61 13.49
    5 3 11 78.68 6.71
    5 3 -11 77.92 10.05
    -5 -3 -11 68.84 14.49
    5 -3 11 83.81 10.19
    -5 3 11 75.46 7.04
    5 3 12 19.25 3.24
    5 3 12 23.09 7.13
    5 -3 12 15.27 4.44
    -5 3 12 23.72 5.93
    -5 -3 -12 18.93 7.59
    5 3 -12 10.17 3.11
    -5 3 -12 8.61 3.56
    -5 3 12 18.96 3.99
    -5 -3 12 15.98 2.19
    5 3 13 12.4 5.31
    -5 3 13 17.3 5.19
    5 3 13 12.22 2.38
    -5 -3 -13 10.82 5.85
    5 -3 13 10.07 3.98
    5 3 -13 10.66 3.54
    -5 3 -13 11.84 4.77
    -5 3 13 11.4 3.2
    -5 3 14 13.69 3.56
    -5 3 14 16.92 5.07
    5 -3 14 9 3.29
    5 3 14 11.59 5.51
    5 3 14 17.01 2.65
    -5 -3 -14 12.98 7.85
    5 3 -14 23.25 5.87
    -5 3 -14 19.72 6.59
    -5 3 15 0.05 1.14
    -5 3 -15 2.84 2.95
    -5 3 15 -0.67 2.48
    5 -3 15 0.48 1.38
    5 3 15 0.2 2.06
    -5 -3 -15 -3.03 5.59
    5 3 -15 2.93 2.79
    -5 3 16 -0.8 1.79
    5 -3 16 1.61 1.8
    5 3 16 -0.5 1.77
    5 3 -16 0.39 1.87
    -5 -3 -16 -4.92 5.81
    -5 3 -16 1.24 2.05
    -5 3 17 55.09 8.25
    5 -3 17 76.59 12.04
    5 3 17 66.14 13.93
    5 3 -17 61.59 10.11
    -5 -3 -17 56.98 15.13
    5 -3 18 7.19 3.72
    -5 3 18 7.92 3.42
    5 3 18 23.87 8.96
    5 3 -18 10.92 4.59
    -5 -3 -18 13.78 7.6
    -5 3 19 36.9 7.32
    5 3 19 40.34 10.78
    5 3 -19 40.6 8.77
    -5 -3 -19 42.91 13.72
    5 -3 19 37.82 9.13
    5 3 20 59.83 13.86
    5 3 -20 43.9 8.98
    -5 -3 -20 61.01 17.17
    5 -3 20 54.49 11.16
    -5 3 20 53.88 9.71
    -5 3 21 76.92 11.33
    5 3 -21 87.27 13.15
    5 3 21 89.37 17.25
    -5 -3 -21 103.51 22.24
    5 -3 21 87.47 14.26
    5 3 -22 20.98 6.1
    5 3 22 16.33 7.86
    -5 -3 -22 14.16 9.15
    5 -3 22 9.92 5.28
    -5 3 22 6.4 3.07
    -5 -3 -23 5.95 7.43
    5 3 -23 8.64 5.17
    5 3 23 5.44 4.06
    5 -3 23 11.32 5.9
    5 3 -24 0.88 1.22
    5 3 24 -5.84 4.95
    -5 -3 24 2.3 2.64
    5 -3 24 0.45 2.71
    5 3 -25 21.96 6.77
    5 3 25 40.62 13.02
    -5 -3 -25 25.34 11.73
    -5 -3 25 19.22 6.76
    5 -3 25 17.58 6.99
    -5 -3 26 -2.04 3.21
    5 3 26 -4.73 4.79
    -5 -3 -26 6.66 6.69
    5 -3 26 -6.1 4.51
    5 3 27 8.39 6.34
    -5 -3 -27 -6.86 7.08
    5 -3 27 9.3 5.89
    -5 -3 27 -0.67 1.9
    -5 -3 28 -1.71 3.22
    -5 3 -29 3.98 4.9
    6 3 0 277.14 16.28
    -6 -3 0 280.42 26.56
    6 -3 0 282.9 9.87
    6 -3 0 271.41 17.82
    6 3 -1 85.3 9.13
    6 3 1 85.47 8.99
    -6 3 -1 89.18 8.6
    -6 -3 1 105.24 15.97
    -6 -3 -1 95.37 16.21
    6 -3 -1 87.16 10.24
    6 -3 1 81.94 6.11
    6 -3 1 85.33 9.62
    -6 -3 2 40.76 9.91
    6 -3 2 51.91 7.25
    6 -3 -2 44.18 7.41
    -6 -3 -2 40.64 10.26
    6 3 2 52.12 6.96
    6 3 -2 46.95 6.92
    -6 3 -2 50.9 6.82
    6 -3 2 52.15 5.19
    6 -3 3 216.26 14.36
    6 -3 3 224.73 11.51
    6 3 -3 220.96 15.25
    6 3 3 233.42 14.09
    -6 -3 3 224.55 23.81
    -6 3 -3 215.54 14.68
    6 -3 -3 217.21 17.07
    -6 -3 -3 203.52 23.8
    6 -3 4 94.89 7.94
    -6 -3 -4 88.84 15.52
    6 3 4 114.11 9.79
    6 3 -4 114.49 11.43
    6 -3 -4 91.97 11.21
    -6 3 -4 99.52 10.38
    -6 -3 4 88 14.31
    6 3 -5 199.21 15.12
    6 -3 5 190.31 11.95
    6 3 5 203.01 12.89
    6 3 5 179.07 19.69
    -6 -3 5 181.4 20.42
    6 -3 -5 171.74 15.9
    -6 3 -5 169.78 13.97
    -6 -3 -5 208.62 24.39
    -6 -3 -6 87.69 16
    6 -3 6 100.84 9.17
    6 3 -6 95.76 10.82
    6 3 6 85.57 8.27
    6 -3 -6 103 12.59
    6 3 6 87.81 14.08
    -6 3 -6 77.84 10.3
    -6 -3 6 91.31 14.44
    -6 -3 -7 118.3 18.42
    6 -3 7 136.33 11.26
    6 3 -7 135.37 12.87
    6 3 7 137.51 10.23
    -6 -3 7 131.65 17.63
    6 3 7 116.64 16.35
    -6 3 -7 138.33 13.75
    -6 3 8 257.48 19.19
    6 -3 8 235.16 15.45
    6 3 -8 248.19 17.9
    6 3 8 231.91 13.27
    6 3 8 251.84 24.32
    -6 -3 -8 257.15 28.23
    -6 3 -8 219.47 18.06
    -6 3 9 244.4 19.52
    6 3 9 201.39 12.09
    6 -3 9 187.73 14.46
    6 3 -9 197.13 16.46
    6 3 9 293.75 26.67
    -6 -3 -9 198.07 25.28
    -6 3 -9 190.67 17.76
    -6 3 10 6.69 3.36
    -6 3 10 4.11 1.29
    6 3 10 8.29 5.52
    -6 -3 -10 2.87 2.83
    -6 3 -10 2.01 2.08
    6 3 10 6.46 2.14
    6 3 -10 5.24 2.79
    6 -3 10 7.05 3.31
    6 3 11 15.41 6.89
    -6 3 11 27.72 6.51
    -6 -3 -11 22.24 8.53
    -6 3 -11 22.53 6.37
    6 3 11 23.51 3.98
    6 3 -11 21.73 5.64
    -6 3 11 25.79 3.71
    6 -3 11 29.56 6.21
    -6 3 12 36.36 7.61
    6 3 12 34.8 9.51
    -6 3 -12 25.17 7.45
    6 3 12 27.23 4.16
    6 3 -12 30.17 6.62
    -6 3 12 32.11 4.57
    -6 -3 -12 30.06 10.17
    6 -3 12 25.77 6.02
    -6 -3 13 47.04 4.75
    -6 3 -13 44.14 9.31
    6 3 13 43.95 10.56
    6 3 13 51.1 5.54
    -6 -3 -13 50.12 13.57
    6 3 -13 49.03 8.69
    -6 3 13 58.13 9.68
    6 -3 13 48.23 8.32
    -6 3 13 49.92 6.04
    -6 -3 14 73.11 5.66
    6 3 14 76.54 6.46
    6 3 14 70.59 13.91
    6 -3 14 71.96 10.73
    -6 -3 -14 72.28 16.46
    6 3 -14 63.63 9.96
    -6 3 -14 67.17 12.44
    -6 3 14 70.48 7.66
    -6 3 14 80.98 11.71
    6 3 15 50.39 11.46
    -6 -3 -15 37.07 12.51
    6 3 -15 46.78 8.47
    -6 3 -15 37.94 9.54
    6 -3 15 44.3 9.17
    -6 3 15 50.68 9.49
    -6 3 15 40.67 6.2
    -6 3 16 7.96 3.34
    -6 3 16 16.01 3.88
    6 3 16 17.99 6.19
    -6 -3 -16 10.71 5.65
    6 3 -16 19.92 5.87
    -6 3 -16 18.09 7.11
    6 -3 16 17.13 5.57
    -6 3 17 33.25 6
    6 3 17 30.83 9.22
    -6 -3 -17 20.91 9.15
    6 3 -17 39.81 8.41
    -6 3 -17 25.73 8.02
    6 -3 17 37.08 8.8
    -6 3 18 3.11 2.41
    6 3 18 6.14 4.87
    -6 -3 -18 2.33 4.19
    -6 3 -18 3.3 4.35
    6 -3 18 2.25 2.63
    6 3 -18 1.08 2.59
    -6 -3 -19 2.29 2.54
    6 3 -19 8.42 4.53
    -6 3 -19 1.49 3.17
    6 -3 19 2.73 3.52
    6 3 19 1.67 2.93
    6 3 20 17.37 7.57
    6 3 -20 17.15 6.46
    -6 -3 -20 14.13 8.08
    -6 3 -20 8.35 4.32
    6 -3 20 22.65 7.69
    6 -3 21 4.1 3.92
    6 3 -21 0.83 2.46
    6 3 21 3.66 3.8
    -6 -3 -21 -0.37 5.3
    -6 3 -21 6.13 4.84
    -6 -3 -22 21.84 11.25
    6 3 22 -0.66 4.5
    6 3 -22 9.07 4.72
    6 -3 22 9.54 5.65
    -6 3 -22 5.96 6.43
    6 3 23 11.77 6.79
    6 3 -23 23.53 7.06
    -6 -3 -23 0.06 6.93
    6 -3 23 19.58 7.65
    -6 3 -23 6.13 4.6
    -6 -3 -24 0.87 3.54
    6 3 24 -1.6 3.72
    6 3 -24 -3.71 3.12
    6 -3 24 -1.55 3.42
    -6 3 -24 4.8 4.92
    -6 -3 24 -0.08 2.9
    -6 -3 25 8.66 4.48
    6 3 25 9.69 6.83
    6 3 -25 8.37 4.4
    -6 -3 -25 9.76 8.8
    6 -3 25 16.86 8.63
    -6 3 -25 2.8 5.33
    6 3 26 1.92 5.16
    6 -3 26 -0.42 2.09
    -6 -3 26 2.18 1.99
    -6 -3 -26 -1.69 4.47
    -6 3 -26 8.61 6.94
    -6 -3 27 15.54 6.36
    6 -3 27 29.35 10.05
    -6 3 -27 14.23 8.46
    -6 3 -28 4.01 4.98
    7 -3 0 -0.7 0.88
    7 -3 0 0.79 1.95
    -7 -3 0 -4.82 5.12
    7 3 0 -0.54 1.49
    7 3 -1 189.09 14.14
    -7 3 -1 194.89 14.6
    -7 -3 1 213.33 23.76
    -7 -3 -1 191.49 23.21
    7 -3 -1 196.15 17.61
    7 -3 1 188.5 10.35
    7 3 1 188.5 13.98
    7 -3 1 208.41 17.22
    7 3 -2 414.89 21.58
    7 3 2 405.15 19.97
    -7 3 -2 459.83 23.23
    -7 -3 2 438.41 34.47
    -7 -3 -2 440.84 35.63
    7 -3 -2 442.37 26.74
    7 -3 2 430.31 16.54
    7 -3 2 461.04 25.11
    7 -3 3 193.39 15.9
    7 3 -3 200.53 15.17
    7 3 3 178.38 12.98
    -7 -3 3 197.38 23.28
    -7 3 -3 192.02 15.39
    7 -3 -3 201.81 18.22
    -7 -3 -3 152.48 21.27
    7 -3 3 173.02 11.29
    -7 3 -4 22.37 5.42
    -7 -3 -4 20.65 7.53
    7 -3 4 21.53 5.08
    7 3 -4 21.73 5.09
    7 3 4 25.5 4.82
    7 -3 -4 24.64 6.58
    -7 -3 4 32.74 8.76
    7 -3 4 24.71 4.45
    -7 3 -5 8.05 3.2
    7 3 5 10.09 2.89
    7 -3 5 6.43 2.57
    -7 -3 -5 5.29 5.83
    7 3 -5 6.31 2.59
    -7 -3 5 10.7 4.91
    -7 3 -6 42.98 8.07
    -7 -3 -6 51.35 13.01
    7 3 6 59.61 7.19
    7 3 -6 53.46 8.49
    7 -3 6 47.69 6.85
    -7 -3 6 44.76 10.87
    7 3 6 47.98 10.83
    7 -3 7 288.03 17.22
    7 3 -7 304.58 20.15
    7 3 7 292.16 15.58
    -7 -3 7 298.21 28.04
    7 3 7 289.91 26.68
    -7 3 -7 292.01 21.89
    -7 -3 -7 315.38 32.31
    7 3 8 5.1 3.69
    -7 3 -8 -0.88 2
    7 -3 8 0.74 1.66
    7 3 -8 -1.44 1.52
    7 3 8 1.05 1.75
    -7 -3 8 1.51 1.82
    7 3 9 4.15 3.7
    -7 3 9 1.37 1.6
    -7 3 -9 4.64 3.88
    7 -3 9 2.3 1.76
    7 3 -9 -2.15 2.57
    7 3 9 0.56 0.87
    -7 -3 -9 -3.03 3.34
    7 3 10 25.24 7.78
    -7 3 10 27.43 6.88
    -7 -3 -10 30.15 10.26
    -7 3 -10 33.97 8.16
    7 3 10 41.16 5.67
    7 -3 10 27.01 5.98
    7 3 -10 38.51 7.66
    -7 3 11 26.36 6.69
    7 3 11 39.9 10.86
    -7 -3 -11 27.94 9.16
    -7 3 -11 31.53 7.95
    7 -3 11 28.12 6.59
    7 3 -11 31.89 7.02
    7 3 11 27.96 4.55
    -7 3 11 29.99 3.36
    -7 3 12 28.15 6.74
    7 3 12 15.83 6.42
    -7 -3 -12 12.07 6.79
    -7 3 -12 15.62 5.55
    7 -3 12 18.89 5.32
    7 3 12 15.46 3.23
    7 3 -12 22.9 6.19
    -7 3 12 22.77 3.32
    -7 3 13 20.82 6.09
    7 3 13 22.96 8.29
    -7 -3 -13 15.49 8.48
    -7 3 -13 16.52 6.16
    7 3 13 23.95 4.14
    7 3 -13 18.73 5.15
    7 -3 13 11.86 4.09
    -7 3 13 16.45 3.28
    -7 3 14 6.21 3.36
    -7 -3 -14 5.76 5.07
    -7 3 -14 2.48 2.45
    7 3 14 1.29 2.3
    7 3 14 1.46 1.14
    7 -3 14 4.04 3.09
    7 3 -14 3.04 2.36
    -7 3 15 6.68 3.34
    7 3 15 14.04 7.22
    -7 -3 -15 9.28 6.61
    -7 3 -15 11.78 5.9
    7 3 -15 7.46 2.62
    7 -3 15 18.36 6.39
    -7 3 16 2.73 2.47
    7 3 16 0.95 4.34
    -7 -3 -16 9.86 7.37
    -7 3 -16 -0.53 3.33
    7 3 -16 -1.81 3.48
    7 -3 16 -0.89 3.25
    -7 3 17 48.29 9.6
    7 3 17 41.89 11.3
    -7 -3 -17 40.07 13.5
    -7 3 -17 46.48 11.49
    7 -3 17 55.6 10.62
    7 3 -17 39.66 8.63
    -7 3 -18 17.7 7.68
    -7 3 18 13.29 4.98
    7 3 18 15.35 7.58
    -7 -3 -18 17.27 9.68
    7 -3 18 11.06 5.38
    7 3 -18 14.19 5.44
    7 3 19 11.15 5.1
    -7 -3 -19 15.41 9.76
    7 -3 19 13.67 5.56
    7 3 -19 19.43 6.52
    -7 3 -19 15.54 6.75
    7 3 20 9.8 5.75
    -7 -3 -20 10.69 7.49
    7 -3 20 18.33 6.47
    7 3 -20 7.1 4.1
    -7 3 -20 7.15 5.77
    7 3 21 -0.7 2.86
    -7 -3 -21 0.03 5.75
    7 -3 21 5.69 4.37
    7 3 -21 4.86 2.53
    -7 3 -21 8.31 5.67
    7 3 22 -3.52 4.2
    7 -3 22 10.46 5.51
    -7 -3 -22 8.58 7.19
    7 3 -22 2.33 1.37
    -7 3 -22 7.17 6.36
    7 3 23 3.88 5.29
    7 -3 23 -4.81 3.9
    -7 -3 -23 -13.51 9.13
    7 3 -23 1.95 2.45
    -7 3 -23 -4.79 4.76
    7 3 24 1.93 2.9
    7 -3 24 9.38 5.52
    7 3 -24 2.17 2.92
    -7 -3 -24 17.37 10.65
    -7 3 -24 2.11 6.22
    -7 -3 -25 10.79 8.12
    7 3 25 3.93 1.95
    7 -3 25 12 6.35
    7 3 -25 8.4 4.6
    -7 -3 25 1.65 2.82
    -7 3 -25 7.49 6.08
    7 -3 26 3.42 3.71
    7 3 -26 0.6 1.53
    -7 3 -26 8.57 6.6
    -7 -3 26 -0.7 3.01
    -7 -3 27 -2.81 4.07
    8 3 0 193.14 14.91
    -8 3 0 198.75 16.47
    8 -3 0 226.89 11.87
    -8 -3 0 211.63 25.35
    8 -3 0 186.57 18.66
    -8 -3 -1 51.74 12.93
    8 -3 -1 57.53 10.37
    8 -3 1 58.28 10.22
    8 3 1 68.64 8.79
    -8 -3 1 57.31 12.86
    8 -3 1 61.03 6.79
    8 3 -1 62.4 8.47
    -8 3 -1 57.95 8.95
    -8 -3 -2 0.35 2.83
    8 -3 2 2.48 1.64
    8 -3 2 3.01 1.53
    8 3 -2 0.97 2.06
    8 3 2 6.97 3.17
    -8 3 -2 2.82 2.1
    -8 -3 2 -0.72 2.47
    8 -3 3 156.11 16.06
    -8 -3 3 139.81 20.48
    8 3 -3 180.52 14.97
    8 3 3 151.1 12.47
    -8 3 -3 176.31 16.37
    -8 -3 -3 175.47 24.22
    8 -3 3 176.58 12.53
    8 -3 4 145.52 15.23
    8 3 -4 144.91 13.78
    8 3 4 141.55 11.94
    -8 -3 4 152.54 21.21
    -8 3 -4 138.14 14.81
    -8 -3 -4 154.47 22.76
    8 -3 4 136.78 11.57
    -8 3 -5 1.97 1.43
    -8 -3 -5 -1.25 3.2
    8 3 -5 4.76 2.65
    8 3 5 7.11 2.68
    8 -3 5 9.99 3.29
    8 -3 5 9.73 3.53
    -8 -3 5 9.1 5.12
    -8 3 -6 -5.12 3.1
    8 3 -6 -1.52 2.03
    8 3 6 1.48 1.72
    -8 -3 -6 0.65 4.2
    -8 -3 6 -2.69 4.08
    8 3 6 -0.77 3.11
    8 -3 6 0.82 1.43
    -8 3 -7 0.86 1.73
    8 -3 7 0.59 1.64
    -8 -3 -7 5.82 6.46
    8 3 -7 0.27 1.3
    8 3 7 2.54 2.17
    -8 -3 7 0.28 2.78
    8 3 7 0.06 2.2
    8 -3 8 1.68 2.31
    -8 -3 -8 -0.59 3.65
    8 3 -8 0.71 1.79
    8 3 8 -1.66 1.41
    -8 -3 8 2.64 3.54
    -8 3 -8 -2.15 2.61
    8 3 8 -1.3 2.32
    8 3 9 18.98 7.93
    8 -3 9 13.89 4.51
    -8 -3 -9 21.02 9.17
    -8 3 -9 12.7 5.16
    8 3 -9 15.75 5.04
    8 3 9 8.01 2.67
    -8 3 -10 31.47 8.49
    -8 3 10 34.54 7.76
    8 3 10 46.89 11.43
    8 -3 10 33.06 7.1
    -8 -3 -10 29.82 10.99
    8 3 -10 37.69 7.65
    8 3 10 38.21 5.77
    -8 3 11 88.13 13.06
    8 -3 11 73.47 10.59
    8 3 11 71.1 14.61
    -8 3 -11 79.21 13.58
    -8 -3 -11 37.5 13.15
    8 3 11 74.19 8.07
    8 3 -11 76.52 11.22
    8 3 12 4.04 4.94
    8 -3 12 4.55 3.16
    -8 -3 -12 -1.55 4.79
    -8 3 -12 2.37 3.25
    -8 3 12 7.42 4.05
    8 3 -12 10.66 4.22
    8 3 12 5.29 2.25
    8 3 13 60.22 13.91
    8 -3 13 52.37 9.59
    -8 -3 -13 65.61 17.03
    -8 3 -13 53.04 11.41
    8 3 13 58.87 6.89
    8 3 -13 51.91 9.76
    -8 3 13 56.53 10.42
    8 3 -14 -1.64 2.22
    8 3 14 -4.76 4.24
    -8 3 14 2.74 4.7
    8 -3 14 0.57 2.92
    -8 -3 -14 -1.3 2.57
    -8 3 -14 -2.15 1.99
    -8 3 15 42.21 9.03
    8 -3 15 55.97 10.53
    -8 -3 -15 63.28 16.41
    -8 3 -15 73.96 14.46
    8 3 15 63.01 14.74
    8 3 -15 70.3 11.57
    8 3 -16 10.69 4.25
    8 3 16 0.7 2.63
    -8 3 16 11.05 4.38
    8 -3 16 9.72 4.62
    -8 -3 -16 12.75 6.83
    -8 3 -16 3.29 3.33
    8 -3 17 -0.5 1.94
    -8 -3 -17 -2.22 5.89
    8 3 17 -1.91 3.83
    -8 3 -17 0.9 3.97
    8 3 -17 2.91 1.67
    -8 3 17 1.86 2.44
    8 3 18 0.23 3.78
    -8 3 18 4.53 3.48
    8 -3 18 3.31 3.29
    -8 -3 -18 -1.96 3.72
    -8 3 -18 2.8 1.94
    8 3 -18 2.15 2.42
    -8 3 19 1.91 2.05
    -8 -3 -19 1.78 2.63
    8 3 19 -2.02 2.31
    8 -3 19 6.43 4.59
    -8 3 -19 0.95 2.96
    8 3 -19 6.31 3.9
    8 3 20 -1.26 3.39
    8 -3 20 2.04 3.42
    -8 -3 -20 -0.17 6.35
    -8 3 -20 -2.81 3.65
    8 3 -20 -4.14 3.26
    8 -3 21 17.22 6.83
    8 3 21 17.22 8.66
    -8 -3 -21 23.81 12.51
    -8 3 -21 24.19 9.31
    8 3 -21 41.19 10.25
    8 -3 22 5.35 4.47
    8 3 22 6.51 5.16
    -8 -3 -22 8.11 10.22
    -8 3 -22 2.69 3.86
    8 3 -22 4.8 2.74
    -8 3 -23 -4.48 4.71
    8 -3 23 2.75 3.68
    8 3 23 -7.75 6.18
    8 3 -23 2.46 3.47
    8 -3 24 9.02 5.94
    8 3 24 8.47 6.45
    -8 -3 -24 4.44 8.8
    8 3 -24 21.74 7.49
    -8 3 -24 5.87 5.95
    8 -3 25 0.85 3.96
    8 3 -25 3.33 3.13
    8 3 -26 1.43 2.94
    -8 -3 26 12.15 6.22
    -9 -3 0 -4.28 5.92
    9 3 0 2.34 2.6
    -9 3 0 -0.37 2.12
    9 3 -1 157.58 14.37
    9 3 1 126.99 12.58
    -9 3 -1 133.96 14.96
    9 -3 1 156.9 12.22
    -9 -3 1 145.78 22.37
    -9 -3 -1 155.8 23.36
    -9 -3 -2 38.96 12.06
    9 3 -2 43.93 7.87
    9 3 2 38.21 6.9
    -9 3 -2 38.21 8.16
    9 -3 2 45.93 6.89
    -9 -3 2 55.59 13.38
    -9 -3 -3 -1.04 6.34
    9 -3 3 6 2.71
    9 3 -3 5.52 2.92
    9 3 3 2.47 2.78
    -9 3 -3 1.66 1.91
    -9 -3 3 -2.59 4.5
    -9 3 -4 -0.97 1.42
    -9 -3 -4 -1.51 6.72
    9 -3 4 -0.5 1.3
    9 3 -4 6.78 3.13
    9 3 4 4.56 2.49
    -9 -3 4 1.2 3.22
    -9 3 -5 45.67 9.38
    -9 -3 -5 81.96 17.7
    9 3 5 65.23 8.63
    9 3 -5 60.59 9.56
    9 -3 5 57.82 8.42
    -9 -3 5 56.83 13.63
    -9 3 -6 6.48 3.56
    -9 -3 -6 2.26 3.95
    9 -3 6 11.59 3.75
    9 3 -6 4.19 3.39
    9 3 6 12.07 3.78
    -9 -3 6 9.41 5.57
    -9 -3 -7 77.03 17.63
    9 3 -7 92.14 12.03
    9 3 7 85.64 9.51
    -9 -3 7 81.14 15.89
    9 -3 7 78.09 10.35
    -9 3 -7 84.39 13.32
    9 3 7 69.45 14.28
    -9 3 -8 37.67 8.89
    -9 -3 -8 30.95 10.54
    9 3 -8 28.23 6.7
    9 3 8 26.2 5.23
    -9 -3 8 29.34 9.07
    9 -3 8 24.17 6
    9 3 8 34.38 10.17
    -9 3 -9 25.73 7.53
    -9 -3 -9 31.52 12.01
    9 3 -9 26.54 6.94
    9 3 9 21.21 4.73
    9 -3 9 25.21 6.23
    9 3 9 26.13 8.73
    9 3 10 1.6 3.56
    -9 3 -10 0.32 2.02
    -9 -3 -10 3.51 3.09
    9 3 -10 7.87 4.04
    9 3 10 1.45 0.92
    9 -3 10 1.36 1.79
    9 3 11 111.99 19.35
    -9 3 11 107.56 14.76
    -9 -3 -11 105.93 21.58
    9 3 -11 124.54 14.97
    9 3 11 109.12 10.36
    -9 3 -11 135.09 18.45
    9 -3 11 114.52 14.34
    -9 3 12 112.29 15.59
    9 3 12 111.09 19.98
    9 -3 12 76.77 12.07
    -9 3 -12 49.53 11.67
    -9 -3 -12 33.96 12.97
    9 3 -12 93.04 13.47
    9 3 12 67.74 8.09
    -9 3 13 10.09 4.84
    9 -3 13 8.9 4.21
    -9 3 -13 5.28 3.18
    -9 -3 -13 3.59 4.92
    9 3 13 14.95 6.68
    9 3 -13 11.91 4.87
    9 3 13 5.69 2.63
    -9 3 14 7.08 4.16
    9 3 14 6.1 6.12
    9 -3 14 7.61 3.92
    -9 3 -14 8.18 4.14
    -9 -3 -14 11.14 7.86
    9 3 -14 10 4.6
    -9 -3 -15 26.93 11.56
    -9 3 15 10.09 4.01
    9 3 15 15.19 7.51
    -9 3 -15 8.75 5.37
    9 -3 15 16.07 6.31
    9 3 -15 9.61 4.46
    -9 3 16 4.51 3.4
    9 -3 16 -0.01 1.63
    9 3 16 -2.13 3.71
    -9 -3 -16 2.08 3.13
    -9 3 -16 3.64 1.96
    9 3 -16 5.82 4.34
    9 -3 17 1.47 2.14
    9 3 17 7.39 5.37
    -9 3 17 8.83 4.46
    -9 -3 -17 13.67 7.77
    -9 3 -17 6.05 5.09
    9 3 -17 10.6 4.9
    -9 3 -18 -5.84 4.76
    9 -3 18 3.26 3.84
    9 3 18 10.14 6.61
    -9 -3 -18 -6.36 4.52
    -9 3 18 2.2 1.17
    9 3 -18 2.42 2.53
    -9 3 19 5.01 3.51
    9 -3 19 2.99 1.64
    9 3 19 0.32 2.14
    -9 -3 -19 -5.19 5.33
    9 3 -19 2.66 1.61
    9 -3 20 1.56 2.81
    9 3 20 9.5 4.84
    -9 -3 -20 3.17 4.97
    -9 3 20 2.45 1.35
    9 3 -20 1.79 2.72
    9 -3 21 -3.49 3.53
    9 3 21 -1.95 3.71
    -9 -3 -21 4.9 6.06
    -9 3 -21 1.6 2.61
    9 3 -21 2.73 2.85
    9 -3 22 -10.79 6
    9 3 22 -5.82 5.8
    -9 -3 -22 2.92 4.97
    9 3 -22 -0.25 2.72
    9 3 23 -7.11 6.04
    9 -3 23 3.12 3.65
    9 3 -23 1.88 2.41
    -9 -3 -23 5.55 6.25
    9 -3 24 3.51 3.91
    9 3 -24 0.16 2.04
    9 -3 25 36.36 11.93
    9 3 -25 27.77 9.23
    9 3 -26 -0.85 2.04
    10 3 0 745.73 32.27
    -10 3 0 695.31 36.5
    -10 -3 0 657.5 49.7
    10 3 -1 388.06 23.61
    10 3 1 323.89 21.17
    -10 3 -1 335.57 25.58
    -10 -3 1 277.4 31.83
    -10 -3 -1 324.9 35.4
    -10 -3 -2 -4.17 7.45
    10 3 -2 7.22 3.97
    10 3 2 5.96 3.43
    -10 3 -2 6.99 3.15
    -10 -3 2 2.72 3.74
    10 -3 2 6.45 3.23
    10 3 -3 422.82 25.26
    10 3 3 421.18 23.41
    -10 3 -3 454.54 30.76
    -10 -3 3 438.17 39.63
    10 -3 3 444.15 24.28
    -10 -3 -3 345.56 36.9
    -10 -3 -4 3.71 3.97
    10 -3 4 2.72 2.18
    10 3 -4 8.91 4.42
    10 3 4 7.02 3.57
    -10 -3 4 9.28 6.46
    -10 3 -4 1.76 3.14
    10 3 -5 355.55 23.89
    10 3 5 314.1 19.99
    -10 -3 5 275.92 31.39
    -10 3 -5 304.61 25.98
    -10 -3 -5 300.78 35.06
    10 -3 5 294.89 20.64
    -10 3 -6 12.4 5.54
    -10 -3 -6 12.34 8.18
    10 -3 6 11.19 4.41
    10 3 -6 27.99 7.17
    10 3 6 21.9 5.38
    -10 -3 6 8.89 5.7
    -10 3 -7 6.97 4.04
    -10 -3 -7 12.67 8.87
    10 -3 7 15.29 4.81
    10 3 -7 12.11 4.49
    10 3 7 15.42 4.52
    -10 -3 7 8.04 3.3
    -10 -3 -8 13.13 7.57
    -10 3 -8 2.3 2.26
    10 -3 8 4.69 2.3
    10 3 -8 4.98 3.34
    10 3 8 8.32 3.4
    -10 -3 8 4.97 4.76
    10 3 8 3.41 4.02
    -10 -3 -9 -0.17 2.82
    -10 3 -9 0.16 1.64
    10 3 -9 -3.17 3.39
    10 -3 9 2.16 1.83
    10 3 9 1.75 1.93
    10 3 9 -1.07 3.81
    -10 3 -10 3.93 3.51
    10 3 -10 7.79 3.92
    10 3 10 3.6 2.65
    10 -3 10 8.37 4.89
    -10 -3 -10 4.79 7.17
    10 3 10 5.64 5.3
    -10 3 11 365.91 28.15
    10 3 -11 391.62 27.46
    10 3 11 360.8 19.86
    10 3 11 301.1 32.68
    -10 3 -11 311.94 29.52
    -10 -3 -11 318.85 39.01
    10 -3 11 296.48 23.81
    -10 3 12 -1.7 3.26
    -10 3 -12 -0.05 1.67
    10 3 12 2.38 2.69
    -10 -3 -12 4.67 6.78
    10 3 -12 1.98 2.86
    10 3 12 -0.16 0.94
    10 -3 12 -0.06 2.42
    10 3 13 18.7 8.41
    -10 3 13 39.74 9.19
    -10 3 -13 22.9 8.4
    -10 -3 -13 24.22 10.83
    10 3 -13 35.15 8.55
    10 -3 13 45.81 10
    -10 3 14 72.81 12.92
    10 3 14 104.72 19.88
    -10 -3 -14 75.81 19.41
    -10 3 -14 91.33 16.78
    10 3 -14 81.36 13.42
    10 -3 14 84.69 13.92
    -10 3 15 0.12 1.97
    10 3 15 3.08 4.07
    -10 3 -15 11.63 6.77
    -10 -3 -15 1.47 3.85
    10 3 -15 -3.39 3.6
    10 -3 15 4.32 3.69
    10 3 16 11.33 6.45
    -10 3 -16 1.38 3.37
    -10 -3 -16 0.8 4.8
    -10 3 16 12.34 5.46
    10 3 -16 2.66 2.35
    10 -3 16 -0.48 1.76
    -10 3 17 -0.03 2.37
    10 3 17 -0.54 5.69
    -10 3 -17 -0.25 2.93
    -10 -3 -17 4.92 5.26
    10 3 -17 3.67 2.75
    10 -3 17 2 3.75
    10 3 18 2.97 2.32
    -10 3 18 6.36 3.17
    -10 -3 -18 -1.06 5.44
    10 3 -18 9.04 5.11
    10 -3 18 -4.85 3.88
    10 3 19 8.58 6.46
    -10 3 19 12.29 5.16
    10 3 -19 13.9 6.12
    -10 -3 -19 3.45 3.61
    10 -3 19 24.49 8.69
    10 -3 20 -3.32 3.9
    -10 3 20 4.64 4.16
    10 3 20 5.23 2.12
    -10 -3 -20 -0.71 4.52
    10 3 -20 -5.46 4.05
    10 -3 21 12.69 7.18
    -10 3 21 29.46 8.54
    10 3 21 15.69 7.62
    -10 -3 -21 7.07 9.23
    10 3 -21 16.22 6.83
    10 -3 22 -5.73 4.66
    10 3 22 -11.99 7.8
    10 3 -22 0.39 2.46
    10 3 -23 23.77 8.09
    10 -3 23 10.3 5.98
    10 3 -24 32.9 10.2
    10 -3 24 14.27 6.6
    10 3 -25 12.18 6.48
    10 3 -26 19.61 7.77
    -11 -3 0 -1.61 2.42
    11 3 0 -0.57 2.31
    -11 3 0 -0.25 2.31
    11 3 -1 -0.66 1.36
    11 3 1 4.35 3.36
    -11 3 -1 3.39 3.87
    -11 -3 1 3.27 5.64
    -11 -3 -1 -0.09 3.01
    -11 -3 -2 79.86 17.72
    11 3 -2 106.86 13.27
    11 3 2 94.71 11.93
    -11 3 -2 88.49 14.06
    -11 -3 2 91.61 19.4
    -11 -3 -3 -0.57 4.58
    11 3 -3 2.35 2.48
    11 3 3 7.15 3.54
    -11 3 -3 3.93 3.01
    -11 -3 3 3.82 3.53
    11 -3 3 3.19 3.34
    11 -3 4 0.67 2.34
    11 3 -4 8.13 4.97
    11 3 4 1.77 1.97
    -11 -3 -4 -1.5 3.31
    -11 -3 4 -2.93 6.08
    -11 3 -4 0.97 1.87
    11 -3 5 11.01 4.19
    -11 -3 -5 5.48 2.97
    11 3 -5 6.91 3.94
    11 3 5 9.6 3.89
    -11 -3 5 2.58 2.71
    -11 3 -5 6.54 4.2
    -11 3 -6 3.92 2.39
    -11 -3 -6 6.77 5.57
    11 -3 6 6.09 4.05
    11 3 -6 8.09 3.46
    11 3 6 12.84 4.25
    -11 -3 6 2.11 2.73
    -11 -3 -7 9.35 5.38
    -11 3 -7 -0.28 2.75
    11 -3 7 4.18 2.88
    11 3 -7 3.48 2.67
    11 3 7 7.28 3.16
    -11 -3 7 9.05 7.05
    -11 3 -8 -4.73 3.83
    -11 -3 -8 0.63 3.29
    11 -3 8 6.72 3.92
    11 3 -8 10.97 5.27
    11 3 8 7.97 3.62
    -11 -3 8 0.14 5.42
    -11 -3 -9 1.32 3.92
    -11 3 -9 5.99 6.56
    11 -3 9 6.36 3.52
    11 3 -9 4.82 3.47
    11 3 9 5.41 2.97
    11 3 9 -1.51 2.89
    -11 3 -10 30.33 9.53
    -11 -3 -10 22.35 10.24
    11 -3 10 34.35 8.72
    11 3 -10 30.64 8.01
    11 3 10 37.39 6.86
    11 3 10 34.68 11.54
    -11 3 -11 12.37 6.17
    -11 -3 -11 20.69 11.55
    11 -3 11 19.2 6.54
    11 3 -11 10.28 5.71
    11 3 11 13.25 4.29
    11 3 11 10.92 6.67
    -11 3 -12 25.49 8.99
    -11 -3 -12 17.06 7.76
    -11 3 12 13.71 5.64
    11 -3 12 10.92 4.39
    11 3 -12 17.58 5.89
    11 3 12 16.69 4.52
    11 3 12 21.72 9.54
    11 3 13 26.37 9.94
    -11 3 -13 29.85 10.05
    -11 -3 -13 25.4 11.46
    11 3 -13 25.81 7.71
    11 -3 13 33.42 8.56
    -11 3 13 37.67 9.65
    -11 -3 -14 5.35 5.11
    11 3 14 5.07 7.12
    11 3 -14 9.21 4.74
    11 -3 14 8.66 4.84
    -11 3 14 12.78 5.9
    11 3 15 4.7 3.03
    -11 -3 -15 0.95 2.33
    11 3 -15 -1.93 3.74
    11 -3 15 10.21 6.03
    -11 3 15 9.32 4.89
    -11 3 16 7.16 4.26
    -11 -3 -16 1.99 4.36
    11 3 16 1.78 5.05
    11 3 -16 11.36 5.51
    11 -3 16 11.79 6.11
    -11 3 17 82.55 14.58
    -11 -3 -17 52 16.85
    11 3 17 90.54 20.4
    11 3 -17 95.97 15.77
    11 -3 17 94.02 16.29
    11 3 18 0.07 2.88
    -11 3 18 3.77 3.39
    -11 -3 -18 -5.63 3.64
    11 3 -18 3.04 3.08
    11 -3 18 1.64 3.33
    11 3 19 9.53 6.94
    -11 3 19 0.51 1.76
    -11 -3 -19 2.6 6.32
    11 3 -19 11.62 5.37
    11 -3 19 10.01 5.76
    -11 3 20 -4.35 4.87
    11 3 20 6.72 6.9
    -11 -3 -20 0.9 2.29
    11 3 -20 2.73 2.93
    11 -3 20 6.22 4.78
    -11 3 21 11.38 5.93
    11 3 -21 -1.8 3.34
    11 -3 21 6.44 4.9
    -11 3 22 -3.45 3.25
    11 3 -22 0.45 1.99
    11 3 -23 14.9 6.97
    11 -3 23 11.37 6.14
    12 3 0 5.26 3.83
    -12 3 0 -2.76 3.69
    -12 -3 0 -1.97 4.29
    -12 -3 -1 32.61 12.76
    12 3 -1 29.28 7.42
    12 3 1 34.67 7.47
    -12 3 -1 28.88 8.71
    -12 -3 1 35 12.24
    -12 -3 -2 4.49 4.95
    12 3 -2 5.17 4.12
    12 3 2 1.32 1.65
    -12 3 -2 4.11 2.85
    -12 -3 2 8.24 8.36
    -12 -3 -3 -3.42 6.63
    12 3 -3 8.97 5.1
    12 3 3 11.82 4.29
    -12 3 -3 5.16 2.78
    -12 -3 3 1.72 2.53
    -12 -3 -4 0.05 6.09
    12 3 -4 -1.68 2.79
    12 3 4 -1.36 0.93
    -12 -3 4 7.16 7.06
    -12 3 -4 2.8 1.8
    -12 -3 -5 65.65 18.5
    12 3 -5 49.33 10.12
    12 3 5 49.36 8.88
    -12 -3 5 57.03 15.5
    -12 3 -5 27.64 8.89
    -12 -3 -6 0.55 4.44
    12 3 6 20.3 5.64
    12 3 -6 15.7 5.37
    -12 -3 6 10.39 7.47
    -12 3 -6 19.19 7.62
    -12 3 -7 4.29 4.37
    -12 -3 -7 3.7 3.66
    12 3 -7 5.23 2.93
    12 3 7 5.77 3.39
    -12 -3 7 3.74 4.8
    -12 3 -8 37.58 10.56
    -12 -3 -8 27.93 13.17
    12 -3 8 20.08 6.64
    12 3 -8 32.68 8.35
    12 3 8 34.41 7.19
    -12 -3 8 26.24 10.45
    12 -3 9 22.34 6.7
    -12 -3 -9 14.86 8.32
    12 3 -9 15.8 6.15
    12 3 9 13.3 4.62
    -12 -3 -10 5.14 6.3
    12 -3 10 14.87 6.35
    12 3 -10 15.6 6.58
    12 3 10 3.08 2.14
    -12 -3 -11 53.25 17.8
    12 -3 11 76.23 13.46
    12 3 11 71.2 9.93
    12 3 -11 72.4 13.09
    12 3 11 83.77 18.38
    -12 3 12 11.92 4.95
    -12 -3 -12 10.21 8.71
    12 -3 12 8.26 4.8
    12 3 -12 11.31 5.22
    12 3 12 1.52 3.52
    -12 -3 -13 13.74 9.76
    12 -3 13 5.83 2.65
    12 3 -13 6.82 4.34
    -12 3 13 3.39 3.54
    12 3 13 7.33 7.62
    -12 3 14 9.23 5.57
    -12 -3 -14 4.3 6.74
    12 -3 14 19.57 7.67
    12 3 -14 1.78 3.13
    12 3 14 3.18 5.93
    12 3 15 17.88 8.99
    -12 3 15 21.5 7.55
    -12 -3 -15 14.04 9.54
    12 -3 15 22.31 8.29
    12 3 -15 22.49 7.56
    12 3 16 -10.62 7.15
    -12 3 16 0.75 3.05
    -12 -3 -16 3.83 4.84
    12 -3 16 4.22 5.04
    12 3 -16 3.87 3.36
    12 3 17 59.96 16.76
    -12 3 17 54.55 12.15
    12 3 -17 52.62 12.23
    12 -3 17 37.14 10.66
    -12 -3 -17 52.45 19.27
    -12 -3 -18 4.55 6.6
    -12 3 18 1.37 1.42
    12 3 -18 3.98 3.93
    12 -3 18 3.64 3.74
    -12 3 19 3.74 3.45
    12 3 -19 7.22 4.66
    12 -3 19 -1.39 2.59
    -12 3 20 10.37 5.42
    12 3 -20 7.53 5.48
    12 -3 20 -5.74 4.73
    -12 3 21 -1.16 2.22
    12 -3 21 -3.72 4.07
    12 -3 22 1.39 3
    13 3 0 1.99 3.03
    -13 3 0 1.84 1.93
    -13 -3 0 -5.13 5.46
    13 3 -1 13.75 5.98
    13 3 1 14.53 5.09
    -13 3 -1 20.49 8
    -13 -3 1 13.28 7.35
    -13 -3 -1 20.35 9.71
    -13 -3 -2 21.94 10.68
    13 3 -2 13.39 5.15
    13 3 2 9.64 4.59
    -13 3 -2 10.9 6.03
    -13 -3 2 12.92 7.35
    -13 -3 -3 41.16 14.48
    13 3 -3 35.76 8.54
    13 3 3 29.05 7.57
    -13 -3 3 31.43 12.14
    -13 -3 -4 8.09 5.92
    13 3 -4 3.09 2.6
    13 3 4 6.77 4.02
    -13 -3 4 -1.6 5.15
    -13 -3 -5 0.36 5.68
    13 3 -5 2.17 3.51
    13 3 5 1.32 1.9
    -13 -3 5 -4.35 4.85
    -13 -3 -6 8.85 7.16
    13 3 -6 -1.26 1.89
    13 3 6 2.81 3.17
    -13 -3 6 5.53 6.66
    -13 -3 -7 12.47 10.53
    13 3 -7 12.76 5.27
    13 3 7 3.1 2.83
    -13 -3 7 0.74 2.84
    -13 -3 -8 0.5 6.84
    13 3 -8 16.66 7.11
    13 3 8 12.79 4.87
    -13 -3 8 -1.01 3.02
    -13 -3 -9 1.52 4.3
    13 3 -9 17.1 6.66
    13 3 9 20.26 5.96
    -13 -3 -10 -2.19 8.49
    13 3 -10 -2.48 4.23
    13 3 10 -2.34 2.33
    -13 -3 -11 1.99 3.23
    13 3 -11 -2.55 3.29
    -13 -3 -12 -14.76 9.58
    13 3 -12 -7.9 4.68
    13 3 12 -6.58 5.77
    -13 3 13 -5.16 4.03
    -13 -3 -13 -1.37 6.36
    13 3 -13 1.5 2.39
    13 3 13 3.73 2.35
    -13 3 14 -2.06 4.19
    -13 -3 -14 -9.19 7.74
    13 3 -14 4.22 4.58
    13 3 14 -1.19 5.04
    -13 -3 -15 -12.48 9.14
    -13 3 15 -0.74 2.12
    13 3 -15 -4.42 3.9
    -13 3 16 1.72 3.85
    -13 -3 -16 -0.52 5.26
    13 3 -16 0.46 2.02
    13 3 16 5.98 5.99
    -13 3 17 -0.52 4.33
    13 -3 17 -0.21 2.07
    13 3 -17 -1.02 2.34
    -13 3 18 15.69 6.9
    13 -3 18 4.51 4.18
    -13 3 19 4.57 3.74
    13 -3 19 6.02 4.86
    13 -3 20 3.61 3.89
    13 -3 21 10.15 6.39
    14 3 0 1.94 3.02
    -14 -3 0 -3.01 3.63
    14 3 -1 3.06 2.98
    14 3 1 -1.71 3.26
    -14 -3 1 1.12 4.64
    -14 -3 -1 2.52 4.16
    14 3 -2 3.06 4.63
    14 3 2 4.01 3.61
    -14 -3 2 6.2 5.96
    -14 -3 -2 4.85 5.99
    -14 -3 -3 41.07 14.5
    14 3 -3 42.17 9.74
    14 3 3 36.64 8.64
    -14 -3 3 40.41 13.85
    -14 -3 -4 30.15 12.93
    14 3 -4 23.88 7.66
    14 3 4 28.2 7.4
    -14 -3 4 28.89 11.99
    -14 -3 -5 45.41 16.44
    14 3 -5 38.12 9.63
    14 3 5 42.78 9.08
    -14 -3 5 28.27 11.39
    14 3 -6 4.13 3.63
    14 3 6 6.13 3.85
    -14 -3 6 2.1 3.6
    -14 -3 -7 9.39 9.55
    14 3 -7 16.75 6.37
    14 3 7 19.09 5.99
    -14 -3 7 15.56 9.31
    -14 -3 -8 15.9 10.33
    14 3 -8 5.14 4.39
    14 3 8 11.6 4.96
    -14 -3 -9 -2.05 6.66
    14 3 -9 0.18 2.18
    14 3 9 9.53 4.18
    -14 -3 -10 11.22 8.58
    14 3 -10 2.62 2.88
    14 3 10 6.12 4.12
    -14 -3 -11 -11.54 8.91
    14 3 -11 4.92 4.87
    -14 -3 -12 -2.07 4.37
    14 3 -12 -1.65 2.65
    -14 3 13 4.45 3.15
    -14 -3 -13 4.6 6.39
    14 3 -13 -0.62 2.24
    -14 3 14 -1.18 2.86
    14 3 14 -1.4 3.98
    -14 3 15 14.35 6.54
    15 3 0 -0.23 2.12
    -15 -3 0 -11.1 8.11
    15 3 -1 5.63 3.96
    15 3 1 2.8 2.98
    -15 -3 1 -0.5 3.32
    -15 -3 -1 -5.21 6.94
    15 3 -2 6.71 4.39
    15 3 2 7.78 4.34
    -15 -3 2 7.78 6.73
    -15 -3 -2 4.1 7.89
    15 3 -3 3.96 3.54
    15 3 3 1.49 3.37
    -15 -3 3 -2.42 3.16
    -15 -3 -3 -5.45 6.1
    -15 -3 -4 8.56 8.49
    15 3 -4 4.22 3.86
    15 3 4 0.34 1.19
    -15 -3 4 0.71 3.55
    -15 -3 -5 -0.99 7.29
    15 3 -5 12.68 6.02
    15 3 5 1.32 2.09
    -15 -3 5 -3.56 4.09
    -15 -3 -6 18.93 10.99
    15 3 -6 29.54 8.91
    15 3 6 12.84 5.03
    -15 -3 6 17.63 10.07
    -15 -3 -7 -2.67 4.35
    15 3 -7 -1.82 3.09
    15 3 7 3.17 3.52
    -15 -3 7 3.49 6.6
    15 3 -8 0.17 1.61
    15 3 8 7.59 4.13
    15 3 9 21.03 6.49
    16 3 0 2.86 4.81
    16 3 -1 2.69 4.04
    16 3 1 2.75 4.02
    16 3 2 5.63 4.51
    16 3 3 74.84 13.66
    16 3 4 10.28 5.51
    16 3 5 85.01 14.03
    16 3 6 3.69 3.59
    16 3 7 5.39 4.5
    16 3 8 2.82 3.31
    0 -4 0 29.91 4.82
    0 -4 0 25.44 5.09
    0 4 0 31.05 4.94
    0 4 0 31.41 5.75
    0 -4 1 1081.21 28.25
    0 -4 -1 1058.97 30.12
    0 4 1 1060.32 32.38
    0 4 -1 1064.23 33.5
    0 -4 1 1069.63 29.97
    0 -4 -1 1059.3 33.34
    0 4 1 1078.77 30.24
    0 4 -1 1086.76 30.99
    0 4 2 938.59 29.89
    0 4 -2 987.41 32.87
    0 -4 2 933.14 27.26
    0 -4 -2 1004.1 36.72
    0 -4 -2 974.91 32.82
    0 4 -2 1022.79 29.99
    0 4 3 205.93 13.62
    0 4 -3 218.55 15.8
    0 -4 3 217.06 12.61
    0 -4 -3 213.78 16.68
    0 4 -3 213.36 14.24
    0 -4 -3 193.01 15.27
    0 -4 -4 -0.72 1.2
    0 4 -4 0.02 1.29
    0 4 -4 1.87 2.25
    0 4 4 -0.49 0.77
    0 -4 -4 -1.56 1.68
    0 -4 -5 880.93 35.02
    0 4 5 940.27 28.24
    0 4 -5 849.91 32.03
    0 -4 -5 873.84 28.06
    0 4 -5 887.01 30.5
    0 -4 -5 887.25 32.87
    0 4 -6 357.18 21.14
    0 -4 -6 337.64 22.58
    0 4 6 378.99 17.41
    0 -4 -6 369.3 17.87
    0 4 -6 353.92 19.76
    0 -4 -6 363.26 20.79
    0 -4 -7 1006.07 39.9
    0 4 7 989.04 27.72
    0 4 -7 987.32 35.42
    0 -4 -7 966.11 28.49
    0 4 7 961.18 37.47
    0 4 -7 975.2 34.44
    0 4 8 17.54 5.19
    0 4 8 16.97 3.88
    0 -4 -8 17.45 3.79
    0 4 -8 23.42 5.64
    0 -4 -8 13.71 4.57
    0 4 -8 14.68 4.1
    0 4 9 164.59 10.78
    0 4 -9 143.21 13.84
    0 -4 -9 149.34 10.8
    0 -4 -9 134.88 15.71
    0 4 -9 156.76 14.63
    0 4 9 127.94 13.89
    0 4 -10 157.63 14.85
    0 -4 -10 142.29 10.35
    0 4 -10 135.11 14.05
    0 4 10 157.83 15.87
    0 4 -11 163.74 15.29
    0 -4 -11 175.57 11.32
    0 4 11 185.81 17.61
    0 -4 -12 45.74 5.54
    0 4 12 46.65 9.15
    0 4 -12 36.72 7.43
    0 4 -13 650.63 31.46
    0 -4 -13 629.21 19.64
    0 4 13 666.35 34.41
    0 -4 -14 76.72 6.53
    0 4 -14 73.22 10.61
    0 4 14 92.35 13.16
    0 4 -15 3.35 2.37
    0 4 15 5.74 4.61
    0 -4 -15 -0.15 0.59
    0 4 -16 331.82 23.26
    0 4 16 327.84 25.84
    0 4 -17 8.44 4.4
    0 4 17 10.82 5.52
    0 4 -18 38.71 8.17
    0 4 18 36.62 8.65
    0 4 -19 6.21 3.76
    0 4 19 7.19 5.04
    0 -4 19 1.98 1.62
    0 4 -20 12.45 4.42
    0 4 20 15.03 6.52
    0 -4 20 13.26 6.28
    0 4 -21 -0.05 1.83
    0 -4 21 3.37 2.99
    0 4 21 -2.6 3.46
    0 4 -22 1.14 1.18
    0 -4 22 -4.76 3.58
    0 4 -23 -2 1.84
    0 -4 23 3.39 3.27
    0 4 23 -0.69 3.16
    0 4 -24 33 7.94
    0 -4 24 27.44 8.54
    0 4 24 25.37 8.86
    0 -4 25 18.03 6.7
    0 4 -25 23 6.78
    0 4 25 24.79 9.11
    0 4 26 1.61 3.31
    0 -4 26 4.8 3.33
    0 4 27 9.84 6.05
    0 -4 27 4.27 3.48
    0 4 28 7.55 5.38
    0 4 29 3.14 3.59
    0 4 30 10.31 6.45
    1 -4 0 0.9 0.69
    -1 -4 0 -0.43 1.13
    -1 4 0 -1.38 1.83
    -1 -4 0 1.23 1.38
    -1 4 0 0.35 1.23
    1 4 0 1.41 1.8
    1 4 0 -1.14 1.97
    -1 -4 -1 249.13 14.1
    -1 4 -1 217.3 12.93
    -1 4 1 246.85 14.52
    1 4 1 245.39 17.16
    -1 4 1 224.2 14.79
    -1 -4 1 234.6 12.87
    -1 4 -1 215.93 15.2
    1 4 1 225.29 14.91
    1 4 -1 213.82 15.17
    1 -4 1 239.75 10.7
    -1 -4 1 226.73 16.3
    -1 -4 -1 247.83 18.02
    1 -4 -1 237.11 13.08
    1 4 -1 228.37 16.7
    1 4 2 6.02 2.43
    -1 -4 2 9.44 2.49
    -1 -4 -2 7.05 3.12
    -1 4 -2 10.42 3.21
    1 4 -2 12.72 4.08
    1 -4 -2 7.73 2.89
    -1 4 -2 6.93 2.24
    -1 4 -2 8.61 2.17
    1 4 2 4.19 2.36
    -1 4 2 5.87 2.4
    1 4 -2 7.06 2.69
    1 -4 -2 9.05 3.12
    -1 -4 2 8.5 3.56
    -1 4 -3 15.16 3.15
    -1 -4 3 13.91 2.82
    -1 4 3 14.15 3.55
    1 4 -3 16.76 4.6
    -1 4 -3 15.44 3.99
    -1 4 -3 18.74 3.2
    1 4 3 7.67 2.93
    1 4 -3 14.02 4.55
    1 -4 -3 10.84 3.3
    -1 -4 -3 15.49 4.69
    1 -4 -3 15.19 3.93
    -1 -4 3 15.73 4.2
    -1 4 -4 444.45 16.77
    1 -4 -4 470.21 22.26
    -1 4 4 442 19.84
    -1 4 -4 433.79 22.1
    1 4 4 427.79 19.78
    1 4 -4 457.04 23.39
    -1 -4 4 454.07 21.93
    1 4 -4 465.53 24.53
    -1 4 -4 422.3 16.95
    1 -4 -4 446.09 22.03
    -1 -4 -4 463.28 27.09
    1 4 5 202.63 13.51
    -1 4 -5 226.96 11.63
    -1 4 5 217.91 13.75
    -1 4 -5 211.95 15.79
    1 4 -5 192.7 15.59
    -1 -4 -5 206.36 13.16
    -1 4 -5 197.09 12.23
    1 4 -5 218.41 17.07
    1 -4 -5 197.85 14.42
    1 -4 -5 207.35 15.67
    -1 -4 -5 181.64 17.29
    1 4 -6 12.2 4.44
    1 4 6 9.05 2.83
    -1 4 -6 7.73 3.37
    1 4 -6 11.31 4.1
    -1 -4 -6 11.74 4.52
    -1 -4 -6 9.21 2.64
    1 -4 -6 11.65 3.29
    -1 4 6 6.79 2.6
    1 -4 -6 10.31 3.26
    -1 4 -6 8.06 2.28
    -1 4 -6 8.11 2.72
    -1 4 -7 206.71 10.5
    -1 -4 -7 192.91 18.56
    1 4 7 219.99 13.04
    1 -4 -7 207.43 13.8
    1 4 -7 206.27 16.66
    -1 -4 -7 200.4 12.43
    1 4 7 197.15 17.86
    -1 4 -7 200.31 13.6
    1 4 -7 188.01 16.51
    1 -4 -7 204.63 14.3
    -1 4 -7 184.7 15.23
    -1 4 -8 125.04 7.88
    -1 4 -8 113.97 11.95
    1 4 8 130.26 9.8
    -1 -4 -8 119.26 15.07
    1 -4 -8 129.73 10.71
    1 4 -8 139.73 13.82
    -1 -4 -8 111.58 8.96
    -1 4 -8 120.87 11.2
    -1 4 8 120.7 12.58
    1 4 -8 122.19 13.71
    1 4 8 126.7 14.82
    1 -4 -8 122.58 11.04
    -1 4 -9 199.04 9.46
    -1 -4 -9 180.45 19.04
    1 4 9 195.92 11.55
    -1 4 -9 200.9 16.25
    1 -4 -9 201.23 13.24
    1 4 -9 180.8 15.9
    -1 -4 -9 194.1 11.54
    -1 4 -9 207.04 15.36
    -1 4 9 190.95 16.14
    1 4 9 176.89 17.31
    1 4 10 63.51 10.39
    -1 4 -10 76.8 10.16
    1 -4 -10 69.79 7.77
    1 4 -10 74.26 10.25
    -1 -4 -10 66.75 6.55
    1 4 10 66.67 6.49
    -1 -4 -10 63.91 11.77
    -1 4 10 81.85 10.8
    1 4 11 23.79 6.76
    -1 4 11 20.16 6.08
    -1 4 -11 22.07 5.47
    1 -4 -11 23.24 4.43
    1 4 -11 20.36 5.73
    -1 -4 -11 26.04 3.95
    -1 -4 -11 31.3 8.46
    -1 4 -12 239.66 18.42
    -1 -4 -12 238.85 24.3
    1 -4 -12 243.64 13.97
    -1 -4 -12 235.81 11.21
    1 4 12 242.69 21.47
    -1 4 12 249.51 19.82
    1 4 -12 245.36 19.37
    1 4 -13 2.31 2.64
    1 4 13 -0.81 1.8
    -1 4 -13 2.3 2.32
    -1 4 13 6.76 3.77
    1 -4 -13 6.56 2.39
    -1 -4 -13 5.47 1.56
    -1 -4 -13 5.15 3.39
    -1 4 -14 318.63 21.92
    1 4 -14 318.2 22.52
    -1 -4 -14 315.67 11.18
    1 -4 -14 316.94 15.31
    1 4 14 306.35 25.19
    -1 4 14 316.55 23.26
    -1 4 -15 197.01 17.34
    1 4 -15 173.85 16.77
    1 -4 -15 187.01 11.43
    -1 -4 -15 189.51 7.42
    1 4 15 192.08 20.5
    -1 4 15 189.8 18.35
    -1 4 -16 31.08 7.03
    1 4 -16 38.7 7.81
    1 4 16 28.03 8.14
    -1 4 16 23.31 6.55
    -1 4 -17 54.97 9.42
    1 4 -17 57.24 9.99
    1 4 17 50.14 10.98
    -1 4 17 48.5 9.9
    1 -4 17 56.22 10.39
    -1 4 -18 47.6 8.86
    1 4 18 44.08 10.12
    -1 4 18 48.82 10.06
    1 4 -18 48.36 9.23
    1 -4 18 31.43 8.14
    1 -4 19 6.19 3.38
    -1 4 -19 7.95 3.61
    1 4 -19 3.87 3.61
    1 4 19 9.26 5.27
    -1 4 19 6.82 3.87
    -1 4 -20 23.61 6.45
    -1 -4 20 27.35 7.78
    1 4 -20 26.18 7.15
    1 4 20 31.68 9.01
    -1 4 20 19.93 6.76
    1 -4 20 30.16 7.99
    -1 4 -21 15.89 5.3
    1 4 -21 22.25 6.61
    -1 -4 21 7.47 3.93
    1 4 21 12.2 6.73
    1 -4 21 14.42 5.9
    -1 4 21 17.62 6.46
    -1 4 -22 20.4 5.85
    1 -4 22 21.54 6.68
    1 4 -22 17.2 5.86
    1 4 22 16.73 7.06
    -1 4 22 12 5.59
    -1 -4 22 20.79 6.73
    1 -4 23 3.47 2.32
    -1 -4 23 5.67 3.56
    -1 4 -23 4.5 3.17
    1 4 -23 1.87 1.21
    1 4 23 4.04 3.8
    -1 4 23 5.27 3.76
    -1 4 -24 1.53 2.43
    1 4 -24 6.14 3.63
    1 4 24 5.62 4.72
    -1 4 24 4.6 2.53
    -1 -4 24 6.31 4.02
    1 -4 24 2.84 2.73
    1 4 -25 28.92 7.8
    -1 -4 25 33.22 9.67
    1 4 25 27.45 9.63
    -1 4 25 20.94 7.54
    1 -4 25 27.58 8.44
    -1 -4 26 30.08 9.18
    1 4 26 35.83 11.06
    -1 4 26 41.8 11.4
    1 -4 26 32.35 10.17
    -1 -4 27 10.19 5.5
    1 4 27 4.71 6.02
    1 -4 27 3.42 2.37
    -1 4 27 5.19 5.02
    1 4 28 2.22 5.64
    -1 4 28 2.46 3.28
    1 4 29 0.44 1.95
    -1 4 29 -4.56 4.29
    -2 -4 0 1.26 1.87
    -2 4 0 3.52 2.56
    -2 4 0 3.08 1.63
    2 4 0 1.6 1.31
    2 4 0 2.34 1.34
    -2 4 1 -0.93 1.3
    -2 -4 -1 0.76 2.03
    -2 4 -1 3.41 2.43
    2 -4 -1 0.55 0.51
    -2 -4 1 1.43 2.17
    2 4 -1 -3.07 2.13
    -2 4 -1 0.16 1.43
    2 4 1 -0.9 2.27
    2 4 -1 3.63 2.6
    2 4 1 1.63 1.91
    -2 4 1 1.15 1.95
    -2 4 -2 128.15 10.36
    -2 4 2 134.69 11.53
    2 4 2 120.66 13.67
    -2 4 2 135.73 11.7
    2 4 2 124.07 11.27
    -2 -4 2 133.35 9.1
    2 4 -2 122.34 11.81
    2 -4 -2 130.19 11.53
    -2 -4 2 119.51 13.07
    -2 -4 -2 146.93 15.92
    -2 4 -2 121.41 11.49
    2 4 -2 140.88 14.91
    2 -4 -2 122.21 8.73
    -2 4 -3 90.68 8.46
    -2 4 3 85.03 9.36
    2 -4 -3 98.54 8.57
    2 4 3 103.79 12.68
    -2 4 3 97.94 9.76
    -2 4 -3 88.63 9.87
    2 4 3 81.81 8.92
    2 4 -3 84.85 10.07
    -2 -4 -3 82.26 11.88
    -2 -4 3 89.88 7.1
    -2 -4 3 101.23 12.02
    2 -4 -3 98.94 9.66
    2 4 -3 94.81 12.24
    -2 4 4 4.37 2.25
    -2 4 -4 4.24 2.02
    -2 -4 4 4.18 1.38
    2 4 -4 1.04 1.24
    -2 4 -4 1.76 1.28
    2 -4 -4 3.5 1.98
    -2 4 4 2.18 0.81
    2 4 4 2.19 1.23
    -2 -4 -4 -1.33 2.81
    2 4 -4 4.21 2.36
    2 -4 -4 2.03 1.74
    -2 -4 4 2.51 2.8
    2 4 -5 29.7 6.93
    -2 4 -5 30.23 5.92
    2 4 5 27.7 4.81
    -2 -4 -5 25.3 6.98
    2 4 -5 28.68 6.15
    2 -4 -5 29.31 5.02
    -2 4 5 29.55 5.85
    -2 -4 -5 29.84 4.86
    -2 4 -5 30.63 3.72
    -2 -4 5 34.87 7.18
    -2 -4 5 28.02 3.4
    -2 4 6 232.35 16.63
    2 4 6 222.06 13.64
    2 4 -6 205.62 16.39
    -2 -4 -6 227.79 13.01
    -2 4 -6 209.52 15.98
    -2 4 -6 228.75 11.86
    2 4 -6 216.83 19.23
    2 -4 -6 224.56 13.46
    -2 -4 -6 220.99 20.91
    2 4 -7 211.63 16.87
    2 4 7 221.45 13.39
    -2 -4 -7 205.55 12.06
    -2 4 -7 204.84 15.81
    -2 4 -7 229.6 12.86
    2 4 7 206.99 19.51
    2 -4 -7 216.87 13.11
    -2 -4 -7 186.38 19.89
    -2 -4 -8 217.31 22.08
    2 4 -8 232.73 17.78
    -2 4 -8 239.98 17.66
    2 4 8 247.6 13.74
    -2 -4 -8 237.94 12.49
    2 -4 -8 247.55 14.04
    -2 4 8 228.99 15.92
    2 4 8 250.88 21.62
    -2 4 9 0.48 1.79
    -2 4 -9 5.98 2.56
    2 4 9 6.21 2.26
    2 4 -9 11.11 4.43
    2 -4 -9 4.57 1.8
    -2 -4 -9 7.76 4.82
    -2 -4 -9 5.1 1.88
    2 4 9 3.7 3.24
    2 4 10 268.05 13.35
    -2 4 -10 255.6 18.42
    2 4 -10 267.91 19.66
    2 -4 -10 278.81 15.13
    -2 -4 -10 259.38 24.84
    -2 -4 -10 273.46 12.32
    -2 4 10 242.69 17.61
    2 4 10 251.46 22.3
    -2 4 -11 120.48 12.73
    2 4 -11 135.83 14.19
    -2 -4 -11 106.99 16.54
    -2 -4 -11 115.32 7.67
    2 4 11 129.48 8.75
    2 4 11 110.62 15.31
    -2 4 11 124.33 12.7
    2 4 12 137.83 8.68
    -2 4 -12 110.67 12.28
    2 -4 -12 136.53 11.18
    2 4 -12 123.34 13.7
    -2 -4 -12 121.66 17.92
    -2 -4 -12 127.16 7.45
    2 4 12 116.97 15.9
    -2 4 12 139.89 13.8
    2 4 13 4.73 4.36
    -2 4 -13 3.11 2.22
    2 -4 -13 3.11 1.92
    -2 4 13 3.62 1.57
    2 4 -13 -1.11 2.76
    -2 -4 -13 -0.96 3.34
    -2 -4 -13 2.6 0.99
    -2 -4 -14 266.69 27.97
    -2 4 -14 277.4 20.37
    2 -4 -14 282.58 15.85
    2 4 -14 292.87 21.73
    2 -4 14 297.27 22.03
    2 4 14 296.87 25.9
    -2 4 14 304.05 21.78
    -2 4 -15 140.45 14.66
    -2 -4 -15 120.97 19.69
    2 -4 -15 144.02 11.2
    2 4 -15 125.44 14.7
    2 -4 15 134.69 14.98
    2 4 15 128.27 17.16
    -2 4 15 135.28 14.85
    -2 4 -16 189.48 17.17
    -2 -4 -16 177.01 23.93
    2 4 -16 180.21 17.69
    2 -4 16 177.25 17.86
    2 4 16 190.4 21.41
    -2 4 16 197.51 18.48
    2 -4 17 0.09 1.33
    -2 4 -17 2.85 2.61
    2 4 17 0.26 2.8
    2 4 -17 -0.84 1.47
    -2 4 17 -1.43 2.3
    -2 -4 -17 3.54 4.51
    -2 4 -18 39.45 7.72
    2 4 18 49.41 11.83
    2 4 -18 50.1 9.57
    -2 4 18 36.72 8.34
    -2 -4 -18 52.69 13.72
    2 -4 18 39.75 9.1
    -2 4 -19 23.13 6.42
    2 4 -19 20.6 6.47
    2 4 19 29.84 8.87
    2 -4 19 34.71 8.37
    -2 4 19 33.77 8.55
    -2 -4 -19 19.14 9.46
    2 -4 20 -2.05 3.61
    -2 4 -20 -2.04 2.63
    2 4 -20 1.16 1.8
    2 4 20 2.07 3.36
    -2 4 20 3.39 2.72
    -2 -4 -20 8.45 6.11
    2 4 -21 10.76 4.88
    2 4 21 5.78 4.43
    -2 4 -21 1.28 1.59
    -2 4 21 2 2.2
    -2 -4 -21 3.97 3.19
    2 -4 21 4.53 3.24
    -2 -4 22 8.51 4.09
    -2 4 -22 10.94 4.29
    2 4 -22 13.67 5.34
    2 4 22 11.64 5.15
    -2 4 22 12.89 5.88
    -2 -4 -22 16.41 8.45
    2 -4 22 7.05 4.73
    -2 4 -23 21.76 6.37
    2 4 -23 23.71 7.16
    2 4 23 22.47 8.54
    -2 4 23 23.68 7.64
    -2 -4 -23 24.44 12.11
    2 -4 23 21.02 7.21
    -2 -4 23 10.75 5.27
    -2 4 -24 4.82 2.97
    2 4 -24 10.09 4.68
    -2 -4 24 7.48 4.3
    2 4 24 10.08 5.98
    -2 4 24 6.56 4.75
    2 -4 24 7.5 4.65
    -2 -4 -24 3.82 3.56
    2 4 -25 -9.05 4.49
    2 4 25 4.6 4.24
    2 -4 25 -0.38 1.63
    -2 4 25 -7.15 4.56
    -2 -4 -25 -9.74 7.58
    -2 -4 25 -3.98 3.48
    2 -4 26 6.42 4.34
    2 4 26 -1.5 2.92
    -2 -4 26 2.29 2.9
    -2 4 26 -2.94 3.16
    -2 -4 -26 8.19 7.01
    -2 -4 27 1.2 2.82
    2 -4 27 -0.65 3.27
    2 4 27 5.22 4.74
    -2 -4 -27 4.58 4.94
    2 4 28 7.87 6.59
    2 4 29 22.24 10.57
    -3 4 0 -0.59 1.7
    -3 -4 0 -1.83 2.26
    -3 4 0 3.32 2.56
    3 4 0 -0.33 0.96
    -3 4 -1 820.76 28.11
    -3 4 1 785.29 28.98
    -3 4 -1 850.9 30.59
    3 4 1 838.33 29.51
    3 4 -1 789.91 29.61
    -3 -4 1 831.83 38.69
    -3 -4 -1 821.2 39.48
    -3 -4 2 4.4 2.82
    -3 4 2 2.18 1.01
    -3 4 -2 3.24 2.66
    -3 -4 -2 6.02 3.71
    3 4 2 0.77 1.2
    3 4 -2 5.44 3.11
    3 -4 -2 2.27 1.25
    3 -4 -2 3.04 1.74
    -3 4 3 68.03 8.69
    -3 4 -3 71.19 9.02
    3 4 3 71.56 8.58
    3 4 -3 78.04 9.61
    -3 -4 -3 72.66 12.12
    3 -4 -3 81.49 7.8
    -3 -4 3 69.1 10.88
    3 4 4 68.01 8.07
    -3 4 -4 83.3 9.74
    3 4 -4 76.18 9.71
    -3 -4 -4 77.55 12.63
    -3 4 4 77.92 9.49
    3 -4 -4 69.93 6.8
    -3 -4 4 62.32 9.94
    -3 4 5 85.07 10.3
    -3 4 -5 77.68 9.44
    3 4 5 93.04 9.19
    3 4 -5 92.94 10.82
    -3 -4 -5 83.87 13.42
    -3 -4 5 96.6 12.74
    3 -4 -5 88.27 7.38
    3 -4 -6 0.28 0.57
    -3 4 6 -0.12 2.19
    -3 -4 6 0.85 0.79
    -3 4 -6 -0.02 1.75
    -3 -4 -6 4.85 3.82
    3 4 6 1.35 1.15
    3 4 -6 -0.52 1.7
    -3 4 -6 -0.02 0.54
    -3 -4 -6 1.89 1.28
    -3 -4 6 -1.66 2.51
    -3 4 -6 -0.35 0.81
    3 -4 -7 31.41 4.22
    -3 -4 7 31.23 3.05
    -3 4 -7 29.87 6.36
    -3 4 7 37.88 7.02
    3 4 7 31.51 5.28
    -3 -4 -7 29.27 8.33
    3 4 -7 32.24 6.77
    -3 -4 -7 27.54 4.18
    3 4 7 24.34 7.05
    -3 4 -8 18.7 4.73
    -3 4 8 21.21 5.17
    3 4 8 19.55 4.04
    -3 -4 -8 14.64 6.18
    3 4 -8 17.78 5.28
    3 -4 -8 19.04 3.33
    -3 -4 -8 22.37 3.71
    3 4 8 21.08 6.29
    3 4 9 46.39 9.94
    -3 4 -9 40.13 7.45
    -3 4 9 50.34 8.39
    3 4 9 46.42 5.97
    3 -4 -9 42.02 5.15
    -3 -4 -9 48.05 5.17
    -3 -4 -9 45.61 11.19
    3 4 -9 43.62 8.09
    -3 4 9 47.15 7.03
    3 4 10 8.93 2.52
    3 -4 -10 11.8 2.79
    3 4 10 16.16 6.66
    3 4 -10 9.4 3.85
    -3 -4 -10 12.73 6.2
    -3 4 -10 7.94 3.34
    -3 -4 -10 12.66 2.62
    -3 4 10 8.53 2.96
    -3 4 11 0.77 0.93
    3 4 11 0.86 0.62
    -3 4 -11 3.04 2.26
    3 -4 11 0.92 1.77
    3 4 -11 3.14 2.86
    3 4 11 1.49 2.11
    3 -4 -11 0.24 0.7
    -3 -4 -11 0.06 1.69
    -3 4 -12 78.49 10.32
    3 4 12 89.74 7.22
    3 4 12 72.45 12.87
    3 4 -12 73.16 10.76
    3 -4 12 77.52 10.4
    -3 -4 -12 103.65 17.03
    -3 4 12 73.15 9.41
    3 -4 -12 79.99 7.92
    3 4 13 1.57 2.09
    3 4 13 3.01 1.45
    -3 4 -13 0.68 1.11
    -3 4 13 3.22 2.3
    3 -4 13 2.94 2.83
    3 4 -13 0.47 2.07
    -3 -4 -13 5.48 4.95
    -3 4 -14 5.3 3.14
    3 -4 14 3.64 2.1
    3 4 14 -0.28 3.06
    -3 4 14 5.19 2.97
    3 4 -14 -0.5 1.43
    -3 -4 -14 12.21 6.78
    3 -4 15 166.06 16.73
    -3 4 -15 149.59 14.9
    3 4 -15 178.54 17.44
    -3 -4 -15 134.54 20.86
    3 4 15 138.1 18.84
    -3 4 15 174.48 16
    3 -4 16 102.57 13.14
    -3 4 -16 94.94 12.04
    3 4 -16 98.92 13.22
    3 4 16 95.92 15.85
    -3 -4 -16 88.85 17.56
    -3 4 16 92.69 12.13
    -3 4 -17 17.77 5.21
    3 4 17 16.82 6.4
    3 4 -17 17.33 6.12
    -3 4 17 15.34 5.15
    -3 -4 -17 5.05 5.47
    3 -4 17 18.25 5.95
    3 -4 18 42.22 8.91
    3 4 18 29.86 9.24
    3 4 -18 42.88 8.68
    -3 4 18 34.16 7.7
    -3 -4 -18 30.62 11.17
    -3 4 -18 56.54 9.34
    -3 4 -19 1.82 1.22
    3 4 19 6.05 3.91
    3 4 -19 8.54 4.07
    -3 4 19 4.29 3.04
    -3 -4 -19 3.59 4.72
    3 -4 19 5.6 2.65
    -3 4 -20 2.26 2.65
    3 4 20 1.57 2.56
    3 4 -20 -1.66 2.69
    -3 4 20 1.69 3.02
    -3 -4 -20 3.69 3.31
    3 -4 20 -4.53 3.26
    -3 4 -21 5.06 2.89
    3 4 21 3.29 5.04
    3 4 -21 2.51 2.76
    -3 4 21 -1.41 2.94
    -3 -4 -21 1.7 4.82
    3 -4 21 -2.82 3.63
    -3 4 -22 1.51 1.41
    3 4 -22 5.49 4.55
    3 4 22 2.76 4.27
    3 -4 22 -2.49 4.03
    -3 4 22 -2.67 2.63
    -3 -4 -22 5.21 5.22
    -3 -4 23 14.25 5.46
    -3 4 -23 17.23 5.66
    3 4 -23 22.55 6.87
    3 4 23 18.33 8.08
    3 -4 23 9.22 4.79
    -3 4 23 8.7 4.52
    -3 -4 -23 10.57 5.92
    -3 -4 24 6.19 4.87
    3 4 -24 16.06 6.3
    3 -4 24 13.5 5.95
    3 4 24 15.16 7.54
    -3 4 24 2.55 1.92
    -3 -4 -24 6.61 7.43
    3 -4 25 7.71 4.89
    3 4 -25 7.13 5.3
    3 4 25 13.71 7.56
    -3 -4 25 -1.55 3.46
    -3 -4 -25 6.43 6.34
    -3 -4 26 -0.9 3.26
    3 -4 26 3.65 3.02
    3 4 26 12.16 7.7
    -3 -4 -26 5.87 6.7
    3 -4 27 8.86 5.28
    3 4 27 -2.06 3.16
    -3 -4 27 1 2.99
    -3 -4 -27 6.2 6.42
    3 4 28 13.81 8.13
    4 4 0 583.74 25.47
    -4 -4 0 564.98 34.66
    -4 -4 1 -1.48 3.24
    -4 -4 -1 0.99 3.25
    -4 4 1 4.55 2.81
    4 4 1 -0.97 1.7
    4 4 -1 2.24 1.73
    4 4 2 163.18 13
    -4 4 2 173.77 14.43
    4 4 -2 174.97 14.54
    4 -4 -2 181.72 11
    4 -4 -2 161.2 9.06
    -4 -4 2 161.11 18.11
    -4 -4 -2 174.12 19.86
    -4 4 3 219.11 16.41
    4 4 3 223.49 15
    4 4 -3 219.27 16.31
    4 -4 -3 226.51 12.18
    -4 -4 3 230.83 21.72
    4 -4 -3 225.62 10.59
    -4 -4 -3 205.7 21.76
    -4 4 4 200.31 16.01
    4 4 -4 218.37 16.66
    4 4 4 218.97 14.74
    -4 -4 4 216.43 20.77
    -4 -4 -4 227.19 23.27
    4 -4 -4 233.63 9.57
    -4 4 5 198.31 16.1
    -4 4 -5 202.98 15.94
    4 4 5 188.35 13.41
    4 4 -5 173 15.24
    4 -4 -5 197.16 8.08
    -4 -4 5 191.75 19.46
    -4 -4 -5 187.27 21.64
    -4 4 -6 210.39 16.4
    4 4 6 210.44 14.09
    4 -4 -6 210.02 8.15
    4 4 -6 217.1 17.24
    4 -4 6 189.68 13.34
    -4 -4 6 226.02 21.28
    -4 4 6 181.59 15.56
    -4 4 -6 194.85 9.72
    -4 -4 -6 201.63 22.83
    -4 4 -7 343.51 21.03
    4 4 -7 315 20.77
    4 -4 7 296.63 17.31
    -4 4 7 315.17 20.65
    4 -4 -7 306.69 10.17
    4 4 7 297.14 25.66
    4 4 7 307.67 16.56
    -4 -4 -7 306.68 28.76
    -4 4 -7 321.84 14.83
    -4 4 -8 72.04 9.66
    4 4 8 76.85 8.14
    4 -4 8 71.59 8.85
    4 4 -8 82.31 10.96
    -4 4 8 81.01 10.88
    -4 -4 -8 70.93 13.95
    4 -4 -8 70.69 5.35
    -4 4 -8 84.26 8.42
    4 4 8 60.97 11.84
    4 4 9 31.69 8.49
    -4 4 -9 36.84 7.1
    4 -4 9 18.19 4.68
    -4 -4 9 31.65 2.36
    4 4 9 34.39 5.37
    -4 -4 -9 22.22 8.42
    4 4 -9 32.4 7.16
    -4 4 -9 24.48 4.8
    -4 4 9 20.85 5.73
    4 -4 -9 24.4 3.35
    -4 4 10 21.09 5.4
    4 4 10 15.91 6.11
    -4 4 -10 11.85 3.87
    4 4 10 13.21 3.24
    -4 -4 -10 16.3 6.48
    4 -4 -10 15.09 2.8
    4 4 -10 18.03 5.33
    -4 4 -10 15.28 4.28
    4 -4 10 9.61 3.8
    -4 4 10 12.42 3.18
    -4 4 11 5.39 2.33
    4 4 11 7.54 3.15
    4 -4 -11 5.87 1.99
    -4 4 11 1.18 1.7
    -4 4 -11 9.19 3.92
    4 4 11 7.33 2.2
    -4 -4 -11 3.53 4.37
    4 4 -11 8.18 3.7
    4 -4 11 3.98 2.16
    4 4 12 27.31 8.84
    4 4 12 11.9 2.96
    -4 4 -12 3.68 2.3
    4 -4 12 7.67 3.79
    -4 -4 -12 11.58 7.23
    4 4 -12 11.52 4.39
    -4 4 12 22.62 5.08
    4 -4 -12 5.58 2.2
    -4 4 -13 10.37 3.92
    4 -4 13 10.94 3.86
    -4 4 13 7.25 3.38
    4 4 13 3.58 2.17
    4 4 13 4.46 1.66
    4 4 -13 5.19 3.44
    -4 -4 -13 2.97 4.42
    -4 4 -14 -2.3 2.5
    4 4 14 0.03 2.72
    4 4 14 0.84 0.77
    -4 4 14 0.38 1.5
    4 4 -14 1.43 2.03
    -4 -4 -14 -2.99 3.37
    4 -4 14 1.1 1.13
    -4 4 -15 62.88 9.81
    4 4 15 55.55 12.74
    -4 4 15 57 8.66
    4 4 -15 61.42 10.77
    -4 -4 -15 69.27 15.78
    4 -4 15 73.18 11.18
    -4 4 -16 65.99 10.31
    4 4 16 104.22 17.3
    4 4 -16 71.19 11.64
    -4 -4 -16 73.95 17.03
    -4 4 16 70.42 10.08
    4 -4 16 68.73 11.39
    -4 4 -17 -0.02 1.73
    4 4 17 -1.66 4.11
    4 4 -17 -1.38 2.35
    -4 4 17 0.06 1.5
    -4 -4 -17 1.51 3.84
    4 -4 17 -2.1 2.01
    -4 4 -18 -1.69 2.32
    4 4 18 -6.72 5.78
    4 4 -18 2.32 2.94
    -4 4 18 1.47 1.11
    -4 -4 -18 -7.89 5.96
    4 -4 18 2.91 3.55
    -4 4 -19 6.43 3.22
    4 4 19 10.68 5.74
    4 4 -19 6.89 3.94
    4 -4 19 6.44 2.05
    -4 4 19 7.8 3.97
    -4 -4 -19 12.4 7.63
    -4 4 -20 7.99 3.98
    4 4 20 2.07 2.47
    4 4 -20 4.23 2.84
    4 -4 20 5 2.92
    -4 -4 -20 0.19 2.54
    -4 4 20 0.9 1.91
    4 4 21 -0.84 4.96
    4 -4 21 -0.69 1.73
    4 4 -21 1.13 1.79
    -4 -4 -21 8.28 7.73
    4 -4 22 2.4 3.09
    4 4 22 0.54 2.41
    4 4 -22 6.63 3.64
    -4 -4 -22 14.96 7.53
    4 -4 23 32.74 9.24
    4 4 23 26.43 10.27
    4 4 -23 24.07 7.46
    -4 -4 -23 22.52 11.22
    4 -4 24 10.38 5.78
    4 4 24 13.14 7.89
    4 4 -24 12.48 5.72
    -4 -4 24 10.68 5.61
    -4 -4 -24 20.81 10.75
    -4 -4 25 6.41 4.88
    4 -4 25 5.82 4.9
    4 4 25 -2.51 2.66
    4 4 -25 7.47 4.8
    4 4 -26 -6.13 4.01
    4 4 26 6.61 5.42
    -4 -4 26 -0.83 3.96
    -4 -4 -26 5.96 6.48
    4 -4 26 8.4 5.77
    4 4 27 0.46 2.38
    -5 -4 0 -1.6 2.58
    5 -4 0 0.64 0.53
    5 4 0 0.04 1.82
    5 -4 -1 235.08 7.87
    5 4 1 252.5 16.76
    5 4 -1 237.1 16.73
    5 -4 1 260.79 10.86
    -5 -4 1 242.07 24.02
    -5 -4 -1 195.29 21.87
    5 -4 -1 273.01 12.47
    -5 -4 2 28.34 7.97
    5 -4 2 40.07 4.59
    -5 -4 -2 38.28 10.03
    5 4 2 42.09 6.84
    5 4 -2 53.47 8.31
    5 -4 -2 49.79 4.18
    5 -4 -2 39.69 5.34
    5 -4 -2 41.05 2.63
    -5 4 3 10.31 3.78
    -5 -4 -3 12.14 5.51
    5 -4 3 4.06 1.45
    5 4 3 8.24 3.25
    5 4 -3 4.55 1.37
    -5 -4 3 4.05 3.45
    5 -4 -3 8.61 2.78
    -5 4 4 32.77 6.7
    -5 -4 -4 30.48 9.12
    5 -4 4 33.88 4.8
    5 4 4 35.06 5.96
    5 4 -4 27.61 6.27
    5 -4 -4 33.31 5.61
    -5 -4 4 37.21 9.21
    -5 4 5 6.83 3.85
    5 -4 5 9.41 2.8
    -5 -4 -5 8.47 4.89
    5 4 5 9.08 3.29
    5 4 -5 11.39 4.04
    5 -4 -5 12.83 3.91
    -5 -4 5 12.92 5.21
    -5 4 -5 9.02 1.89
    -5 4 6 372.21 23.37
    5 -4 6 349.47 17.31
    5 4 6 376.88 19.06
    5 4 -6 343.59 21.67
    -5 -4 6 381.32 29.57
    -5 4 -6 352.92 14.67
    -5 -4 -6 330.47 30.99
    5 -4 7 131.03 11.16
    -5 4 7 134.66 14.36
    5 4 7 131.93 11.21
    5 4 -7 137.6 14.21
    -5 -4 -7 129.55 19.57
    -5 -4 7 143.55 18.21
    5 4 7 105.99 15.84
    -5 4 -7 124.97 10.12
    -5 4 8 708.32 32.75
    5 4 8 681.41 24.98
    5 4 -8 718.94 32.27
    5 4 8 694.67 40.97
    -5 -4 -8 690.3 46.33
    -5 4 -8 692.87 26.37
    5 -4 8 733.43 27.47
    -5 4 9 181.75 17.02
    5 4 9 164.07 12.02
    5 4 -9 157.28 15.64
    5 4 9 134.66 18.67
    -5 -4 -9 151.46 21.78
    5 -4 9 169.94 13.76
    -5 4 -9 160.83 13.46
    -5 4 -10 323.82 20.29
    -5 4 10 355.91 23.68
    5 4 10 315.18 16.32
    5 4 -10 323.01 22.45
    5 4 10 319.69 28.86
    5 -4 10 328.3 20.03
    -5 -4 -10 343.3 33.43
    -5 4 -11 61.17 9.36
    5 4 11 67.39 13.48
    -5 4 11 71.16 10.84
    5 4 -11 75.74 11.2
    -5 -4 -11 61.46 13.93
    5 4 11 73.76 7.69
    -5 4 11 72.32 7.23
    5 -4 11 88.04 10.79
    -5 4 12 111.32 13.54
    -5 4 -12 97.28 12.26
    5 4 12 105.29 8.95
    5 4 -12 101.19 13.17
    -5 -4 -12 106.19 19.6
    5 4 12 109.75 17.31
    -5 4 12 103.61 9.33
    5 -4 12 101.52 11.75
    -5 4 13 43.49 8.67
    5 4 13 44.5 11.05
    5 4 13 44.72 5.57
    -5 -4 -13 37.77 10.61
    5 4 -13 40.15 8.46
    -5 4 -13 48.07 8.92
    5 -4 13 41.66 7.67
    -5 4 13 44.75 6.51
    -5 4 14 9.96 4.07
    5 4 14 8.14 4.51
    -5 4 14 8.08 3.13
    5 4 14 7.98 2.27
    -5 -4 -14 1.79 3.33
    5 4 -14 5.86 2.94
    5 -4 14 9.2 3.8
    -5 4 -14 8.73 4.68
    5 4 15 11.14 5.33
    -5 4 15 18.73 4.69
    -5 -4 -15 13.34 6.81
    5 -4 15 13.67 4.83
    5 4 -15 25.14 7.25
    -5 4 -15 25.99 7.44
    -5 -4 -16 168.33 26.75
    -5 4 -16 191.01 20.44
    5 4 -16 204.96 20.09
    5 -4 16 198.97 18.86
    5 4 16 209.66 25.25
    -5 4 16 190.37 15.33
    5 4 -17 84.32 13.01
    5 4 17 75.9 15.64
    -5 -4 -17 85.09 19.37
    5 -4 17 84.53 12.71
    -5 4 -17 81.6 13.97
    5 4 18 40.65 11.32
    5 -4 18 55.66 10.72
    5 4 -18 47.27 10.06
    -5 -4 -18 44.87 13.83
    5 -4 19 3.89 2.91
    5 4 19 1.63 2.97
    5 4 -19 11.36 4.76
    -5 -4 -19 5.11 5.69
    5 -4 20 -1.5 2.16
    5 4 20 -1.22 2.74
    5 4 -20 -0.34 1.68
    -5 -4 -20 -5.86 5.66
    5 -4 21 -0.65 3.2
    5 4 21 5.27 4.96
    5 4 -21 -0.8 2.29
    -5 -4 -21 3.29 4.7
    5 -4 22 27.02 8.23
    5 4 22 17.79 7.37
    5 4 -22 32.24 8.49
    -5 -4 -22 37.58 14.16
    5 -4 23 5.22 4.64
    5 4 23 -4.51 4.55
    5 4 -23 6.2 4.94
    -5 -4 -23 -9.72 7.48
    5 4 24 -2.97 3.75
    -5 -4 -24 2.8 2.76
    5 -4 24 3.36 2.92
    5 4 25 -0.18 2.2
    5 4 -25 1.81 3.91
    -5 -4 -25 -3.39 4.2
    5 -4 25 -0.71 2.1
    -5 -4 26 7.23 5.75
    5 4 26 -6.84 5.8
    5 4 -26 -1.89 3.76
    -5 -4 -26 -4.9 6.3
    5 -4 26 3.74 3.51
    6 -4 0 322.21 9.78
    6 4 0 307.23 19.3
    -6 -4 0 327.54 30.08
    6 -4 0 362.61 16.14
    -6 -4 1 26.04 8.31
    -6 -4 -1 26.79 8.57
    6 -4 -1 25.91 4.58
    6 -4 1 21.41 3
    6 -4 1 19.9 3.34
    6 4 1 22.66 5.33
    6 4 -1 23.72 5.22
    -6 -4 2 52.36 11.7
    -6 -4 -2 47.81 11.51
    6 4 2 62.24 8.44
    6 -4 2 55.55 5.33
    6 4 -2 49.65 7.99
    6 -4 -2 55.37 7.4
    6 4 3 281.54 17.79
    6 4 -3 274.24 19.11
    6 -4 3 292.04 13.06
    -6 -4 3 273.92 26.96
    6 -4 -3 264.3 17.12
    -6 -4 -3 282.75 28.41
    6 -4 -4 1.41 2.04
    6 -4 4 0.61 1.09
    -6 -4 -4 -4.52 5.29
    6 4 4 0.98 1.28
    6 4 -4 -1.83 2.4
    -6 4 -4 1.16 1.13
    -6 -4 4 3.83 4.69
    -6 4 5 136.82 14.63
    6 4 5 135.88 12.03
    6 4 -5 129.1 13.5
    6 -4 5 116.53 9.42
    -6 -4 5 124.22 18.01
    6 -4 -5 115.78 12.51
    -6 4 -5 129.17 9.07
    -6 -4 -5 135.9 20.98
    -6 4 -6 3.17 1.67
    6 -4 6 7.14 2.82
    -6 -4 -6 9.39 4.52
    -6 4 6 5.1 3.8
    6 4 6 3.77 2.08
    6 4 -6 1.67 1.74
    -6 -4 6 2.76 2.79
    6 -4 -6 4.95 2.87
    -6 4 7 4.75 3.69
    -6 4 -7 0.4 0.77
    6 -4 7 -2.38 1.59
    -6 -4 -7 3 3.27
    6 4 7 1.51 1.37
    6 4 -7 2.47 2.45
    -6 -4 7 3.2 2.98
    6 4 8 97.73 9.74
    -6 -4 -8 120.68 20.53
    6 4 -8 79.33 10.97
    6 -4 8 99.49 10.19
    -6 4 -8 82.91 9.91
    -6 4 8 95.41 12.65
    6 4 8 71.26 13.73
    -6 4 9 51.72 9.36
    6 -4 9 46.82 7.41
    6 4 9 56.07 7.31
    -6 -4 -9 60.5 14.37
    6 4 -9 54.97 9.6
    -6 4 -9 61.87 8.98
    6 4 9 53.53 11.75
    6 4 10 12.5 5.09
    -6 4 10 20.15 5.93
    6 -4 10 26.6 5.64
    -6 -4 -10 18.13 9.17
    -6 4 -10 13.37 4.65
    6 4 10 19.3 4.22
    6 4 -10 16.66 5.47
    -6 4 11 33.62 7.8
    6 -4 11 50.93 8.41
    6 4 11 44.98 6.34
    6 4 11 39.51 10.25
    -6 -4 -11 42.65 11.85
    -6 4 -11 38.74 7.89
    6 4 -11 48.31 9.21
    6 4 12 31.27 9.66
    -6 4 12 37.24 8.4
    6 -4 12 34.82 7.15
    -6 -4 -12 19.69 7.96
    6 4 12 40.05 5.82
    -6 4 -12 29.37 7.32
    6 4 -12 37.41 8.33
    6 4 13 56.71 13.77
    6 -4 13 63.81 10
    6 4 13 59.45 6.84
    -6 4 13 63.42 10.76
    -6 -4 -13 51.43 14.48
    -6 4 -13 42.82 8.98
    6 4 -13 60.38 10.5
    -6 4 14 82.81 12.6
    6 4 14 51.13 13.33
    -6 -4 -14 51.82 14.99
    6 -4 14 77.29 11.3
    6 4 -14 68.36 11.41
    -6 4 -14 59.55 11.12
    6 -4 15 12.12 4.43
    -6 4 15 11.07 5.11
    6 4 15 7.46 5.63
    -6 -4 -15 13.64 5.5
    6 4 -15 15.88 5.61
    -6 4 -15 19.18 7.03
    6 -4 16 3.5 2.96
    6 4 16 16.58 7.07
    -6 -4 -16 10.66 7.57
    6 4 -16 16.72 6.01
    -6 4 -16 14.69 6.04
    6 4 17 92.35 17.82
    6 -4 17 110.13 14.68
    -6 -4 -17 83.74 19.72
    6 4 -17 81.52 12.96
    -6 4 -17 84.16 14.52
    6 -4 18 16.66 5.87
    6 4 18 20.33 8.4
    6 4 -18 23.45 7.32
    -6 4 -18 5.68 3.57
    6 4 19 28.68 9.89
    -6 -4 -19 30.12 12.65
    6 4 -19 33.41 8.73
    -6 4 -19 35.37 10.23
    6 -4 19 29.92 7.9
    6 4 20 -1.75 2.35
    6 4 -20 3.57 2.99
    -6 -4 -20 -6.69 6.15
    -6 4 -20 -1.91 2.6
    6 -4 20 3.97 3.96
    6 4 21 72.8 16.88
    6 4 -21 72.97 13.03
    -6 -4 -21 52.96 16.92
    -6 4 -21 68.11 14.82
    6 -4 21 57.21 11.87
    6 4 22 -1.61 3.36
    6 4 -22 -1.32 2.07
    -6 -4 -22 7.57 6.66
    6 -4 22 4.15 4.17
    6 4 23 -3.58 4.24
    6 4 -23 4.04 3.8
    -6 -4 -23 -2.52 4.48
    6 -4 23 -0.15 1.72
    6 4 24 11.62 8.61
    6 4 -24 10.65 4.61
    -6 -4 -24 17.51 10.03
    6 -4 24 8.47 5.43
    6 4 25 9 5.76
    6 4 -25 1.11 2.11
    -6 -4 -25 9.29 7.97
    6 -4 25 2.93 3.36
    -6 -4 26 1.71 2.36
    6 4 -26 2.3 3.84
    6 -4 26 1.73 2.94
    -7 -4 0 -3.02 4.78
    7 -4 0 1.81 1.73
    7 -4 0 -0.29 0.43
    7 4 0 -1.75 2.17
    7 -4 1 153.34 12.09
    7 4 1 133.57 13.05
    7 4 -1 130.46 13.23
    -7 -4 1 121.25 19.21
    -7 -4 -1 144.72 20.95
    7 -4 -1 146.18 13.61
    7 -4 1 134.46 7.88
    7 -4 2 164.07 9.58
    7 4 2 182.73 15.01
    7 4 -2 161.84 14.88
    -7 -4 2 185.31 23.04
    -7 -4 -2 159.08 22.31
    7 -4 -2 177.43 15.45
    7 -4 2 169.22 11.59
    7 -4 -3 10.77 3.94
    -7 -4 -3 11.72 5.73
    7 -4 3 15.13 3.11
    7 4 3 5.46 2.49
    7 4 -3 15.93 4.75
    -7 -4 3 11.14 6.29
    -7 -4 -4 64.8 14.33
    7 -4 4 68.4 7.05
    7 4 4 66.53 8.8
    7 4 -4 78.46 10.65
    -7 4 -4 75.45 7.61
    7 -4 -4 70.28 10.36
    -7 -4 4 98.26 16.71
    7 -4 -5 1.61 1.62
    -7 -4 -5 5.78 3.03
    7 4 5 8.79 3.04
    7 4 -5 2.58 1.61
    7 -4 5 4.34 2.12
    -7 -4 5 3.87 4.78
    -7 4 -5 7.9 2.63
    -7 4 -6 49.76 7.21
    -7 -4 -6 56.57 14.39
    -7 4 6 58.31 10.11
    7 -4 6 55.68 7.17
    7 4 6 43.89 7.06
    7 4 -6 52.22 9.06
    -7 -4 6 37.52 10.32
    -7 4 7 120.23 14.51
    -7 -4 -7 86.66 17.77
    7 -4 7 111.48 10.65
    7 4 7 105.1 10.72
    7 4 -7 129.6 14.4
    -7 4 -7 102.18 11.05
    -7 -4 7 101.39 17.26
    -7 4 8 2.35 3.5
    -7 -4 -8 2.39 4.06
    -7 4 -8 3.2 2.16
    7 4 8 3.65 2.44
    7 4 -8 9.63 4.32
    7 -4 8 2.13 2.01
    -7 -4 8 5.86 5.6
    7 4 8 -0.77 1.47
    -7 4 9 298.13 23.22
    7 4 9 280.39 16.97
    7 -4 9 286.1 18.48
    7 4 -9 287.78 22.22
    7 4 9 295.9 29.8
    -7 4 -9 272.45 20.06
    -7 -4 -9 340.74 35.88
    -7 4 10 20.34 6.35
    -7 4 -10 12.25 4.35
    -7 -4 -10 14.32 4
    7 4 10 16.96 4.13
    7 4 -10 24.59 6.83
    7 -4 10 19.23 5.15
    7 4 10 14.37 7.61
    7 4 11 23.82 8.72
    -7 4 11 34.32 8.36
    -7 4 -11 30.56 7.47
    -7 -4 -11 20.15 8.58
    7 4 11 31.79 5.55
    7 4 -11 31.77 7.43
    7 -4 11 38.66 7.43
    7 4 12 1.85 2.95
    -7 -4 -12 0.04 3.93
    -7 4 -12 0.64 2.48
    7 4 12 -0.39 1.56
    7 4 -12 -4.88 4.05
    7 -4 12 2.26 1.96
    -7 4 12 -0.6 2.65
    7 4 13 29.39 9.98
    -7 4 13 39.23 8.68
    -7 -4 -13 52.15 15.75
    -7 4 -13 38.86 9.6
    7 4 13 37.37 5.84
    7 4 -13 33.51 8.25
    7 -4 13 38.08 7.65
    7 4 14 7.41 5.71
    -7 4 14 -1.47 1.2
    -7 4 -14 8.49 5.8
    7 4 -14 5.5 3.99
    7 -4 14 6.27 3.79
    7 4 -15 140.44 16.87
    7 -4 15 104.82 14.08
    -7 -4 -15 113.87 22.44
    -7 4 15 107.95 14.83
    7 4 15 114.61 19.61
    -7 4 -15 113.01 16.53
    7 4 16 7.57 5.35
    -7 4 16 11.26 5.1
    -7 -4 -16 13.3 7.1
    -7 4 -16 -3.67 3.28
    7 4 -16 10.5 5.26
    7 -4 16 16.67 6.31
    7 4 17 0.04 2.71
    -7 -4 -17 3.55 4.34
    -7 4 17 -1.43 3.96
    -7 4 -17 -1.06 4.16
    7 4 -17 -1.72 2.82
    7 -4 17 2.2 2.72
    7 4 18 3 2.94
    7 4 -18 -0.89 2.14
    7 -4 18 4.16 3.34
    7 4 19 12.28 6.8
    -7 -4 -19 18.31 9.25
    7 4 -19 17.88 6.7
    7 -4 19 28.27 8.42
    7 4 20 -2.58 5.98
    -7 -4 -20 0.9 3.26
    7 4 -20 -0.93 1.61
    7 -4 20 1.69 1.95
    7 4 21 21.4 9.39
    -7 -4 -21 39.54 14.86
    7 4 -21 53.94 11.5
    7 -4 21 47.43 11.17
    7 4 22 9.64 6.92
    -7 -4 -22 18.91 11.58
    7 4 -22 20.76 7.47
    7 -4 22 9.5 5.52
    7 4 23 11.27 7.17
    -7 -4 -23 3.22 6.92
    7 4 -23 4.12 1.96
    7 -4 23 3.1 3.49
    7 4 24 1.49 2.28
    -7 -4 -24 1.61 5.58
    7 4 -24 1.17 1.89
    7 -4 24 2.03 2.31
    7 4 -25 13.53 6.43
    7 -4 25 9.7 6.15
    7 4 -26 0.15 1.45
    -8 -4 0 35.46 10.62
    8 -4 0 44.15 8.14
    8 4 0 27.15 6.12
    -8 -4 1 72.84 14.89
    -8 -4 -1 82.79 17.01
    8 4 -1 88.54 11.28
    8 4 1 80.02 10.56
    8 -4 1 82.94 6.77
    8 -4 -1 79.96 11.51
    8 -4 1 71.75 9.87
    8 -4 2 365.05 21.35
    8 4 2 394.59 22.78
    8 4 -2 397.53 24.09
    -8 -4 2 404.92 36.73
    -8 -4 -2 337.2 34.75
    8 -4 -2 401.36 26.32
    8 -4 2 402.31 16.45
    8 -4 3 170.48 13.84
    8 4 3 169.38 14.94
    8 4 -3 187.6 16.88
    -8 4 -3 178.25 13.45
    -8 -4 3 157.27 22.79
    -8 -4 -3 176.33 25.18
    8 -4 -3 164.43 17.25
    8 -4 3 157.04 10.9
    8 4 4 177.25 14.84
    8 4 -4 178.28 16.75
    -8 4 -4 181.43 14.05
    -8 -4 4 194.02 25.16
    8 -4 -4 160.17 17.14
    -8 -4 -4 175.47 25.11
    8 -4 4 180.4 12.26
    8 -4 5 -0.58 0.91
    -8 -4 -5 5.19 5.59
    8 4 5 -0.19 1
    8 4 -5 0.71 2.16
    -8 -4 5 -2.4 4.89
    -8 4 -5 -0.17 0.99
    8 -4 6 245.99 15.85
    8 4 6 228.96 16.7
    8 4 -6 260.79 20.77
    -8 -4 6 251.62 28.33
    -8 4 -6 257.11 18.07
    -8 -4 -6 262.12 31.96
    -8 -4 -7 54.68 14.29
    8 -4 7 81.7 9.48
    8 4 7 62.6 8.59
    8 4 -7 79.04 11.4
    -8 4 -7 68.18 9.99
    -8 -4 7 88.01 16.59
    -8 -4 -8 16.93 8.23
    8 -4 8 22.87 5.19
    -8 4 8 19.89 6.23
    -8 4 -8 19.95 5.52
    8 4 8 17.26 4.52
    8 4 -8 19.56 5.96
    -8 -4 8 20.63 8.64
    -8 4 9 58.69 10.81
    8 -4 9 57.66 8.68
    -8 4 -9 69.04 10.85
    -8 -4 -9 68.65 16.64
    8 4 9 59.55 8.25
    8 4 -9 66.29 10.63
    8 4 9 59.88 13.67
    -8 4 10 225.89 21.43
    8 -4 10 197.64 16.67
    8 4 10 226.01 15.72
    8 4 -10 224.69 20.5
    8 4 10 202.68 25.87
    -8 4 -10 188.76 18.88
    -8 -4 -10 207.5 29.81
    -8 4 11 1.9 2.41
    -8 4 -11 1.33 3.11
    -8 -4 -11 1.15 3.72
    8 -4 11 0.46 2.64
    8 4 11 0.8 1.38
    8 4 -11 -2.27 3.97
    8 4 11 0.47 4.06
    -8 4 12 40.6 9.4
    -8 4 -12 25.13 7.64
    -8 -4 -12 37.9 14.13
    8 -4 12 22.46 6.24
    8 4 12 16.21 4.13
    8 4 -12 16.76 6.22
    -8 4 13 13 5.58
    8 4 13 9.44 7.71
    -8 4 -13 11 4.73
    -8 -4 -13 9.23 4.88
    8 -4 13 9.42 4.09
    8 4 -13 9.36 4.28
    8 4 14 11.1 6.61
    -8 4 14 6.57 3.81
    -8 -4 -14 12.39 9.14
    8 -4 14 13.85 5.14
    8 4 -14 16.7 6.47
    8 4 15 16.51 7.74
    -8 4 15 27.66 7.81
    -8 -4 -15 6.03 5.62
    8 -4 15 19.42 6.79
    8 4 -15 15.22 6.22
    8 4 16 1.75 2.29
    -8 4 16 14.15 5.81
    -8 -4 -16 6.85 5.19
    8 -4 16 8.08 4.04
    8 4 -16 15.72 6.24
    -8 4 17 9.61 5.04
    8 4 17 3.19 3.8
    8 -4 17 4.98 4.4
    8 4 -17 -0.48 1.51
    8 4 18 3.05 4.5
    -8 -4 -18 0.72 4.88
    -8 4 18 5.62 4.69
    8 -4 18 -3.37 2.82
    8 4 -18 6.03 3.88
    8 4 19 -1.69 3.33
    -8 -4 -19 6.43 3.38
    8 -4 19 -0.75 2.08
    8 4 -19 -0.82 1.9
    8 4 20 26.66 11.01
    -8 -4 -20 23.18 11.62
    8 -4 20 25.42 8.98
    8 4 -20 19.83 7.65
    8 4 21 16.56 8.8
    -8 -4 -21 21.92 11.92
    8 -4 21 15.29 6.45
    8 4 -21 13.98 6.23
    8 4 22 19.26 9.76
    -8 -4 -22 22.37 12.35
    8 -4 22 21.88 8.25
    8 4 -22 22.06 7.56
    8 4 23 -5.47 5.31
    8 -4 23 4.49 4.02
    -8 -4 -23 -0.59 5.15
    8 4 -23 -1.35 1.95
    8 -4 24 4.48 4.03
    8 4 -24 7.39 5.78
    8 -4 25 3.91 4.39
    8 4 -25 14.14 6.93
    8 4 -26 -2.5 2.95
    -9 -4 0 -1.47 3.48
    9 4 0 -2.21 2.36
    -9 -4 1 46.48 12.79
    -9 -4 -1 21.81 8.81
    9 4 -1 37.84 7.9
    9 4 1 37.15 7.42
    9 -4 1 59.36 6.26
    -9 -4 -2 139.49 23.55
    9 4 -2 123.3 14.11
    9 4 2 126.43 13.67
    9 -4 2 155.49 11.3
    -9 -4 2 119.63 21.19
    -9 -4 -3 51.18 13.91
    9 4 -3 55.41 9.67
    9 4 3 50.15 8.41
    -9 4 -3 61.21 8.85
    9 -4 3 52.58 6.91
    -9 -4 3 32.05 11.42
    -9 -4 -4 21.21 9.15
    9 -4 4 23.63 4.83
    9 4 -4 12.57 5.01
    9 4 4 17.36 5.28
    -9 4 -4 16.66 4.45
    -9 -4 4 12.97 6.44
    -9 -4 -5 2.74 2.81
    9 4 -5 2.06 1.59
    9 4 5 1.85 0.98
    9 -4 5 4.79 2.66
    -9 -4 5 -2.53 4.97
    -9 4 -5 -4.18 2.56
    -9 -4 -6 7.83 5.39
    9 4 -6 9.89 4.57
    9 4 6 8.61 3.45
    -9 -4 6 6.85 5.36
    9 -4 6 13.77 4.21
    -9 4 -6 13.23 4.79
    -9 4 -7 43.06 8.33
    -9 -4 -7 43.91 14.12
    9 4 -7 40.95 9.13
    9 4 7 44.67 7.76
    -9 -4 7 40.19 12.08
    9 -4 7 49.21 7.9
    9 -4 8 13.08 4.45
    -9 4 -8 15.07 5.36
    -9 -4 -8 20.03 10.04
    9 4 8 9.27 3.18
    9 4 -8 7.66 3.84
    -9 -4 8 18.4 7.99
    -9 4 9 15.83 6.06
    9 -4 9 18.36 5.08
    -9 -4 -9 9.14 5.42
    9 4 9 11.71 3.86
    9 4 -9 15.25 5.31
    9 -4 10 -0.57 1.59
    -9 -4 -10 -6.42 5.87
    -9 4 10 3.81 2.66
    9 4 10 -0.84 2.02
    9 4 -10 5.9 3.36
    9 4 10 0.85 2.95
    9 -4 11 16.13 5.18
    -9 -4 -11 18.49 10.63
    -9 4 11 19.09 6.76
    9 4 11 17.31 4.32
    9 4 -11 22.08 6.3
    9 4 11 21.37 9.05
    -9 4 12 49.33 10.32
    9 -4 12 40.5 8.41
    -9 -4 -12 31.85 12.98
    9 4 12 27.11 5.46
    9 4 -12 38.29 9.08
    9 4 12 31.77 11.18
    9 4 13 3.11 5.77
    9 -4 13 4.47 2.93
    -9 -4 -13 6.43 3.07
    -9 4 13 1.83 1.99
    9 4 -13 -0.52 2.74
    9 4 14 1.63 4.12
    -9 4 14 0.13 1.92
    9 -4 14 2.94 2.92
    9 4 -14 -0.49 1.47
    9 4 15 -0.71 3.92
    9 -4 15 8.14 4.33
    -9 -4 -15 1.97 3.77
    9 4 -15 2.27 3.04
    -9 4 15 4.9 3.61
    9 -4 16 2.99 3.73
    9 4 16 -2.65 3.68
    -9 4 16 1.1 4.03
    -9 -4 -16 1.89 3.71
    9 4 -16 0.05 2.2
    -9 4 17 -10.11 5.04
    9 -4 17 3.88 3.06
    9 4 17 -11.19 6.97
    -9 -4 -17 -6.23 6.35
    9 4 -17 -3.14 4.02
    9 4 18 15.03 7.51
    9 -4 18 16.96 6.91
    -9 -4 -18 1.77 4.38
    9 4 -18 8.36 4.38
    -9 4 18 27.88 8.96
    -9 4 19 5.51 3.08
    9 4 19 3.11 3.89
    9 -4 19 3.27 3.11
    -9 -4 -19 9.81 7.89
    9 4 -19 2.77 3.49
    9 4 20 -7.92 6.38
    9 -4 20 -8.25 4.99
    -9 -4 -20 -6.38 6.57
    9 4 -20 -8.64 4.65
    9 4 21 1.03 2.83
    9 -4 21 -1.4 2.41
    -9 -4 -21 -5.06 6.14
    9 4 -21 1.12 2.59
    9 4 22 14.47 9.69
    9 -4 22 7.33 4.99
    -9 -4 -22 5.07 9.17
    9 4 -22 12.59 5.94
    9 -4 23 4.12 4.56
    9 4 -23 4.22 4.23
    9 -4 24 14.75 7.6
    9 4 -24 11.35 6.22
    9 4 -25 1.37 3.96
    -10 -4 0 97.92 19.54
    10 4 0 103.35 13.09
    -10 -4 -1 40.91 14.54
    10 4 -1 46.22 9.11
    10 4 1 40.98 7.84
    -10 -4 1 40.72 12.6
    -10 -4 -2 69.48 17.35
    10 4 -2 75.1 11.15
    10 4 2 69.38 10.24
    -10 -4 2 47.8 14.43
    -10 -4 -3 9.18 6.72
    10 4 -3 8.03 3.81
    10 4 3 15.02 5.09
    -10 -4 3 11.83 7.01
    -10 -4 -4 -4.65 7.26
    10 -4 4 -0.76 1.23
    10 4 -4 2.27 1.44
    10 4 4 4.75 3.52
    -10 -4 4 1.52 3.82
    -10 -4 -5 -2.71 3.99
    10 -4 5 10.64 3.53
    10 4 -5 17.99 5.83
    10 4 5 8.98 3.43
    -10 -4 5 10.78 7.39
    -10 -4 -6 12.55 7.12
    10 -4 6 22.04 5.64
    10 4 -6 17.14 6.06
    10 4 6 21.92 5.75
    -10 -4 6 10.77 6
    -10 -4 -7 7.24 8.45
    10 4 -7 5.09 3.05
    10 4 7 2.53 1.89
    10 -4 7 2.5 2.14
    -10 -4 7 6.86 6.45
    -10 -4 -8 34.04 13.48
    10 4 -8 39.51 9.18
    10 4 8 32.94 7.01
    10 -4 8 35.97 7.32
    -10 -4 8 40.81 12.49
    -10 -4 -9 -3.88 7.04
    -10 4 9 -5.37 4.21
    10 4 -9 0.82 2.14
    10 4 9 -0.74 1.49
    10 -4 9 -1.23 0.9
    -10 4 10 3.89 3.35
    -10 -4 -10 4.52 6.61
    10 4 10 4.68 2.6
    10 4 -10 -1.96 2.41
    10 -4 10 7.1 3.65
    -10 4 11 18.21 6.41
    -10 -4 -11 12.89 8.7
    10 4 11 22.22 5.7
    10 4 -11 14.98 4.94
    10 4 11 12.12 6.66
    10 -4 11 11.57 5.63
    -10 4 12 9.15 5.05
    -10 -4 -12 1.3 3.65
    10 4 -12 9.25 4.62
    10 4 12 14.26 7.28
    10 -4 12 6.26 3.57
    10 -4 13 2.8 2.45
    -10 4 13 4.4 4.02
    -10 -4 -13 3.53 2.51
    10 4 -13 -0.1 2.55
    10 4 13 4.07 6.28
    10 -4 14 -0.02 1.83
    -10 4 14 1.31 2.91
    -10 -4 -14 8.29 7.07
    10 4 -14 1.72 2.09
    10 4 14 3.11 2.82
    10 4 15 30.47 11.24
    10 -4 15 34.98 9.02
    -10 4 15 34.42 9.44
    -10 -4 -15 31.67 12.81
    10 4 -15 33.55 9.19
    10 -4 16 -3.97 3.25
    -10 4 16 -0.49 3.08
    -10 -4 -16 -5.63 6.18
    10 4 -16 4.12 4.46
    10 4 17 -0.9 3.59
    10 -4 17 2.88 2.97
    -10 4 17 2.83 4.52
    -10 -4 -17 -5.14 8.57
    10 4 -17 -3.04 4.13
    10 4 18 1.47 3.17
    10 -4 18 -3.12 3.59
    -10 4 18 1.25 1.64
    -10 -4 -18 8.03 7.63
    10 4 -18 -0.7 3.52
    10 -4 19 -3.09 2.23
    -10 4 19 -0.95 4.06
    10 4 19 3.83 5.88
    10 4 -19 5.91 3.39
    10 4 20 7.65 6.4
    10 -4 20 5.74 3.16
    -10 4 20 -0.87 3.22
    -10 -4 -20 9.29 8.27
    10 4 -20 5.04 3.96
    10 -4 21 1.88 2.39
    10 4 -21 1.98 2.26
    10 -4 22 0.75 2.32
    10 4 -22 -9.19 5.54
    10 -4 23 16.94 7.88
    10 4 -23 9.18 5.84
    -11 -4 0 4.26 6.44
    11 4 0 -1.26 1.96
    -11 -4 -1 113.94 22.23
    11 4 -1 92.3 13.11
    11 4 1 91.52 12.71
    -11 -4 1 85.71 19.51
    -11 -4 -2 0.91 2.78
    11 4 -2 -1.28 1.97
    11 4 2 0.37 2.14
    -11 -4 2 -1.61 2.77
    -11 -4 -3 32.91 12.41
    11 4 -3 32.79 8.19
    11 4 3 31.66 7.17
    -11 -4 3 30.08 11.07
    -11 -4 -4 11.57 7.41
    11 4 -4 18.37 5.88
    11 4 4 15.07 5.52
    -11 -4 4 9.85 6.6
    -11 -4 -5 32.09 12
    11 4 -5 37.93 8.39
    11 4 5 31.82 7.07
    -11 -4 5 22.55 9.03
    11 4 -6 1.8 2.21
    11 4 6 3.51 2.98
    -11 -4 6 2.37 2.98
    -11 -4 -7 55.42 17.17
    11 4 -7 49.43 10.12
    11 4 7 54.16 9.03
    -11 -4 7 54.54 14.57
    -11 -4 -8 110.03 23.57
    11 4 -8 120.81 16.15
    11 4 8 108.07 12.74
    -11 -4 8 120.24 22.05
    -11 -4 -9 15.85 9.28
    11 4 -9 12.59 5.2
    11 4 9 12.18 4.44
    -11 4 10 -2.25 2.64
    -11 -4 -10 4.36 5.13
    11 4 -10 -3.69 4.46
    11 4 10 4.67 3.19
    11 -4 10 1.67 2.17
    -11 4 11 5.6 3.1
    -11 -4 -11 5.97 8.31
    11 4 -11 6.65 3.83
    11 4 11 6.21 3.48
    11 -4 11 11.9 5.05
    -11 4 12 1.77 1.89
    -11 -4 -12 -0.68 2.34
    11 4 -12 -4.28 5.43
    11 -4 12 -1.12 1.78
    11 4 12 -0.47 4.17
    -11 4 13 4.74 3.66
    -11 -4 -13 3.76 5.41
    11 4 -13 2.66 2.91
    11 -4 13 4.5 3.98
    11 4 13 4.48 4.7
    -11 4 14 20.27 7.55
    -11 -4 -14 7.03 6.64
    11 4 -14 8.64 4.71
    11 -4 14 7.05 4.91
    11 4 14 1.86 4.19
    -11 4 15 4.12 3.2
    -11 -4 -15 7.36 10.35
    11 4 -15 -2.11 2.88
    11 -4 15 4.62 3.39
    11 4 15 7.72 6.13
    11 4 16 12.21 7.95
    -11 4 16 9.55 5.97
    -11 -4 -16 7.52 6.82
    11 4 -16 4.19 2.66
    11 -4 16 14.08 6.43
    11 4 17 0.56 2.92
    -11 -4 -17 5.78 6.41
    11 4 -17 6.55 5.31
    11 -4 17 2.6 4.11
    -11 4 17 5.75 4.12
    11 4 18 9.5 7.06
    -11 4 18 3.7 4.62
    11 4 -18 2.55 4.59
    11 -4 18 -4.64 3.82
    -11 4 19 -6.8 4.51
    11 4 -19 -2.25 2.45
    11 -4 19 -1.04 2.62
    11 4 -20 7.38 5.05
    11 -4 20 3.24 1.95
    11 -4 21 -4.23 4.13
    11 -4 22 9.63 6.03
    12 4 0 4.38 3.02
    -12 -4 0 -1.19 6.06
    -12 -4 -1 4.92 5.6
    12 4 -1 5.28 2.13
    12 4 1 5.1 3.63
    -12 -4 1 2.94 4.89
    -12 -4 -2 44.33 15.65
    12 4 -2 38.75 8.83
    12 4 2 37.67 8.44
    -12 -4 2 23.31 10.67
    -12 -4 -3 5.73 2.44
    12 4 -3 4.38 4
    12 4 3 4.08 2.86
    -12 -4 3 -7.03 5.93
    -12 -4 -4 -12.76 8.17
    12 4 -4 8.1 4.7
    12 4 4 -3.04 1.98
    -12 -4 4 -14.1 8.04
    -12 -4 -5 21.54 11.2
    12 4 -5 22.68 6.93
    12 4 5 27.88 6.84
    -12 -4 5 32.69 11.89
    12 4 -6 2.46 2.48
    12 4 6 0.34 1.49
    -12 -4 6 1.54 2.31
    12 4 -7 6.52 4.24
    12 4 7 5.93 3.45
    -12 -4 7 5.66 5.37
    -12 -4 -8 51.73 16.5
    12 4 -8 55.37 11.46
    12 4 8 40.92 8.25
    -12 -4 8 40.11 13.7
    -12 -4 -9 2.49 6.66
    12 4 -9 4.73 3.95
    12 4 9 5.01 3.22
    -12 4 10 -1.84 3.98
    -12 -4 -10 -2.25 5.82
    12 4 -10 -4.51 4.4
    12 4 10 -1.56 2
    -12 4 11 12.45 5.22
    -12 -4 -11 2.7 4.92
    12 4 -11 7.58 4.16
    -12 4 12 4.92 3.75
    -12 -4 -12 3.49 2.71
    12 4 -12 -0.4 2.7
    -12 4 13 45.81 11.47
    -12 -4 -13 53.75 18.4
    12 4 -13 31.17 9.08
    12 4 13 32.1 12.31
    -12 4 14 23.3 8.11
    -12 -4 -14 26.43 13.39
    12 4 -14 34.02 10.29
    12 4 14 16.16 7.93
    -12 4 15 -0.31 1.82
    -12 -4 -15 0.24 5.29
    12 4 -15 -0.65 1.62
    -12 4 16 27.77 9.35
    -12 -4 -16 27.61 13.51
    12 4 -16 16.94 7.54
    12 4 16 37.87 13.94
    -12 4 17 -0.41 2.63
    12 4 -17 -2.96 3.3
    -12 4 18 4.69 3.95
    13 4 0 -1.14 2.38
    -13 -4 0 2.05 4.33
    13 4 1 98.36 14.41
    13 4 -1 87.35 13.92
    -13 -4 1 69.33 18.21
    -13 -4 -1 100.61 22.49
    13 4 -2 1.29 2.54
    13 4 2 1.95 2.66
    -13 -4 -3 -3.96 5.26
    13 4 -3 4.2 4.77
    13 4 3 -0.12 2.38
    -13 -4 3 -2.07 4.93
    -13 -4 -4 16.83 9.87
    13 4 -4 27.39 8.19
    13 4 4 21.53 6.3
    -13 -4 4 26.41 11.52
    -13 -4 -5 10.13 8.66
    13 4 -5 12.66 5.64
    13 4 5 1.19 2.25
    -13 -4 5 5.43 3.13
    -13 -4 -6 -4.82 8.01
    13 4 -6 -0.08 1.61
    13 4 6 8.04 3.47
    -13 -4 6 3.35 3.49
    -13 -4 -7 53.56 17.57
    13 4 -7 59.51 12.39
    13 4 7 42.14 8.68
    -13 -4 7 64.14 17.6
    -13 -4 -8 5.01 5.89
    13 4 -8 0.14 1.59
    13 4 8 -2.86 1.7
    -13 -4 8 -1.56 3.44
    -13 -4 -9 1.08 5.8
    13 4 -9 8.8 5.79
    13 4 9 8.51 4.27
    -13 -4 -10 2.95 5.11
    13 4 -10 6.94 6.13
    -13 -4 -11 8.35 3.94
    -13 4 11 6.81 5.16
    13 4 -11 1.64 2.24
    -13 4 12 0.05 1.73
    -13 -4 -12 1.46 5.18
    13 4 -12 3.44 3
    -13 4 13 17.72 7.52
    -13 -4 -13 19.7 11.55
    13 4 -13 8.98 5.23
    -13 4 14 -2.51 3.02
    13 4 -14 -4.12 3.89
    -13 4 15 0.07 3.94
    14 4 0 28.84 8.21
    -14 -4 0 40.84 15.78
    14 4 -1 3.17 2.89
    14 4 1 3.83 3.24
    -14 -4 1 -4.14 6.91
    -14 -4 -1 4.45 3.58
    14 4 -2 26.88 8.36
    14 4 2 21.12 6.97
    -14 -4 2 38.22 14.1
    -14 -4 -2 22.54 11.69
    -14 -4 -3 14.78 9.13
    14 4 -3 19.86 6.66
    14 4 3 14.5 5.59
    -14 -4 3 7.96 8.11
    14 4 -4 7.23 4.95
    14 4 4 1.28 2.51
    -14 -4 4 11.06 7.96
    -14 -4 -5 5.62 6.25
    14 4 -5 6.77 4.18
    14 4 5 -2.29 1.83
    -14 -4 5 -4.35 5.16
    -14 -4 -6 2.32 3.97
    14 4 -6 1.24 2.08
    14 4 6 -1.5 2.51
    -14 -4 6 -1.13 2.25
    -14 -4 -7 14.53 8.97
    14 4 -7 10.56 6.22
    14 4 7 7.05 3.99
    -14 -4 7 -1.21 5.16
    -14 -4 -8 26.75 13.09
    14 4 -8 27.98 9.3
    14 4 8 35.66 8.74
    -14 -4 8 19.6 10.02
    -14 -4 -9 -0.82 3.24
    14 4 -9 7.67 6.32
    -14 -4 -10 14.27 9.97
    14 4 -10 6.53 4.49
    15 4 0 -2.25 2.95
    -15 -4 0 -4.12 5.47
    15 4 -1 1.74 2.39
    15 4 1 7.05 3.97
    -15 -4 1 -3.39 5.08
    -15 -4 -1 6.36 6.83
    15 4 -2 0.83 2.16
    15 4 2 -0.09 1.69
    15 4 -3 -5.17 4.73
    15 4 3 1.28 2.87
    15 4 -4 7.55 5.1
    15 4 4 5.3 4.51
    15 4 5 7.83 4.99
    15 4 6 -1.39 2.7
    15 4 7 5.75 4.77
    16 4 4 -5.45 4.05
    16 4 5 10.19 5.27
    16 4 6 -0.95 1.85
    0 -5 0 1.15 1.81
    0 5 0 0.95 1.57
    0 5 0 2.62 2.19
    0 -5 -1 0.26 1.02
    0 5 1 -0.71 1.93
    0 5 -1 -1.48 2.46
    0 5 -1 1.22 1.15
    0 -5 1 0.72 1.11
    0 -5 -2 1.19 1.27
    0 5 2 -1.86 1.76
    0 5 -2 0.77 1.77
    0 5 -2 -4.15 2.15
    0 -5 2 0.46 1.47
    0 5 3 0.47 1.2
    0 -5 -3 0.22 1.28
    0 5 -3 2.14 2.44
    0 5 -3 -0.13 1.24
    0 5 4 -0.92 1.91
    0 5 -4 -0.55 1.29
    0 5 -4 -0.07 1.16
    0 -5 -4 -1.88 3.12
    0 5 -5 -0.18 1.62
    0 5 5 0.61 1.12
    0 5 -5 3.23 2.74
    0 -5 -5 1.97 2.26
    0 5 -6 -0.17 1.42
    0 5 6 -0.52 1.08
    0 5 -6 -0.54 2.64
    0 -5 -6 0.34 1.91
    0 5 -7 -1.33 2.02
    0 5 7 -1.17 2.02
    0 5 -7 -1.25 2.78
    0 -5 -7 0.15 1.8
    0 5 -8 0.57 1.39
    0 5 8 -1.26 0.79
    0 5 -8 -3.2 3.34
    0 -5 -8 -1.6 2.62
    0 5 -9 2.44 2.01
    0 5 9 0.88 1
    0 5 -9 -0.44 1.77
    0 -5 -9 0.09 2.59
    0 5 -10 0.5 1.67
    0 -5 -10 2.03 2.36
    0 5 10 2.63 3.01
    0 5 -11 2.58 2.45
    0 -5 -11 1.51 2.89
    0 5 11 -0.96 1.8
    0 5 12 -1.08 2.87
    0 5 -12 -5.56 4.01
    0 -5 -12 -3.45 2.23
    0 5 13 7.56 4.97
    0 5 -13 -2.03 3.09
    0 -5 -13 1.11 2.87
    0 5 14 0.12 2.91
    0 5 -14 1.94 1.98
    0 -5 -14 -2.28 1.97
    0 5 15 0.77 1.8
    0 5 -15 -0.57 2.61
    0 -5 -15 -1.35 2.28
    0 5 16 -1.39 3.53
    0 5 -16 0.11 2.77
    0 -5 -16 6.18 4.79
    0 5 17 -4.69 3.99
    0 5 -17 2.44 1.98
    0 5 18 -1.01 2.43
    0 5 -18 -1.85 1.8
    0 5 19 0.8 2.06
    0 5 -19 -1.15 2.69
    0 5 20 -2.13 3.15
    0 5 -20 2.63 3.18
    0 -5 20 1.35 2.5
    0 -5 21 -4.39 3.55
    0 5 21 -1.01 3.54
    0 5 -21 1.57 2.25
    0 5 -22 0.21 1.35
    0 5 22 3.31 2.52
    0 -5 23 0.63 2.8
    0 5 -23 -1.53 2.96
    0 5 23 7.19 6.12
    0 5 -24 -4.58 3.4
    0 5 24 -2.82 3.32
    0 -5 24 -1.07 2.05
    0 5 -25 -0.81 1.88
    0 -5 25 1.39 3.37
    0 -5 26 0.75 2.18
    0 5 26 -10.77 6.33
    0 5 27 3.04 4.37
    1 -5 0 -1.28 1.09
    -1 -5 0 -0.74 1.87
    -1 5 0 1.83 2.93
    1 5 0 -0.31 1.17
    1 5 0 -0.15 1
    1 5 1 408.05 23.57
    -1 5 1 370.5 21.59
    -1 5 -1 381.94 22.24
    1 5 1 377.31 21.8
    1 5 -1 394.6 23.16
    1 -5 1 419.23 15.78
    -1 -5 1 427.03 24.63
    1 -5 -1 372.53 19.14
    -1 -5 -1 449.15 26.51
    1 5 -1 408.69 24.03
    -1 -5 2 0.45 0.91
    -1 -5 -2 4.29 3.5
    1 -5 -2 -0.62 1.54
    -1 5 2 -1.73 1.22
    -1 5 -2 -0.04 1.34
    1 5 2 -0.86 2.07
    1 5 -2 -1.51 2.59
    1 5 -2 1.25 1.54
    -1 5 -2 0.6 0.82
    1 5 2 -0.21 1.51
    -1 -5 2 1.1 1.37
    -1 5 -3 36.07 5.64
    -1 5 3 35.55 6.59
    -1 -5 -3 30.58 7.46
    -1 5 -3 31.95 6.38
    1 5 3 29.29 5.78
    1 -5 -3 29.82 6.18
    1 5 -3 38.39 7.51
    1 5 -3 35.67 7.3
    -1 5 -3 30.45 4.39
    -1 -5 3 30.63 6.06
    -1 5 -4 38.35 7.38
    -1 5 -4 47.72 6.27
    -1 5 4 35.07 6.36
    1 5 -4 49.34 8.62
    1 5 4 43.87 7.21
    -1 -5 -4 52.31 10.01
    1 5 -4 51.56 8.61
    1 -5 -4 48.38 8.23
    -1 -5 4 42.45 7.16
    -1 5 -4 44.96 5.69
    -1 5 -5 25.3 4.32
    -1 5 5 21.17 4.86
    1 5 -5 17.95 5.28
    -1 5 -5 20.07 4.22
    -1 5 -5 25.89 6.08
    1 5 5 25.56 5.47
    -1 -5 -5 19.7 6.02
    1 5 -5 30.11 6.53
    1 -5 -5 27.36 6.6
    -1 5 -6 48.57 5.87
    -1 5 6 59.43 8.06
    1 5 -6 40.01 8.28
    1 5 6 44.75 7.07
    -1 5 -6 43.83 8.14
    1 5 -6 36.71 7.43
    -1 -5 -6 54.68 10.64
    1 -5 -6 47.14 8.82
    -1 5 -6 45.88 6.72
    -1 5 -7 0.47 1.33
    1 5 -7 4.08 2.77
    -1 5 -7 1.97 1.42
    -1 5 7 6.02 2.91
    1 5 7 -1.41 1.99
    -1 5 -7 2.23 2.8
    1 5 -7 3.05 2
    -1 -5 -7 3.15 2.43
    1 -5 -7 0.69 1.61
    -1 5 -8 12.16 2.77
    -1 5 -8 17.92 4.45
    1 5 8 10.08 3.12
    -1 5 -8 9.94 3.51
    1 5 -8 25.14 5.99
    -1 -5 -8 24.02 7.51
    1 -5 -8 12.52 4.94
    -1 5 -9 0.73 0.8
    1 5 9 -0.44 1.07
    -1 5 -9 -2.5 2.54
    1 5 -9 -1.35 3.45
    -1 -5 -9 -0.99 3.79
    1 -5 -9 -1.8 2.5
    -1 5 -9 -0.6 1.42
    -1 5 -10 60.75 5.68
    1 5 10 52.5 6.86
    -1 5 -10 72.26 10.79
    1 5 -10 61.22 10.36
    -1 -5 -10 58.47 11.92
    1 -5 -10 70.91 12.1
    -1 5 -10 64.94 9.72
    -1 5 10 66.12 10.64
    1 5 10 62.69 11.49
    -1 5 -11 122.24 7.48
    1 5 11 104.39 9.56
    -1 5 -11 104.25 13.38
    1 5 -11 123.26 14.78
    -1 -5 -11 104.04 16.26
    1 -5 -11 124.45 16.39
    -1 5 -11 103.2 12.47
    -1 5 11 107.37 13.73
    1 5 11 89.17 14.16
    -1 5 -12 206.78 9
    -1 -5 -12 175.23 22.04
    -1 5 -12 187.48 18.18
    1 5 -12 203.5 19.3
    -1 -5 -12 177.97 11.92
    -1 5 12 179.06 18.31
    1 5 12 185.43 20.74
    -1 5 -13 682.64 14.95
    -1 -5 -13 663.13 43.19
    -1 5 -13 697.4 34.89
    1 5 -13 728.02 36.58
    -1 -5 -13 679.55 22.49
    -1 5 13 666.48 35.97
    1 5 13 720.6 41.14
    -1 5 14 17.01 5.85
    1 5 14 10.6 5.64
    -1 5 -14 11.98 4.88
    1 5 -14 11.95 4.94
    -1 -5 -14 18.74 8.13
    1 5 15 4.53 4.07
    -1 5 15 3.15 3.13
    -1 5 -15 9.93 4.73
    1 5 -15 0.93 1.58
    -1 -5 -15 1.2 2.41
    1 5 16 30.09 8.71
    -1 5 16 39.25 8.97
    -1 5 -16 35.83 8.35
    1 5 -16 49.03 10.03
    -1 -5 -16 46.16 12.23
    1 5 17 -2.86 2.48
    -1 5 17 -0.25 2.9
    -1 5 -17 -3.01 2.64
    1 5 -17 3.61 2.99
    -1 -5 -17 1.62 2.23
    1 5 18 9.65 4.27
    -1 5 18 5.94 3.76
    -1 5 -18 16.6 5.7
    1 5 -18 8.11 4.38
    1 -5 18 6.6 3.69
    -1 -5 -18 11.02 6.16
    1 5 19 4.4 5.21
    -1 5 19 4.59 3.17
    -1 5 -19 0.78 2.23
    1 5 -19 1.66 1.91
    1 -5 19 0.27 2.75
    -1 -5 -19 -0.48 2.1
    1 5 20 16.92 7.21
    -1 5 -20 28.88 7.7
    -1 5 20 16.67 6.38
    1 5 -20 17.4 6.13
    1 -5 20 31.2 8.53
    -1 -5 -20 16.81 8.46
    1 -5 21 5.54 3.81
    1 5 21 11.08 5.08
    -1 5 -21 8.41 4.71
    -1 5 21 8.03 4.64
    1 5 -21 8.99 4.54
    -1 -5 -21 5.55 5.53
    -1 -5 22 23.98 8.65
    -1 5 -22 28.06 8.03
    1 5 22 21.29 8.59
    -1 5 22 27.14 8.65
    1 5 -22 27.22 7.98
    -1 -5 -22 24.49 11.11
    1 -5 22 13.81 6.04
    -1 5 -23 3.29 2.63
    1 5 23 4.05 2.57
    1 5 -23 3.4 3.66
    -1 5 23 -1.48 3.01
    1 -5 23 10.63 5.63
    -1 -5 -23 -8.07 6.46
    -1 -5 23 2.67 2.31
    -1 5 -24 5.27 3.91
    1 -5 24 -1.62 3.07
    1 5 -24 8.8 4.93
    1 5 24 2.22 4.87
    -1 5 24 -0.26 2.58
    -1 -5 24 3.96 3.43
    -1 -5 -24 0.68 2.99
    -1 -5 25 31.68 9.9
    1 -5 25 33.17 9.9
    -1 5 -25 22.35 7.43
    1 5 -25 28.6 8.15
    1 5 25 17.47 8.01
    -1 5 25 23.77 8.63
    -1 -5 -25 43.12 15.98
    1 5 26 5.43 4.92
    -1 -5 26 1.39 2.98
    -1 -5 -26 11.3 7.51
    1 -5 26 0.98 3.51
    1 5 27 18.21 8.27
    1 5 28 -4.53 4.54
    1 5 29 -4.22 4.45
    2 5 0 414.57 27.08
    -2 5 0 414.71 23
    2 5 0 429.12 23.89
    -2 5 0 402.66 21
    -2 -5 0 468.71 29.07
    -2 5 -1 261.28 16.44
    -2 5 1 227.46 16.01
    -2 5 1 221.71 16.84
    2 5 1 221.81 17.05
    2 5 -1 222.27 17.61
    -2 5 -1 249.21 18.01
    -2 -5 1 236.42 20.2
    2 -5 -1 235.83 11.2
    -2 -5 -1 207.14 19.64
    2 5 -1 221.91 19.77
    -2 -5 2 97.86 9.11
    -2 5 -2 110.21 10.59
    -2 5 2 90.77 10.44
    -2 5 2 93.98 10.65
    -2 5 -2 105.02 11.91
    2 5 2 95.91 11.29
    2 5 -2 93.9 11.68
    2 -5 -2 105.86 12.64
    -2 -5 2 96.68 12.85
    -2 -5 -2 89.93 13.18
    2 -5 -2 96.03 8.58
    2 5 -2 86.64 12.53
    -2 5 3 806.03 31.58
    -2 -5 3 716.37 23.79
    -2 5 3 758.2 30.33
    -2 5 -3 725.75 31.81
    2 5 3 709.72 29.42
    2 5 -3 762.82 33.61
    -2 5 -3 748.77 26.85
    -2 -5 3 750.71 34.81
    2 -5 -3 804.42 33.72
    -2 -5 -3 757.87 39.07
    2 5 -3 652.64 34.77
    2 -5 -3 743.67 26.54
    -2 -5 4 47.33 5.81
    -2 5 -4 49.44 6.78
    -2 5 4 53.7 8.01
    2 -5 -4 47.71 7.84
    -2 5 -4 44.31 8.22
    -2 -5 -4 50.46 10.02
    2 5 4 41.82 7.14
    2 5 -4 45.42 8.5
    -2 -5 4 44.28 8.4
    2 -5 -4 53.2 7.69
    -2 -5 5 124.76 8.78
    -2 5 -5 130.72 10.79
    2 -5 -5 124.44 12.39
    -2 5 5 115.53 11.6
    -2 5 -5 119.63 13.14
    2 5 5 124.56 12.06
    2 5 -5 136.38 14.67
    -2 -5 5 120.33 13.42
    2 -5 -5 138.44 12.93
    -2 -5 -5 123.57 16.52
    -2 5 -5 124 6.51
    -2 5 -6 -0.31 0.74
    -2 5 -6 0.12 0.5
    -2 5 -6 -0.26 1.56
    2 5 6 0.13 1.37
    -2 -5 -6 0.24 3.01
    2 5 -6 -0.42 2.24
    2 -5 -6 -0.17 1.05
    2 -5 -6 0.97 1.76
    -2 5 -7 275.24 15.07
    2 -5 -7 263.52 19.5
    -2 5 -7 266.6 20.09
    2 5 7 261.43 17.08
    2 5 -7 271.15 21.01
    -2 5 -7 277.89 14.55
    2 -5 -7 260.24 17.11
    -2 -5 -7 254.53 25.03
    -2 5 -8 16.97 3.73
    -2 5 -8 17.68 5.32
    2 5 8 19.85 4.46
    2 5 -8 32.75 7.33
    -2 -5 -8 17.87 7.73
    2 -5 -8 15.16 5.1
    2 -5 -8 15.84 4.24
    -2 5 -8 17.08 3.93
    -2 5 -9 322.16 15.53
    -2 5 -9 300.45 21.8
    2 5 9 334.94 18.06
    2 5 -9 340.38 24.26
    -2 5 -9 307.82 18.03
    -2 -5 -9 303.69 28.07
    2 5 10 66.01 7.85
    -2 5 -10 60.61 6.85
    -2 5 -10 70.97 10.77
    2 5 -10 62.5 10.62
    -2 -5 -10 57.96 12.24
    -2 5 -10 63.75 8.65
    2 5 10 72.65 12.64
    2 5 11 37.02 5.68
    -2 5 -11 32.31 4.72
    -2 5 -11 38.98 8.06
    2 5 -11 39.48 8.55
    -2 -5 -11 39.85 10.54
    -2 5 -11 33.36 6.62
    -2 5 11 41.29 8.17
    2 5 11 30.6 8.52
    2 5 12 59.19 12.05
    -2 5 -12 67.1 6.63
    2 5 12 70.47 7.52
    -2 5 -12 55.1 9.65
    -2 -5 -12 68.75 6.95
    2 5 -12 82.02 12.29
    -2 -5 -12 52.08 12.36
    -2 5 12 64.63 10.17
    -2 5 13 12.79 4.78
    2 5 13 24.96 8.16
    2 5 13 21.33 3.97
    -2 5 -13 21.94 6.37
    2 5 -13 14.04 4.87
    -2 -5 -13 2.71 3.55
    2 5 14 5.51 5.19
    -2 5 -14 1.61 1.5
    -2 5 14 2.76 2.39
    2 5 -14 2.44 2.7
    -2 -5 -14 3.79 3.17
    2 5 15 -4.28 2.99
    -2 5 15 4.57 3.88
    -2 5 -15 3.27 2.35
    2 5 -15 9.12 5.16
    -2 -5 -15 -1.4 4.17
    2 5 16 16.54 7.89
    -2 5 16 14.02 5.36
    -2 5 -16 15.14 5.34
    2 -5 16 16.51 5.84
    2 5 -16 13.59 5.09
    -2 -5 -16 14.18 6.27
    2 -5 17 31.6 7.92
    2 5 17 35.24 10.11
    -2 5 17 24.56 7.13
    -2 5 -17 26.13 6.96
    2 5 -17 30.75 8.21
    -2 -5 -17 25.48 9.95
    2 5 18 1.48 1.94
    -2 5 18 3.73 2.53
    -2 5 -18 -1.48 2.8
    2 5 -18 -1.11 2.37
    2 -5 18 -0.28 1.8
    -2 -5 -18 -3.64 5.78
    2 -5 19 17.88 6.47
    2 5 19 18.82 7.85
    -2 5 -19 22.4 6.84
    -2 5 19 15.52 5.66
    2 5 -19 13.13 5.32
    -2 -5 -19 15.89 7.61
    2 5 20 9.3 6.18
    -2 5 -20 1.08 2.7
    -2 5 20 3.34 2.41
    2 5 -20 3.59 2.84
    -2 -5 -20 3.11 3.89
    2 -5 20 5.99 4.53
    -2 5 -21 31.46 8.08
    2 5 21 42.96 11.66
    -2 5 21 23.65 7.98
    2 5 -21 47.57 10.5
    2 -5 21 23.19 7.21
    -2 -5 -21 20.22 10.02
    -2 5 -22 1.43 1.79
    2 -5 22 4.89 4.14
    2 5 22 4.73 4.39
    -2 5 22 0.04 3.06
    2 5 -22 5.03 4.04
    -2 -5 -22 9.19 7.35
    2 -5 23 -2.09 4.04
    -2 5 -23 -0.23 1.34
    2 5 23 -4.48 5.58
    2 5 -23 2.91 2.6
    -2 -5 23 -1.12 2.4
    -2 -5 -23 2.38 2.94
    -2 5 -24 9.81 4.92
    2 5 24 3.33 5.48
    -2 -5 24 3.5 3.27
    2 5 -24 9.83 5.12
    -2 -5 -24 2.23 3.23
    2 -5 24 18.82 7.26
    2 5 25 17.15 8.17
    2 5 -25 4.51 1.83
    -2 -5 25 9.51 5.55
    -2 -5 -25 2.55 5.99
    2 -5 25 2.93 3.5
    2 5 26 -0.65 4.74
    2 5 -26 4.06 3.43
    -2 -5 -26 0.41 3.44
    2 -5 26 -4.37 3.89
    2 5 27 5.51 5.04
    2 5 28 7.39 6.93
    -3 -5 0 0.96 2.36
    -3 5 0 -0.82 1.88
    -3 5 0 2.51 2.02
    3 5 0 -0.44 2.14
    -3 -5 1 29.73 7.69
    -3 5 1 25.94 5.74
    -3 -5 -1 41.91 10
    -3 5 1 35.47 6.54
    -3 5 -1 29.84 6.51
    -3 5 -1 31.91 5.89
    3 5 1 29.25 6
    3 5 -1 27.17 6.42
    -3 5 2 40.57 7.27
    -3 -5 -2 36.48 9.31
    -3 5 -2 38.14 7.22
    3 5 2 37.69 7.05
    3 5 -2 40.94 7.79
    -3 5 -2 32.24 6.24
    3 -5 -2 40.86 4.41
    3 -5 -2 45.52 7.87
    -3 -5 2 41.59 9.3
    -3 5 -3 6.42 3.17
    -3 5 3 8.96 3.98
    3 -5 -3 3.63 2.03
    -3 5 -3 4.03 2.21
    -3 -5 -3 7.14 4.22
    3 5 3 4.35 1.92
    3 -5 -3 5.45 2.02
    3 5 -3 6.83 3.31
    -3 -5 3 10.14 4.97
    -3 5 -4 205.84 14.83
    -3 -5 4 205.44 12.03
    -3 5 4 219.7 17.3
    3 -5 -4 199.25 13.32
    -3 5 -4 199.66 16.85
    3 5 4 214.45 16.61
    3 5 -4 207.42 17.73
    -3 -5 4 187.21 18.77
    3 -5 -4 209.51 15.14
    -3 -5 -4 190.59 21.63
    -3 5 -5 137.46 11.88
    -3 5 5 129.48 13.56
    3 -5 -5 108.57 10.89
    -3 5 -5 125.42 13.52
    3 5 5 112.21 11.52
    3 5 -5 138.54 14.53
    -3 -5 5 131.73 9.13
    -3 -5 5 132.6 15.81
    3 -5 -5 133.87 11.41
    -3 -5 -5 119.46 17.51
    -3 5 -6 23.59 4.97
    -3 -5 6 19.73 3.3
    -3 5 6 9.69 3.31
    -3 5 -6 19.86 5.51
    -3 -5 -6 17.3 6.63
    3 5 6 12.54 3.84
    3 5 -6 19.46 5.7
    3 -5 -6 25.55 4.91
    3 -5 -7 4.42 1.81
    -3 -5 7 5.22 1.39
    -3 5 7 14.03 5.08
    -3 5 -7 3.17 3.04
    -3 5 -7 9.93 2.04
    -3 -5 -7 2.78 2.76
    3 5 7 6.4 2.53
    3 5 -7 6.61 2.83
    -3 5 -7 6.7 1.64
    3 -5 -8 43.59 5.97
    -3 5 -8 42.12 8.05
    3 5 8 41.02 6.49
    -3 -5 -8 44.41 10.76
    3 5 -8 43.78 8.42
    -3 5 -8 42.86 5.25
    -3 5 -9 69.58 10.51
    3 5 9 67.61 8.24
    3 -5 -9 64.25 7.31
    -3 -5 -9 68.53 14.12
    3 5 -9 75.65 11.1
    -3 5 -9 60.54 7.07
    -3 5 -10 169.14 16.37
    3 5 10 186.78 13.46
    3 5 -10 172.69 17.49
    3 -5 -10 172.73 12.02
    -3 5 -10 167.53 12.93
    3 5 10 164.77 20.55
    -3 -5 -10 163.24 22.14
    -3 5 -11 21.42 6.17
    3 5 11 18.23 4
    3 5 -11 20.73 6.43
    -3 -5 -11 22.13 8.35
    3 5 11 21.31 7.35
    3 5 12 34.55 9.92
    -3 5 -12 45.04 8.86
    3 5 12 36.35 5.53
    3 5 -12 53.7 10.16
    -3 -5 -12 22.61 8.09
    -3 -5 -12 34.98 4.62
    -3 5 12 28.59 6.39
    3 5 13 82.38 15.09
    3 5 13 88.87 8.22
    -3 5 -13 84.63 12.04
    3 5 -13 103.59 13.98
    -3 -5 -13 78.81 16.51
    -3 5 13 94.05 11.89
    3 -5 13 90.91 12.31
    -3 5 14 22.21 6.13
    3 5 14 18.35 7.46
    -3 5 -14 17.37 5.49
    3 -5 14 21.7 6.5
    3 5 -14 20.41 6.61
    -3 -5 -14 8.38 7.4
    -3 5 15 6.51 2.99
    3 5 15 14.81 6.47
    -3 5 -15 8.78 3.96
    3 5 -15 12.88 5.22
    -3 -5 -15 10.23 8.04
    3 -5 15 15.38 5.34
    3 5 16 78.92 15.28
    -3 5 -16 92.85 12.95
    3 -5 16 88.41 13.07
    3 5 -16 91.46 13.85
    -3 -5 -16 82.79 18.28
    -3 5 16 83.34 12.28
    3 5 17 15.2 7.29
    -3 5 17 6.27 4.02
    -3 5 -17 14.39 5.2
    3 5 -17 12.68 5.45
    -3 -5 -17 16.42 8.78
    3 -5 17 6.63 3.12
    3 5 18 47.21 12.87
    -3 5 18 44.42 9.37
    -3 5 -18 46.55 9.37
    3 5 -18 62.92 12.03
    3 -5 18 67.51 11.92
    -3 -5 -18 48.68 14.3
    3 5 19 12.77 8.49
    -3 5 -19 2.81 1.82
    -3 5 19 -0.32 1.37
    3 -5 19 5.76 3.9
    3 5 -19 5.57 4.88
    -3 -5 -19 4.9 5.06
    3 -5 20 3.57 2.85
    3 5 20 11.56 6.9
    -3 5 -20 5.52 3.34
    3 5 -20 10.19 4.96
    -3 -5 -20 9.75 7.22
    3 -5 21 -5.06 3.63
    -3 5 -21 -0.84 2.97
    3 5 21 5.65 3.96
    3 5 -21 -2.12 3.03
    -3 -5 -21 7.81 6.46
    -3 5 -22 9.42 4.72
    3 5 22 11.84 6.01
    3 5 -22 3.95 3.71
    -3 -5 -22 1.29 3.34
    3 -5 22 9.95 4.84
    -3 5 -23 2.28 3.02
    3 5 23 -4.69 4.55
    3 5 -23 -1.4 2.31
    -3 -5 -23 5.21 6.07
    3 -5 23 4.15 3.75
    -3 5 -24 0.2 1.29
    3 5 24 8.34 6.82
    3 5 -24 -1.65 3.18
    -3 -5 -24 0.15 2.47
    3 -5 24 5.42 4.93
    -3 -5 24 3.2 3.1
    3 5 25 27.48 10.92
    3 5 -25 39.29 10.09
    3 -5 25 40.18 10.76
    -3 -5 25 43.93 11.38
    -3 -5 -25 49.27 17.98
    3 5 -26 -1.86 2.59
    3 -5 26 9.35 5.81
    -3 -5 -26 6.83 6.96
    3 5 27 -0.05 4.3
    -4 5 0 302.2 19.84
    4 5 0 312.57 20.93
    -4 -5 0 300.26 26.98
    -4 -5 1 0.49 3.55
    -4 5 -1 4.05 3.08
    -4 5 1 2.95 1.49
    -4 -5 -1 3.34 1.7
    4 5 1 7.68 3.47
    4 5 -1 6.01 2.58
    -4 5 -2 106.75 11.64
    -4 5 2 116.16 12.67
    -4 -5 -2 108.88 16.34
    4 5 2 111.67 12.12
    4 5 -2 107.58 12.49
    4 -5 -2 137.84 12.57
    -4 -5 2 106.7 15.73
    -4 5 -3 105.18 11.23
    -4 5 3 95.76 11.62
    4 -5 -3 102.22 7.66
    -4 5 -3 90.56 11.47
    -4 -5 -3 92.35 15.43
    4 5 3 92.53 10.84
    4 5 -3 109.87 13.18
    4 -5 -3 97.35 7.13
    -4 -5 3 102.23 15.3
    4 -5 -3 119.13 10.74
    -4 5 4 -1.03 1.77
    -4 5 -4 1.47 1.32
    -4 -5 -4 1.54 2.1
    4 -5 -4 -0.15 1.43
    4 5 4 -0.25 1.47
    4 5 -4 -1.35 1.87
    -4 -5 4 5.49 5.02
    -4 5 5 142.23 14.45
    -4 5 -5 143.71 14.77
    4 5 5 137.66 13.2
    4 5 -5 132.51 14.67
    -4 -5 5 132.09 16.84
    -4 -5 -5 141.28 19.85
    4 -5 -5 151.18 10.15
    4 -5 -6 14.78 2.96
    -4 5 6 16.29 4.79
    -4 -5 6 24.11 3.79
    -4 5 -6 21.71 6
    -4 -5 -6 19.6 8.39
    4 5 6 18.09 4.58
    4 5 -6 16.16 5.49
    -4 -5 6 11.94 5.4
    -4 -5 7 103.58 7.26
    -4 5 7 108.72 13
    4 -5 -7 106.8 7.73
    -4 5 -7 112.84 13.34
    4 5 7 112.74 11.46
    4 5 -7 91.47 13
    -4 -5 -7 111.2 18.32
    -4 -5 8 42.36 4.11
    -4 5 8 47.27 8.97
    -4 5 -8 43.28 8.27
    4 -5 -8 46.2 5.01
    -4 -5 -8 40.4 10.96
    4 5 8 41.17 6.8
    4 5 -8 67.11 10.9
    -4 5 -8 40.53 4.24
    -4 5 -8 35.57 4.11
    4 -5 -9 0.06 0.5
    -4 5 9 -1.43 3.21
    -4 5 -9 0.56 1.66
    -4 -5 -9 -2.13 4.8
    4 5 9 1.43 1.19
    4 5 -9 1.54 1.56
    -4 5 -9 0.26 1.05
    -4 5 10 15.66 5.34
    -4 5 -10 8.98 4.82
    4 -5 -10 8.64 2.42
    4 5 10 10.17 3.51
    -4 -5 -10 2.99 4
    4 5 -10 4.69 3.45
    4 -5 10 11.44 3.79
    -4 5 -10 9.21 3.27
    4 5 10 15.24 6.83
    -4 5 -11 222.06 19.44
    -4 5 -11 236.96 15.97
    4 5 11 247.44 15.51
    4 5 -11 230.1 20.9
    4 -5 11 232.3 18.61
    4 5 11 204.92 23.86
    -4 -5 -11 235.71 28.42
    4 5 12 56.66 12.56
    4 5 12 51.52 7.17
    -4 5 -12 75.94 11.26
    4 -5 12 57.22 9.39
    -4 -5 -12 76.09 16.58
    4 5 -12 70 11.54
    4 5 13 55.74 12.68
    4 5 13 72.55 7.76
    -4 5 -13 73.44 11.22
    4 -5 13 83.41 11.65
    4 5 -13 64.97 11.55
    -4 -5 -13 73.9 16.61
    -4 5 13 70.73 9.44
    -4 5 14 13.89 4.76
    -4 5 -14 20.42 6.19
    4 5 -14 21.56 6.71
    -4 -5 -14 29.26 11.47
    4 -5 14 11.74 4.85
    4 5 14 20.64 7.79
    -4 5 15 47.11 8.39
    4 5 15 44.93 11.89
    -4 5 -15 42.9 9.04
    4 5 -15 59.19 11.07
    4 -5 15 51.14 9.56
    -4 -5 -15 42.92 12.92
    4 5 16 9.8 6.07
    -4 5 -16 10.58 4.36
    4 -5 16 7.77 3.44
    4 5 -16 5.42 3.79
    -4 -5 -16 12.62 8.04
    4 -5 17 0.18 1.62
    -4 5 -17 -8.61 4.15
    4 5 -17 -0.66 3.13
    -4 -5 -17 -8.52 6.3
    4 -5 18 -1.07 2.31
    4 5 18 0.05 2.39
    -4 5 -18 1.36 1.78
    4 5 -18 6.17 3.68
    -4 -5 -18 -2.39 5.61
    4 5 19 3.62 4.33
    -4 5 -19 6.37 3.38
    4 5 -19 3.6 3.05
    -4 -5 -19 -2.27 6.47
    4 -5 19 4.82 3.46
    -4 5 -20 2.21 1.11
    4 5 20 -0.83 2.55
    4 5 -20 4.24 3.45
    -4 -5 -20 0.52 7.54
    4 -5 20 7.25 3.71
    -4 5 -21 3.03 1.59
    4 5 21 2.03 2.4
    4 5 -21 4.16 2.76
    -4 -5 -21 3.2 6.74
    4 -5 21 -0.15 1.21
    -4 5 -22 0.78 1.26
    4 5 22 -0.56 2.06
    4 5 -22 -0.42 2.13
    4 -5 22 -1.07 1.94
    4 5 -23 8.23 4.9
    4 -5 23 -1.47 2.32
    -4 -5 -23 0.45 6.51
    4 5 24 -0.31 1.98
    4 -5 24 0.62 2.28
    4 5 -24 6.66 4.5
    -4 -5 -24 -0.63 5.33
    4 5 25 4.13 4.75
    4 -5 25 -1.39 2.58
    -4 -5 25 -1.87 2.68
    4 5 -25 5.02 3.84
    -4 -5 -25 0.3 3.44
    4 5 26 -6.21 7.44
    4 5 -26 -0.48 1.76
    -5 5 0 0.04 1.21
    -5 -5 0 -1.75 3.94
    5 5 0 -0.76 1.91
    -5 -5 1 25.21 8.09
    -5 5 1 29.89 6.64
    -5 -5 -1 25.97 7.99
    5 5 1 31.3 6.77
    5 5 -1 28.66 6.59
    -5 5 2 22.04 6.14
    -5 -5 -2 14.79 6.25
    5 -5 -2 10.4 2.83
    5 5 2 14.34 4.58
    5 5 -2 14.07 4.74
    -5 -5 2 9.64 3.32
    5 -5 -3 11.59 2.81
    -5 5 3 15.63 5.28
    -5 -5 -3 8.86 6.08
    5 -5 -3 13.51 2.76
    5 5 3 9.73 3.84
    5 5 -3 13.57 4.99
    -5 -5 3 17.54 6.42
    -5 5 4 274.46 20.89
    5 5 4 267.56 18.77
    5 5 -4 273.44 21.22
    5 -5 4 288.53 15.89
    5 -5 -4 259.65 14.48
    -5 -5 4 263.76 25.75
    -5 -5 -4 282.74 29.19
    5 -5 -4 289.78 10.7
    -5 5 5 63.23 10.22
    -5 -5 -5 59.74 13.41
    5 -5 5 72.45 8.22
    5 -5 -5 63.53 4.17
    5 5 5 55.34 8.53
    5 5 -5 60.92 10.35
    5 -5 -5 63.12 7.82
    -5 -5 5 59.35 12.04
    -5 5 6 266.38 20.95
    5 5 6 243.65 17.58
    5 5 -6 262.13 21.22
    5 -5 6 256.18 16.1
    5 -5 -6 235.39 7.31
    -5 -5 6 253.5 25.56
    -5 -5 -6 232.65 27.35
    5 -5 7 89.5 9.97
    5 5 7 86.86 10.36
    -5 -5 -7 89.85 17.32
    -5 5 7 84.7 12.06
    5 5 -7 73.85 11.33
    5 -5 -7 76.25 4.32
    -5 -5 7 77.44 13.71
    5 -5 -8 1.74 0.54
    -5 5 8 4.6 3.36
    -5 5 -8 1.25 0.9
    5 5 8 -0.12 1.74
    5 5 -8 -1.42 1.91
    5 -5 8 3.36 2.85
    -5 5 9 197.27 18.52
    5 -5 9 216.1 16.44
    5 5 9 205.36 15.24
    5 5 -9 200.45 19.25
    -5 5 -9 194.88 11.89
    -5 -5 -9 193.53 26.04
    -5 5 10 6.18 3.87
    -5 -5 -10 7 6.04
    5 5 10 5.95 2.37
    -5 5 -10 2.18 1.51
    5 5 -10 6.51 4.24
    5 -5 10 5.38 2.81
    5 5 10 4.82 3.9
    -5 5 11 9.27 4.66
    5 -5 11 3.22 1.6
    -5 -5 -11 8.5 5.73
    5 5 11 8.25 2.85
    -5 5 -11 7.39 3.2
    5 5 -11 6.02 3.47
    5 5 11 6.13 5.07
    -5 5 12 27.81 7.05
    5 -5 12 28.71 6.69
    5 5 12 24.4 4.91
    -5 -5 -12 32.62 11.21
    5 5 -12 24.9 7.28
    5 5 12 10.25 6.13
    5 -5 13 -0.82 1.7
    5 5 13 -0.09 0.77
    -5 -5 -13 0.04 2.99
    5 5 -13 -1.2 1.86
    5 5 14 22.13 8.52
    -5 -5 -14 25.17 9.76
    5 5 -14 29.64 7.91
    5 -5 14 18.78 5.73
    5 5 15 77.1 16.6
    5 5 -15 101.37 14.77
    -5 -5 -15 68.83 16.92
    5 -5 15 76.29 11.68
    5 5 16 1.42 2.44
    -5 -5 -16 0.8 3.99
    5 5 -16 8.27 4.3
    5 -5 16 2.22 1.82
    5 5 17 43.18 11.42
    5 5 -17 49.6 10.59
    -5 -5 -17 47.54 14.68
    5 -5 17 49.28 9.7
    5 5 18 18.35 8.29
    5 5 -18 12.12 5.48
    -5 -5 -18 17.77 10.06
    5 -5 18 27.1 7.13
    5 5 19 19.17 8.51
    5 5 -19 25.6 8.2
    5 -5 19 9.72 4.84
    -5 -5 -19 17.16 11.49
    5 5 20 5.47 5.76
    5 -5 20 8.52 4.56
    5 5 -20 2.96 3.1
    -5 -5 -20 4.45 5.31
    5 5 21 8.73 7.57
    5 -5 21 -2.92 4.02
    5 5 -21 -10.53 5.32
    -5 -5 -21 1.74 5.73
    5 5 22 6.3 6.7
    5 -5 22 2.3 2.05
    5 5 -22 7.93 5.48
    -5 -5 -22 6.5 7.28
    5 5 23 -0.37 2.22
    5 5 -23 8.04 4.42
    -5 -5 -23 2.26 4.34
    5 -5 24 -3.39 1.72
    5 5 24 3.12 5.97
    5 5 -24 0.96 2.43
    5 -5 25 1.67 1.71
    5 5 25 4.56 5.07
    5 5 -25 0.47 1.94
    5 5 -26 3.86 3.56
    -6 -5 0 2.44 2.03
    6 -5 0 0.56 0.69
    6 5 0 -0.79 1.76
    -6 -5 1 48.53 12.51
    -6 -5 -1 45.58 12.09
    6 5 1 39.14 7.68
    6 5 -1 44.43 8.26
    6 -5 -1 45.83 3.61
    6 -5 -1 68.73 7.28
    6 -5 1 47.03 4.88
    -6 5 2 121.56 14.12
    -6 -5 -2 116.01 18.94
    6 5 2 127.33 13.49
    6 5 -2 113.98 13.5
    6 -5 -2 106.72 4.11
    6 -5 -2 145.15 6.87
    6 -5 -2 130.1 8.4
    6 -5 2 125.96 8.44
    -6 -5 2 87.31 15.98
    -6 5 3 67.17 10.88
    -6 -5 -3 52.27 13.15
    6 5 3 74.3 10.2
    6 5 -3 67.13 10.47
    6 -5 -3 76.38 8.08
    6 -5 3 69.63 6.77
    -6 -5 3 82.49 15.8
    6 -5 -4 47.2 7.1
    -6 -5 -4 42.86 12.1
    -6 5 4 41.23 8.69
    6 5 4 39.24 7.59
    6 5 -4 43.16 8.59
    6 -5 4 47.32 6.01
    -6 -5 4 41.72 10.71
    -6 5 5 217.2 19.53
    6 5 5 226.46 17.46
    6 5 -5 236.76 20.35
    -6 -5 5 223.19 25.11
    6 -5 -5 234.73 16.69
    -6 -5 -5 247.43 29.18
    6 -5 5 248.83 14.56
    -6 5 6 3.82 3.51
    -6 -5 -6 6.28 6.66
    6 5 6 0.73 1.72
    6 5 -6 4.14 4.49
    6 -5 6 3.37 1.7
    -6 -5 6 5.12 4.4
    6 -5 -6 3.58 1.37
    -6 5 7 34.53 7.84
    -6 -5 -7 47.67 12.85
    6 5 7 32.71 6.46
    6 5 -7 33.64 7.66
    6 -5 7 32.55 5.81
    -6 -5 7 26.94 7.92
    6 -5 -7 25.83 6.11
    -6 5 8 11.87 4.47
    -6 -5 -8 23.46 9.87
    6 5 8 17.06 4.57
    6 5 -8 14.85 5.46
    6 -5 8 10.92 3.8
    -6 5 9 3.45 3.6
    -6 -5 -9 2.22 4.78
    6 5 9 1.41 1.35
    6 5 -9 0.66 1.8
    6 -5 9 0.44 1.4
    -6 5 10 6.69 3.29
    -6 -5 -10 -0.99 5.69
    6 5 10 5.87 3.65
    6 5 -10 4.31 3.15
    6 -5 10 3.67 2.65
    6 5 10 1.05 2
    -6 5 11 161 17.82
    6 5 11 142.33 12.71
    6 5 -11 164.1 18.23
    -6 -5 -11 134.74 22.92
    6 5 11 164.18 23.24
    6 -5 11 152.68 14.72
    -6 5 12 34.46 8.36
    -6 -5 -12 33.2 13.13
    6 5 12 33.6 5.89
    6 5 -12 40.27 9.32
    6 -5 12 38.5 7.43
    6 5 12 24.07 8.83
    -6 5 13 -1.24 1.84
    -6 -5 -13 3.9 6.95
    6 -5 13 5.1 3.53
    6 5 -13 -3.54 1.78
    6 5 13 -0.56 3.87
    6 5 14 4.26 5.23
    -6 5 14 0.3 2.8
    -6 -5 -14 0.82 5.15
    6 -5 14 0.58 1.49
    6 5 -14 -3.83 2.74
    6 5 15 0.46 2.55
    6 -5 15 4.45 3.8
    -6 -5 -15 -0.41 4.38
    6 5 -15 2.39 3.2
    6 5 16 -0.72 2.3
    6 -5 16 -1.23 1.5
    -6 -5 -16 -3.38 6.23
    6 5 -16 5.15 3.75
    6 5 17 9.56 8.6
    6 -5 17 4.17 2.95
    -6 -5 -17 -3.02 4.33
    6 5 -17 4.79 3.59
    6 5 18 8.91 4.78
    6 -5 18 18.33 6.27
    -6 -5 -18 6.81 7.33
    6 5 -18 14.43 6.2
    6 5 19 0.09 3.36
    6 -5 19 -0.38 2.64
    -6 -5 -19 -6.54 6.25
    6 5 -19 -0.44 2.23
    6 -5 20 15.73 6.45
    6 5 20 14.42 7.84
    -6 -5 -20 0.88 2.93
    6 5 -20 14.01 6.39
    6 -5 21 -1.09 2.2
    6 5 21 -3.59 4.4
    6 5 -21 -12.09 5.82
    -6 -5 -21 -5.33 6.44
    6 -5 22 3.17 2.36
    6 5 22 -5.96 5.41
    6 5 -22 4.94 4.92
    -6 -5 -22 5.46 2.95
    6 5 23 13.93 8.13
    6 5 -23 2.96 2.71
    -6 -5 -23 13.63 9.47
    6 -5 23 3.3 3.17
    6 5 24 1.36 2.51
    6 5 -24 -0.68 1.79
    -6 -5 -24 2.2 3.98
    6 -5 24 -3.22 3.47
    6 5 -25 -1.69 3.39
    6 -5 25 2.05 2.87
    6 5 -26 4.66 3.92
    7 -5 0 -1.98 0.84
    -7 -5 0 -0.81 2.81
    7 5 0 4.36 3.02
    -7 -5 1 75.56 15.85
    -7 -5 -1 53.82 13.46
    7 -5 1 55.02 4.92
    7 5 1 64 10.03
    7 5 -1 52.85 9.26
    -7 -5 -2 -1.15 2.44
    7 5 2 3.99 2.94
    7 5 -2 -2.07 2.26
    7 -5 2 0.27 0.51
    -7 -5 2 -1.62 4.28
    -7 5 3 76.67 12.15
    -7 -5 -3 65.42 15.39
    7 5 3 78.11 10.76
    7 5 -3 82.4 11.97
    7 -5 3 63.37 6.54
    -7 -5 3 56.46 12.96
    -7 5 4 24.04 6.75
    -7 -5 -4 32.71 11.69
    7 5 4 22.91 5.93
    7 5 -4 23.24 6.97
    -7 -5 4 29.66 10.28
    7 -5 4 21.41 3.88
    -7 5 5 130.96 15.91
    -7 -5 -5 127.4 21.91
    7 5 5 114.73 12.65
    7 5 -5 112.1 14.36
    7 -5 5 117.13 9.91
    -7 -5 5 115.67 19
    7 -5 6 2.44 1.23
    -7 5 6 0.7 2.55
    -7 -5 -6 10.62 5.95
    7 5 6 1.67 2.03
    7 5 -6 3.65 2.65
    -7 -5 6 7.73 4.87
    -7 5 7 4.86 3.06
    7 -5 7 3.27 1.42
    -7 -5 -7 2.81 4.28
    7 5 7 5.34 2.87
    7 5 -7 8.7 4.86
    -7 -5 7 3.09 2.76
    7 -5 8 48.57 7.46
    -7 -5 -8 39.41 12.48
    -7 5 8 80.81 12.6
    7 5 8 42.6 7.46
    7 5 -8 43.08 9.31
    -7 -5 8 46.25 11.8
    -7 5 9 40.28 8.9
    7 -5 9 37.99 6.83
    -7 -5 -9 33.68 12.27
    7 5 9 40.22 7.28
    7 5 -9 37.37 8.69
    -7 5 10 4.08 3.78
    7 -5 10 0.2 1.39
    -7 -5 -10 -5.35 4.98
    7 5 10 1.7 1.53
    7 5 -10 3.93 3.71
    -7 5 11 2.34 2.5
    7 -5 11 1.33 1.33
    7 5 11 0.06 1.05
    7 5 -11 -3.89 4.01
    7 5 11 0.7 3.99
    7 -5 12 -0.02 1.9
    -7 5 12 0.33 2.55
    -7 -5 -12 1.8 4.43
    7 5 12 1.69 1.32
    7 5 -12 -0.11 2.4
    7 -5 13 46.36 8.89
    -7 5 13 37.15 8.93
    -7 -5 -13 36.08 13.32
    7 5 -13 62.9 11.72
    7 5 13 27.46 10.55
    7 -5 14 73.06 11.33
    -7 5 14 87.68 14.01
    -7 -5 -14 66.76 18.34
    7 5 -14 73.65 13.19
    7 5 14 66.67 15.92
    7 5 15 17.64 8.14
    7 -5 15 19.19 6.54
    -7 5 15 20.61 7.2
    -7 -5 -15 10.67 7.35
    7 5 -15 21.21 7.44
    7 5 16 3.63 5.74
    -7 5 16 4.49 3.44
    -7 -5 -16 1.8 5.39
    7 5 -16 -1.37 3.49
    7 -5 16 0.39 1.5
    7 5 17 -5.32 5.04
    -7 -5 -17 -1.76 4.29
    7 5 -17 1.54 4.21
    7 -5 17 2.78 1.97
    7 5 18 -5.52 5.19
    7 5 -18 -0.63 1.95
    7 -5 18 2.92 2.77
    7 5 19 -0.73 4.04
    7 5 -19 -1.25 3.39
    7 -5 19 0.67 1.45
    7 5 20 -0.24 5.8
    7 5 -20 3.51 2.61
    7 -5 20 5.82 4.3
    7 5 21 12.98 7.96
    -7 -5 -21 24.08 12.25
    7 5 -21 9.52 5.4
    7 -5 21 26.31 8.58
    7 5 22 0.17 2.52
    -7 -5 -22 -1.34 3.77
    7 5 -22 0.32 2.86
    7 -5 22 3.73 3.53
    7 5 23 1.42 3.23
    -7 -5 -23 -5.85 6.81
    7 5 -23 5.43 3.86
    7 -5 23 11.71 6.02
    7 5 -24 1.06 2.33
    7 -5 24 14.75 7.38
    7 5 -25 4.97 4.2
    7 5 -26 -3.91 3.73
    -8 -5 0 10.58 6.04
    8 5 0 2.92 2.37
    -8 -5 1 32.13 10.65
    -8 -5 -1 33.22 10.81
    8 5 1 22.37 6.09
    8 5 -1 21.01 6.23
    -8 -5 -2 8 5.9
    8 5 2 4.73 2.92
    8 5 -2 10.05 3.77
    8 -5 2 6.62 2
    -8 -5 2 1.68 2.43
    -8 -5 -3 7.67 4.38
    8 -5 3 2.45 1.46
    8 5 3 1.57 1.17
    8 5 -3 6.69 2.73
    -8 -5 3 1.97 4.2
    8 -5 4 44.95 5.97
    -8 -5 -4 37.24 11.82
    8 5 4 46.79 8.52
    8 5 -4 49.76 9.86
    -8 -5 4 37.94 12.23
    -8 5 5 36.53 8.43
    -8 -5 -5 40.05 12.63
    8 -5 5 33.69 5.43
    8 5 5 33.9 7.19
    8 5 -5 37.47 8.56
    -8 -5 5 51.64 13.19
    -8 5 6 29.74 7.69
    -8 -5 -6 30.05 11.74
    8 -5 6 23.5 4.83
    8 5 6 28.51 6.49
    8 5 -6 26.12 7.13
    -8 -5 6 24.16 9.32
    -8 5 7 1.72 2.86
    -8 -5 -7 5.39 6.57
    8 5 7 0.78 1.15
    8 5 -7 1.42 1.28
    8 -5 7 1.14 0.71
    -8 -5 7 4.97 4.39
    -8 -5 -8 10.84 7
    8 5 8 11.14 4.11
    8 5 -8 9.63 4.6
    8 -5 8 10.77 3.41
    -8 -5 8 12.6 7.46
    -8 5 8 21.48 6.66
    -8 5 9 23.82 6.95
    -8 -5 -9 35.9 12.33
    8 5 9 16.56 4.57
    8 5 -9 16.19 5.89
    8 -5 9 25.22 5.82
    -8 5 10 5.06 4.37
    -8 -5 -10 -2.28 3.84
    8 5 10 2.11 1.52
    8 5 -10 0.57 2.19
    8 -5 10 3.29 2.68
    -8 5 11 25.14 7.79
    -8 -5 -11 10.04 5.51
    8 5 11 27.19 6
    8 5 -11 33.65 8.84
    8 -5 11 19.4 5.6
    -8 5 12 -0.11 2.97
    -8 -5 -12 3.04 2.87
    8 5 -12 5.92 5.01
    8 -5 12 7.2 3.94
    8 5 12 4.23 4.86
    -8 -5 -13 13.89 8.18
    -8 5 13 14.41 5.79
    8 5 -13 6.7 4.23
    8 -5 13 10.54 4.89
    8 5 13 8.76 5.19
    -8 5 14 4.38 3.83
    -8 -5 -14 0.46 2.68
    8 5 -14 -2.68 4.45
    8 -5 14 0.39 1.67
    8 5 14 -1.61 4.58
    -8 5 15 0.27 1.82
    -8 -5 -15 -1.92 4.06
    8 5 -15 5.07 3.62
    8 -5 15 5.99 3.28
    8 5 15 5.13 5.15
    8 5 16 28.09 10.81
    -8 5 16 18.19 6.72
    -8 -5 -16 37.46 13.74
    8 5 -16 29.98 8.86
    8 -5 16 27.77 7.54
    8 5 17 28.47 11.86
    -8 5 17 52.7 11.66
    -8 -5 -17 46.64 16.21
    8 5 -17 39.81 10.88
    8 -5 17 45.06 9.83
    8 5 18 4.92 5.33
    -8 -5 -18 9.56 7.14
    8 5 -18 8.58 5.49
    8 -5 18 5.43 4.45
    8 5 19 42.94 14.52
    -8 -5 -19 9.63 7.5
    8 5 -19 21.5 7.83
    8 -5 19 18.38 6.84
    8 5 20 10.13 7.18
    -8 -5 -20 -7.75 7.43
    8 5 -20 2.15 3.11
    8 -5 20 4.28 4.2
    8 5 21 -4.19 5.16
    -8 -5 -21 -5.12 6.55
    8 5 -21 -0.4 3.8
    8 -5 21 3.97 3.5
    8 5 -22 5.78 4.48
    8 -5 22 4.71 3.84
    8 5 -23 0.25 1.91
    8 -5 23 12.62 6.35
    8 5 -24 9.11 6.43
    8 -5 24 10.59 6.02
    -9 -5 0 -1.62 4.81
    9 5 0 -3.49 3.46
    -9 -5 1 9.76 4.46
    -9 -5 -1 18.7 8.76
    9 5 1 29.7 7.69
    9 5 -1 18.52 5.93
    9 5 2 288.94 22.2
    9 5 -2 271.94 22.45
    -9 -5 2 263.16 31.94
    -9 -5 -2 259.17 32.94
    -9 -5 -3 51.1 15.04
    9 5 3 42.32 8.54
    9 5 -3 33.62 7.9
    -9 -5 3 49.84 14.33
    -9 -5 -4 34.67 12.33
    9 5 4 53.73 9.33
    9 5 -4 46.68 9.44
    -9 -5 4 46.47 12.79
    -9 -5 -5 3.12 5.6
    9 5 5 2.58 1.95
    9 5 -5 -0.41 1.61
    -9 -5 5 -0.46 2.57
    -9 5 6 6.31 3.4
    9 -5 6 5.41 2.77
    -9 -5 -6 -1.23 5.66
    9 5 6 2.97 2.12
    9 5 -6 -0.11 2.28
    -9 -5 6 -2.36 3.49
    -9 5 7 0.3 1.25
    9 -5 7 -0.45 1.68
    -9 -5 -7 0.22 4.43
    9 5 7 0.29 1.06
    9 5 -7 -0.31 2.7
    -9 5 8 31.51 8.26
    -9 -5 -8 39.28 13.64
    9 -5 8 26.03 5.93
    9 5 8 29.07 6.62
    9 5 -8 42.11 10.05
    -9 -5 8 28.78 9.75
    -9 5 9 3.3 3.62
    -9 -5 -9 4.55 5.42
    9 -5 9 6.25 2.89
    9 5 9 4.24 2.61
    9 5 -9 3.39 2.28
    -9 -5 -10 63.67 17.88
    -9 5 10 67.21 12.48
    9 -5 10 57.51 9.32
    9 5 10 57.93 9.16
    9 5 -10 54.62 11.05
    -9 5 11 3.39 3.27
    -9 -5 -11 0.72 4.7
    9 -5 11 4.27 3.01
    9 5 11 4.48 2.86
    9 5 -11 6.72 4.34
    -9 5 12 37.5 9.73
    -9 -5 -12 48.6 15.57
    9 -5 12 31.96 7.28
    9 5 -12 39.78 9.91
    -9 5 13 9.58 6.05
    -9 -5 -13 14.92 10.16
    9 -5 13 5.88 3.08
    9 5 -13 10.05 4.95
    9 5 13 11.56 6.47
    -9 5 14 15.66 6.32
    -9 -5 -14 11.92 8.51
    9 -5 14 20.19 6.33
    9 5 -14 26.03 8.91
    9 5 14 13.29 8.96
    -9 5 15 20.62 7.5
    -9 -5 -15 38.75 15.79
    9 -5 15 11.96 5.28
    9 5 -15 6.42 4.45
    9 5 15 15.43 8.77
    -9 5 16 0.5 2.57
    -9 -5 -16 -12.9 8.99
    9 -5 16 5.45 3.59
    9 5 -16 3.98 4.37
    9 5 16 -13.56 8.05
    -9 5 17 23 7.93
    -9 -5 -17 10.29 7.4
    9 -5 17 18.64 6.76
    9 5 -17 19.75 7.68
    9 5 17 19.8 9.01
    9 5 18 8.65 8.94
    -9 5 18 13.29 6.47
    -9 -5 -18 6.11 5.11
    9 -5 18 15.75 6.73
    9 5 -18 13.64 6.37
    9 5 19 9.14 6.58
    -9 -5 -19 19.12 10.32
    9 -5 19 13.6 6.37
    9 5 -19 5.71 4.27
    9 5 20 7.18 6.19
    -9 -5 -20 3.7 5.5
    9 -5 20 5.58 3.12
    9 5 -20 8.08 3.91
    9 -5 21 -2.76 3.96
    9 5 -21 3.62 3.59
    9 -5 22 5.11 5.82
    9 5 -22 7.52 5.66
    9 -5 23 3.47 3.37
    -10 -5 0 -1.56 3.32
    10 5 0 6.47 3.13
    -10 -5 -1 121.78 23.24
    10 5 1 116.73 14.7
    10 5 -1 128.62 15.64
    -10 -5 1 130.04 23.84
    10 5 2 -1.28 1.98
    10 5 -2 -3.16 2.29
    -10 -5 2 4.06 5.63
    -10 -5 -3 34.08 12.69
    10 5 3 31 7.42
    10 5 -3 40.68 8.97
    -10 -5 3 31.38 11.67
    -10 -5 -4 -8.73 6.61
    10 5 4 3.09 2.41
    10 5 -4 6.52 4.32
    -10 -5 4 8.25 6.59
    -10 -5 -5 56.85 16.55
    10 5 5 85.87 12.04
    10 5 -5 78.85 12.82
    -10 -5 5 93.46 19.64
    -10 -5 -6 7.95 7.42
    10 5 6 1.53 1.28
    10 5 -6 -0.15 2.02
    -10 -5 6 -0.13 2.72
    -10 5 7 32.57 8.43
    -10 -5 -7 41.02 14.13
    10 5 7 30.28 6.88
    10 5 -7 36.52 9.28
    -10 -5 7 42.31 13.5
    -10 5 8 28.41 8.83
    -10 -5 -8 23.25 10.6
    10 5 8 21.26 5.85
    10 5 -8 21.71 7.26
    -10 -5 8 28 10.75
    -10 5 9 2.71 3.08
    -10 -5 -9 -0.61 2.66
    10 5 9 5.21 3.29
    10 5 -9 -0.85 2.03
    -10 5 10 -1.74 3.53
    -10 -5 -10 6.45 6.12
    10 5 10 -0.06 0.97
    10 5 -10 0.67 3.55
    -10 5 11 -1.64 2.64
    -10 -5 -11 9.37 9.13
    10 5 -11 0.8 3.09
    -10 5 12 -4.68 3.7
    10 -5 12 -2.19 2.24
    10 5 -12 -0.94 1.39
    -10 5 13 55.87 11.89
    10 -5 13 53.3 10.2
    -10 -5 -13 56.87 18.08
    10 5 -13 62.49 12.92
    -10 5 14 1.34 2.89
    10 -5 14 -0.14 1.24
    -10 -5 -14 5.49 3.67
    10 5 -14 -2.4 2.7
    10 5 14 1.42 3.72
    -10 5 15 8.65 5.45
    10 -5 15 1.02 1.4
    -10 -5 -15 -1.18 3.53
    10 5 -15 6.99 4.83
    10 5 15 15.94 10.06
    -10 5 16 22.07 7.5
    10 -5 16 13.16 6.34
    -10 -5 -16 25.85 11.16
    10 5 -16 21.41 8.65
    10 5 16 19.04 9.55
    10 -5 17 -9.41 4.98
    -10 5 17 2.86 3.31
    -10 -5 -17 -15.9 10.32
    10 5 -17 1.17 2.23
    10 5 17 6.57 6.06
    -10 5 18 11.95 5.92
    10 -5 18 21.81 7.82
    -10 -5 -18 25.36 13
    10 5 -18 20.63 7.33
    10 5 18 2.7 3.2
    -10 5 19 -0.16 2.09
    10 -5 19 -0.05 1.51
    10 5 -19 0.54 1.98
    10 -5 20 0.11 1.77
    10 5 -20 20.94 8.28
    10 -5 21 -0.63 2.57
    10 -5 22 0.57 2.76
    11 5 0 3.05 2.87
    -11 -5 0 -7.28 6.15
    -11 -5 -1 51.47 15.37
    11 5 1 53.45 10.29
    11 5 -1 44.49 9.55
    -11 -5 1 44.57 14.54
    -11 -5 -2 41.98 14.42
    11 5 2 62.02 11.2
    11 5 -2 74.02 12.63
    -11 -5 2 55.78 16.07
    -11 -5 -3 7.56 4.18
    11 5 3 3.27 2.87
    11 5 -3 8.3 4.72
    -11 -5 3 -3.32 3.58
    -11 -5 -4 38.2 13.13
    11 5 4 21.12 6.21
    11 5 -4 31.63 8.21
    -11 -5 4 29.38 11.1
    -11 -5 -5 -3.94 4.9
    11 5 5 1.81 1.65
    11 5 -5 4.84 3.68
    -11 -5 5 10.57 6.57
    -11 -5 -6 8.46 8.04
    11 5 6 2.51 2
    11 5 -6 13.06 6.29
    -11 -5 6 20.61 9.98
    -11 5 7 69.77 13.72
    -11 -5 -7 43.53 15.09
    11 5 7 55.82 10.03
    11 5 -7 73.23 13.13
    -11 -5 7 45.53 14.18
    -11 5 8 0.23 3.61
    -11 -5 -8 1.59 3.53
    11 5 8 0.48 1.51
    11 5 -8 3.46 3.53
    -11 -5 8 -1.33 3.26
    -11 5 9 15.89 6.45
    -11 -5 -9 10.24 7.33
    11 5 9 12.42 4.54
    11 5 -9 13.83 6.29
    -11 5 10 0.82 2.51
    -11 -5 -10 -2.05 4.05
    11 5 -10 3.37 4.64
    -11 5 11 -0.9 1.35
    11 5 -11 2.76 3.81
    -11 5 12 16.66 7.19
    -11 -5 -12 13.23 8.89
    11 5 -12 9.95 5.16
    -11 5 13 22.75 8
    -11 -5 -13 32.63 15.41
    11 5 -13 36.06 10.13
    -11 5 14 12.66 7.03
    -11 -5 -14 11.63 8.82
    11 5 -14 0.87 3.34
    -11 5 15 12.06 5.75
    11 5 -15 4.48 4.32
    -11 -5 -15 -3.64 5.25
    -11 5 16 -0.89 2.57
    -11 -5 -16 10.18 11.93
    11 5 -16 2.51 3.12
    11 5 16 2.08 6.09
    -11 5 17 6.11 4.49
    11 5 -17 3.21 3.7
    12 5 0 21.27 6.66
    -12 -5 0 33.75 12.85
    -12 -5 -1 13.09 8.52
    12 5 1 5.35 2.97
    12 5 -1 12.68 5.68
    -12 -5 1 10.41 7.38
    12 5 2 2.57 3.97
    12 5 -2 -2.91 1.83
    -12 -5 2 -2.64 4.1
    -12 -5 -3 6.04 5.32
    12 5 3 1.56 2.88
    12 5 -3 7.92 4.9
    -12 -5 -4 25.89 13.01
    12 5 4 14.91 5.42
    12 5 -4 14.12 5.35
    -12 -5 4 21.92 10.33
    -12 -5 -5 1 5.25
    12 5 5 11.16 5.13
    12 5 -5 0.51 1.82
    -12 -5 5 10.32 7.12
    -12 -5 -6 -0.54 3.06
    12 5 6 0.29 1.14
    12 5 -6 1.54 1.97
    -12 -5 -7 16.09 11.13
    12 5 7 14.3 5.41
    12 5 -7 13.84 5.61
    -12 -5 7 4.47 5.38
    -12 5 8 4.87 3.95
    -12 -5 -8 1.52 3.67
    12 5 8 0.11 2.33
    12 5 -8 0.72 2.2
    -12 -5 8 2.32 5.57
    -12 -5 -9 7.73 7.12
    12 5 9 3.4 2.68
    12 5 -9 1.87 2.25
    -12 5 10 -3.88 5.34
    -12 -5 -10 -0.87 3.2
    12 5 -10 3.33 4.89
    -12 5 11 -0.33 1.65
    -12 -5 -11 4.62 4.65
    12 5 -11 -0.06 1.91
    -12 5 12 1.21 2.47
    -12 -5 -12 1.48 6.2
    12 5 -12 -2.37 4.81
    -12 5 13 8.55 5.02
    -12 -5 -13 14.74 9.57
    12 5 -13 -3.2 3.49
    -12 5 14 1.12 3.23
    -12 -5 -14 -3.32 5.76
    12 5 -14 -0.7 2.09
    13 5 0 -4.32 4.33
    -13 -5 0 -4.46 5.47
    13 5 1 20 7.04
    13 5 -1 17.94 6.58
    -13 -5 1 15.39 9.29
    -13 -5 -1 28.01 12.41
    -13 -5 -2 -0.12 4.27
    13 5 2 8.2 4.43
    13 5 -2 2.53 3.15
    -13 -5 2 6.25 8.19
    -13 -5 -3 -3.28 4.73
    13 5 3 -0.75 2.67
    13 5 -3 3.47 3.14
    -13 -5 3 -3.31 4.3
    -13 -5 -4 -5.81 6.23
    13 5 4 -2.22 2.38
    13 5 -4 3.27 3.5
    -13 -5 4 3.81 2.87
    -13 -5 -5 33.12 13.35
    13 5 5 28.65 8.15
    13 5 -5 24.85 8.34
    -13 -5 5 43.8 15.89
    -13 -5 -6 -1.89 4.08
    13 5 6 -0.42 1.62
    13 5 -6 -3.73 3.61
    -13 -5 6 -3.63 4.58
    -13 -5 -7 6.27 6.55
    13 5 7 19.55 6.37
    13 5 -7 9.11 4.62
    -13 -5 7 7.93 6.61
    -13 5 8 1.41 3.22
    -13 -5 -8 -1.99 8.77
    13 5 8 9.63 4.6
    13 5 -8 1.52 1.9
    -13 -5 8 -7.24 7.46
    -13 5 9 2.05 2.84
    -13 -5 -9 -5.29 6.21
    13 5 -9 6.98 4.47
    -13 5 10 1.85 2.64
    -13 -5 -10 -2.41 4.89
    13 5 -10 3.6 3.76
    14 5 0 -1.03 2.85
    -14 -5 0 6.39 6.37
    14 5 1 18.49 6.7
    14 5 -1 17.47 6.72
    -14 -5 1 7.54 6.86
    -14 -5 -1 13.99 8.99
    14 5 2 -1.64 2.25
    14 5 -2 -3.48 3.33
    -14 -5 2 7.63 6.89
    -14 -5 -2 8.15 7.37
    -14 -5 -3 3.52 5.37
    14 5 3 -0.22 1.74
    14 5 -3 4.52 4.79
    -14 -5 3 -4.19 5.77
    -14 -5 -4 26.86 12.65
    14 5 4 14.14 5.87
    14 5 -4 17.33 6.91
    -14 -5 4 14.77 9.28
    14 5 5 1.74 2.28
    14 5 -5 6.29 4.8
    -14 -5 5 0.09 5.25
    14 5 6 5.02 3.19
    14 5 7 -0.3 1.67
    15 5 1 -3.53 3.13
    15 5 2 -0.34 3.45
    15 5 3 -0.63 2.48
    15 5 4 33.8 9.31
    15 5 5 9.08 4.26
    15 5 6 37.65 9.65
    0 6 0 644.98 31.64
    0 -6 0 654.88 29.65
    0 6 1 214.33 18.12
    0 6 -1 232.71 19.37
    0 6 -1 189.59 14.32
    0 -6 1 213.23 15.94
    0 -6 -1 210.18 17.68
    0 6 -2 107.02 10.77
    0 6 2 117.45 13.28
    0 6 -2 121.42 14.18
    0 -6 2 115.88 11.05
    0 -6 -2 136.81 14.64
    0 -6 -3 8.87 4.2
    0 6 3 9.56 4.26
    0 6 -3 8.49 3.84
    0 6 -3 9.53 3.2
    0 6 4 -0.5 1.84
    0 -6 -4 3.53 4.13
    0 6 -4 0.82 1.89
    0 6 -4 -0.08 1.42
    0 6 5 36.2 7.1
    0 -6 -5 32.02 8.16
    0 6 -5 41.77 8.95
    0 6 -5 32.48 6.62
    0 6 6 781.32 32.14
    0 6 -6 765.83 37.41
    0 6 -6 725.91 32.31
    0 -6 -6 710.07 38.45
    0 6 7 77.87 10.18
    0 6 -7 66.89 10.73
    0 -6 -7 74.91 12.56
    0 6 8 379.39 21.95
    0 6 -8 353.53 26.37
    0 -6 -8 361.37 29
    0 6 9 162.08 14.19
    0 6 -9 135.47 16.63
    0 -6 -9 108.87 16.32
    0 -6 -10 275.29 26.49
    0 6 10 298.24 19.01
    0 6 -10 286.52 24.03
    0 -6 -11 298.42 28.17
    0 6 -11 350.77 27.11
    0 -6 -12 251.99 26.57
    0 6 -12 272.08 24.12
    0 6 -13 48.86 10.25
    0 -6 -13 42.81 11
    0 -6 -14 319.33 31.61
    0 6 -14 317.17 26.39
    0 6 14 326.69 28.63
    0 6 -15 110.33 15.68
    0 -6 -15 98.06 17.86
    0 6 15 96.26 15.91
    0 6 -16 30.76 8.37
    0 -6 -16 44.34 12.76
    0 6 16 36.62 10.28
    0 6 17 2.34 2.6
    0 6 -17 7.46 4.02
    0 -6 -17 2.83 3.23
    0 6 18 24.89 8.17
    0 6 -18 16.38 6.49
    0 -6 -18 23.94 10.04
    0 6 19 22.65 8.37
    0 6 -19 29.27 8.39
    0 -6 -19 20.24 8.46
    0 6 20 2.36 3.12
    0 6 -20 5.47 3.51
    0 -6 -20 3.54 4.65
    0 6 21 -0.66 2.11
    0 6 -21 2.16 2.11
    0 -6 -21 0.49 2.75
    0 -6 21 -0.1 2.25
    0 6 22 1.34 2.54
    0 6 -22 7.27 4.3
    0 6 23 7.84 5.97
    0 6 -23 7.14 4.56
    0 -6 -23 14.51 8.68
    0 -6 23 11.51 5.43
    0 -6 24 1.51 3.04
    0 6 -24 3.46 1.82
    0 -6 -24 -3.15 4.43
    0 6 -25 -1.99 3.68
    0 -6 -25 7.46 6.66
    0 -6 -26 -2.69 4.64
    -1 -6 0 0.01 1.21
    -1 6 0 -1.85 2.76
    1 6 0 -1.1 2.01
    1 6 0 0.1 1.23
    1 -6 0 0.19 0.7
    1 -6 -1 25.66 5.31
    -1 -6 -1 35.97 8.31
    -1 6 1 22.07 5.58
    -1 6 -1 28.27 6.9
    1 6 1 17.72 5.9
    1 6 -1 29.91 7.05
    1 6 -1 26.97 6.34
    1 6 1 22.27 5.72
    1 -6 1 28.57 4.37
    -1 -6 1 37.36 7.64
    1 -6 -2 1.42 1.54
    -1 -6 -2 4.83 4.37
    -1 6 2 0.72 1.05
    -1 6 -2 -0.42 1.44
    1 6 2 -0.36 2.46
    1 6 -2 1.78 1.44
    1 6 -2 0.07 1.08
    -1 -6 2 1.58 2.45
    -1 -6 -3 0.85 2.61
    1 -6 -3 1.69 2.31
    -1 6 3 3.27 2.16
    -1 6 -3 3.03 2.09
    1 6 3 3.55 3.37
    1 6 -3 3.53 1.07
    1 6 -3 4.13 2.67
    -1 -6 3 0.29 2.05
    -1 6 4 16.56 4.77
    -1 -6 -4 21.34 6.79
    -1 6 -4 21.15 6.16
    1 -6 -4 17.73 5.57
    1 6 4 20.14 5.21
    1 6 -4 27.17 7.03
    1 6 -4 24.72 6.87
    -1 6 -4 19.78 3.69
    -1 6 5 62.03 9.38
    1 6 5 63.42 9.52
    -1 6 -5 59.38 10.21
    -1 -6 -5 51.79 10.85
    1 6 -5 55.6 9.46
    1 -6 -5 59.74 10.44
    1 6 -5 62.52 10.7
    -1 6 -5 57.18 6.78
    -1 6 6 7.3 2.71
    1 6 -6 10.97 4.49
    1 6 6 12.15 4.34
    -1 6 -6 6.99 3.75
    -1 -6 -6 8.14 4.31
    1 6 -6 8.97 4.06
    1 -6 -6 3.38 2.61
    -1 6 7 60.65 9.11
    1 6 7 52.42 8.17
    -1 6 -7 65.1 10.99
    1 6 -7 55.79 10.49
    -1 -6 -7 61.04 12.45
    1 -6 -7 58.12 10.76
    -1 6 8 6.09 2.51
    1 6 8 3.2 1.43
    -1 6 -8 5.25 2.86
    1 6 -8 2.83 1.52
    -1 -6 -8 1.74 2.73
    1 -6 -8 6.02 3.29
    1 6 9 12.85 3.96
    -1 6 -9 16.6 5.5
    1 6 -9 5.7 3.01
    -1 -6 -9 0.21 1.83
    1 -6 -9 21.35 6.85
    1 6 10 87.91 10.16
    -1 6 -10 116.11 15.04
    1 6 -10 105.13 14.69
    -1 -6 -10 83.85 15.2
    1 -6 -10 80.56 13.83
    1 -6 -11 130.67 18.07
    1 6 11 131.8 12.34
    -1 6 -11 112.51 14.94
    1 6 -11 125.75 16.27
    -1 -6 -11 114.21 18.4
    -1 6 -12 48.42 9.84
    1 6 -12 48.8 10.13
    -1 -6 -12 36.23 10.53
    1 -6 -12 34.57 9.56
    -1 6 -13 43.08 9.74
    1 6 -13 35.61 8.64
    -1 -6 -13 53.13 12.6
    1 -6 -13 36.36 9.6
    1 6 13 35.65 9.5
    -1 6 -14 29.97 8.04
    1 6 -14 35.46 8.58
    -1 -6 -14 32.83 10.69
    1 -6 -14 15.57 6.86
    -1 6 14 21.95 7.36
    1 6 14 31.69 9.54
    -1 6 -15 4.22 4.56
    1 6 -15 -1.49 2.89
    -1 -6 -15 2.32 2.65
    1 -6 -15 0.3 2.01
    -1 6 15 1.68 2.12
    1 6 15 -0.49 2.39
    -1 6 -16 50.18 10.65
    1 6 -16 54.48 11.09
    -1 -6 -16 61.41 15.21
    1 -6 -16 63.61 14.32
    -1 6 16 46.54 10.71
    1 6 16 64.5 13.55
    -1 6 17 27.2 8.01
    1 6 17 27.1 9.45
    -1 6 -17 25.63 7.35
    1 6 -17 23.01 7.69
    -1 -6 -17 21.49 8.76
    1 -6 -17 47.1 13.02
    -1 6 18 2.82 3.62
    1 6 18 -4.98 4.21
    -1 6 -18 6.71 4.49
    1 6 -18 3.68 3.58
    -1 -6 -18 13.62 7.7
    1 -6 -18 6.6 6.28
    -1 6 19 2.76 3.91
    1 6 19 2.54 3.44
    -1 6 -19 4.56 3.17
    1 6 -19 10.88 4.43
    -1 -6 -19 4.06 4.64
    1 -6 -19 -1.14 2.54
    1 -6 19 0.96 2.06
    -1 6 20 14.63 6.59
    1 6 20 1.37 2.39
    -1 6 -20 9.75 4.79
    1 6 -20 9.07 5
    -1 -6 -20 8.79 7.82
    1 -6 20 5.38 2.63
    1 -6 -20 4.16 4.95
    1 6 21 0.36 2.29
    -1 6 -21 -2.59 1.79
    1 6 -21 -3.5 4.04
    -1 -6 -21 -2.37 3.53
    1 -6 -21 0.89 3.06
    1 -6 21 1.14 2.89
    1 6 22 15.05 7.51
    -1 6 -22 32.54 8.4
    1 -6 22 30.77 9.13
    1 6 -22 27.05 8.3
    -1 -6 -22 24 11.93
    1 -6 -22 30.62 11.94
    1 6 23 -1.59 5.58
    -1 -6 23 6.13 4.88
    -1 6 -23 -4.47 3.56
    1 6 -23 3.06 3.03
    1 -6 -23 4.09 4.81
    1 -6 23 -5.91 4.32
    -1 -6 24 -6.81 4.74
    1 6 24 10.32 6.35
    -1 6 -24 6.62 4.25
    1 6 -24 3.76 3.44
    1 -6 24 0.45 1.33
    -1 -6 -24 7.08 6.53
    1 -6 -24 5.41 4.32
    1 6 25 13.43 7.48
    -1 6 -25 4.83 3.74
    1 6 -25 13.15 6.02
    -1 -6 -25 5.08 5.68
    1 -6 -25 11.55 8.47
    1 6 -26 7.43 4.58
    1 -6 -26 6.28 4.51
    -2 6 0 79.68 11.23
    2 6 0 81.99 11.67
    -2 -6 0 94.08 13.98
    -2 -6 -1 7.15 4.54
    -2 6 -1 4.75 2.34
    -2 6 1 2.42 1.94
    -2 6 -1 -0.55 2.08
    2 6 1 4.57 2.87
    2 6 -1 -1.9 2.39
    2 -6 -1 4.21 1.79
    -2 -6 1 2.68 1.68
    2 -6 -2 9.09 2.79
    -2 6 -2 15.69 4.31
    -2 -6 -2 11.91 4.82
    -2 6 2 13.17 4.27
    -2 6 -2 9.32 4.22
    2 6 2 12.41 4.41
    2 6 -2 13.56 4.58
    -2 -6 2 15.06 5.1
    -2 6 -3 34.22 6.21
    -2 -6 -3 25.16 7.52
    -2 6 3 35.95 7.35
    2 -6 -3 37.34 6.46
    -2 6 -3 26.82 6.83
    2 6 3 41.09 8.31
    2 6 -3 36.6 7.74
    -2 -6 3 36.23 8.07
    -2 6 -4 6.53 2.74
    -2 6 4 3.82 2.53
    -2 -6 -4 1.16 2.3
    -2 6 -4 1.31 1.57
    2 -6 -4 4.61 2.81
    2 6 4 2.82 2.5
    2 6 -4 5.24 3.17
    -2 -6 4 6.41 3.41
    -2 6 -5 0.16 1.14
    -2 6 5 -1 2.56
    -2 6 -5 3.61 2.83
    -2 -6 -5 0.44 1.53
    2 6 5 -0.42 1.58
    2 -6 -5 1.03 1.29
    2 6 -5 4.11 3.79
    -2 6 -6 9.29 3.3
    -2 6 -6 9.59 4.37
    -2 -6 -6 9.6 5.25
    2 6 6 11.53 4
    2 6 -6 10.52 4.32
    2 -6 -6 6.09 3.54
    -2 6 -7 2.75 1.49
    -2 6 -7 0.86 1.73
    2 6 7 0.89 1.3
    -2 -6 -7 3.88 4.1
    2 6 -7 -2.39 3.18
    2 -6 -7 0.84 1.69
    -2 6 -8 37.71 5.87
    -2 6 -8 37.14 7.99
    2 6 8 41.04 7.26
    -2 -6 -8 43.65 10.94
    2 6 -8 45.32 9.49
    2 -6 -8 37.77 8.4
    -2 6 -9 162.19 11.71
    2 -6 -9 156.27 17.49
    -2 6 -9 140.34 16.37
    2 6 9 149.7 13.71
    2 6 -9 156.42 17.82
    -2 -6 -9 138.11 20.21
    -2 6 -10 3.58 1.94
    2 6 10 0.51 1.08
    -2 6 -10 2.65 1.78
    2 6 -10 0.71 2.19
    -2 -6 -10 -3.76 4.64
    2 -6 -10 5.84 4.78
    -2 6 -11 23.71 4.33
    2 6 11 27.4 5.5
    -2 6 -11 27.13 7.2
    2 6 -11 23.4 6.94
    -2 -6 -11 23.69 8.67
    2 -6 -11 32.79 8.47
    -2 6 -12 3.92 1.83
    2 6 12 2.58 1.64
    -2 6 -12 2.82 1.95
    2 6 -12 5.2 2.57
    -2 -6 -12 12.35 7.05
    2 -6 -12 0.9 3.31
    2 6 13 52.45 7.22
    -2 6 -13 45.86 9.86
    2 6 -13 48.24 10.44
    -2 -6 -13 48.57 13.01
    2 -6 -13 47.01 10.86
    2 6 13 37.82 10.91
    -2 6 -14 0.44 2.03
    2 6 -14 3.93 3.2
    -2 -6 -14 -8.75 5.83
    2 -6 -14 -0.99 1.76
    2 6 14 9.29 6.06
    -2 6 -15 0.37 3.2
    2 6 -15 11.8 5.83
    -2 -6 -15 0.72 3.07
    2 -6 -15 2.4 2.77
    -2 6 15 6.72 4.35
    2 6 15 -0.15 2.85
    -2 6 -16 23.41 6.94
    2 6 -16 28.16 8.02
    -2 -6 -16 25.9 9.71
    -2 6 16 24.41 7.14
    2 6 16 18.86 7.89
    2 6 17 1.8 2.59
    -2 6 -17 -2.45 2.57
    2 6 -17 -1.64 2.45
    -2 -6 -17 1.98 4.25
    2 -6 17 0.87 3
    -2 6 17 -1.92 2.68
    2 6 18 11.15 5.86
    -2 6 -18 9.5 4.58
    2 6 -18 2.65 3.15
    2 -6 18 7.84 4.56
    -2 -6 -18 -2.66 3.4
    -2 6 -19 3.22 2.45
    2 6 19 -0.64 2.68
    2 6 -19 4.37 4.79
    -2 -6 -19 -3.55 2.29
    2 -6 19 2.36 3.81
    2 6 20 24.67 9.87
    -2 6 -20 21.88 7.13
    2 -6 20 28.6 8.9
    2 6 -20 30.53 8.85
    -2 -6 -20 27.48 11.49
    2 6 21 12.61 7.81
    -2 6 -21 8.67 5.01
    2 6 -21 4.65 4.36
    -2 -6 -21 17.88 9.39
    2 -6 21 8.01 4.23
    2 6 22 11.14 6.41
    -2 6 -22 15.45 6.45
    2 6 -22 15.15 6.58
    2 -6 22 17.01 7.07
    -2 -6 -22 22.22 10.12
    2 6 23 7.6 5.53
    -2 6 -23 8.75 5.2
    2 -6 23 -0.04 3.06
    2 6 -23 7.51 6.47
    -2 -6 -23 8.38 6.6
    2 6 24 16.06 8.78
    2 -6 24 9.36 5.97
    -2 6 -24 -2.06 2.49
    2 6 -24 -0.38 1.89
    -2 -6 -24 11.48 8.94
    2 6 25 -2.36 3.65
    -2 6 -25 -1.66 3.51
    2 6 -25 6.19 4.49
    -2 -6 -25 -1.05 3.41
    2 6 26 7.48 6.01
    2 6 -26 4.22 3.61
    2 6 27 0.93 2.86
    -3 -6 0 -0.91 1.46
    -3 6 0 3.32 2.27
    -3 6 0 0.72 2.99
    3 6 0 -2.41 2.55
    -3 -6 1 -1.57 3.08
    -3 -6 -1 0.12 2.29
    -3 6 -1 1.24 1.51
    -3 6 1 0.94 2.42
    -3 6 1 0.84 2.39
    -3 6 -1 0.63 1.68
    3 6 1 -1.04 1.52
    3 6 -1 4.25 3.5
    -3 6 -2 39.3 7.25
    -3 6 2 41.97 7.91
    -3 -6 -2 36.8 9.74
    -3 6 2 26.49 6.41
    -3 6 -2 37.18 7.79
    3 6 2 33.79 7.35
    3 6 -2 31.44 7.78
    -3 -6 2 38.15 9.29
    -3 6 -3 114.43 12.16
    -3 6 3 110.73 13.06
    -3 6 -3 120.35 14.26
    -3 -6 -3 99.95 16.6
    3 6 3 118.68 13.88
    3 6 -3 111.68 14.45
    3 -6 -3 98.85 8.46
    -3 -6 3 80.23 13.37
    -3 6 -4 78.83 9.78
    -3 6 4 75.67 11.04
    -3 6 -4 79.13 11.74
    -3 -6 -4 55.63 12.5
    3 6 4 59.2 9.44
    3 6 -4 66.62 11.14
    3 -6 -4 79.49 11.27
    -3 -6 4 79.14 12.88
    3 -6 -4 78.76 9.04
    -3 6 -5 8.1 3.62
    -3 6 -5 3.59 1.93
    -3 -6 -5 12.12 6.02
    3 6 5 3.66 2.56
    3 6 -5 9.99 4.06
    3 -6 -5 6.54 3.15
    3 -6 -5 11.75 3.84
    -3 -6 5 14.47 5.54
    -3 6 -6 11.29 3.76
    -3 6 -6 15.73 6.13
    -3 -6 -6 10.22 5.66
    3 6 6 12.54 4.7
    3 6 -6 14.65 5.37
    3 -6 -6 13.36 4.23
    3 -6 -6 17.59 4.84
    -3 6 -7 42.84 7.04
    -3 6 -7 36.62 8.49
    -3 -6 -7 34.41 10.15
    3 6 7 45.06 7.85
    3 6 -7 41.52 9.12
    3 -6 -7 46.89 8.57
    -3 6 -8 3.47 2.4
    -3 6 -8 4.65 4.19
    3 6 8 2.69 2.39
    -3 -6 -8 -1.02 2.84
    3 6 -8 -0.84 2.4
    3 -6 -8 4.07 3.01
    -3 6 -9 232.7 15.73
    3 -6 -9 198.28 18.72
    -3 6 -9 211.56 19.92
    3 6 9 248.6 17.79
    3 6 -9 202.4 20.71
    -3 -6 -9 199.71 25.48
    -3 6 -10 0.17 1.16
    -3 6 -10 3.56 1.36
    3 6 10 0.28 1.28
    -3 -6 -10 -0.67 2.74
    3 6 -10 -2.79 3.75
    3 -6 -10 3.36 3.01
    -3 6 -11 14.79 3.9
    -3 6 -11 26.43 7
    3 6 11 23.9 5.5
    -3 -6 -11 12.05 4.79
    3 6 -11 15.64 6.18
    3 -6 -11 26.45 7.34
    -3 6 -12 10.06 3.18
    -3 6 -12 12.64 5.7
    3 6 12 11.95 3.65
    3 6 -12 15.3 6.51
    -3 -6 -12 13.32 6.35
    -3 6 -13 104.77 14.5
    3 6 -13 115.21 16.51
    -3 -6 -13 107.98 20.19
    3 6 13 109.11 18.46
    -3 6 -14 69.99 12.1
    3 6 -14 79.26 13.71
    -3 -6 -14 46.3 13.21
    3 6 14 63.41 14.23
    -3 6 -15 13.95 5.51
    3 6 -15 12.25 5.51
    -3 -6 -15 9.26 6.38
    3 6 15 7.43 5.26
    3 -6 15 8.44 3.71
    -3 6 -16 -0.53 3.7
    3 6 -16 2.48 1.78
    3 -6 16 4.52 2.53
    3 6 16 -2.8 4.58
    3 6 17 35.31 11.59
    -3 6 -17 27.45 8.02
    3 6 -17 27.72 8.38
    3 -6 17 24.25 7.6
    -3 -6 -17 26.14 10.89
    3 6 18 5.71 5.34
    3 -6 18 -0.66 1.81
    -3 6 -18 6.93 4.35
    3 6 -18 2.66 2.18
    -3 -6 -18 9.37 8.84
    3 6 19 17.19 8.64
    -3 6 -19 19.41 6.66
    3 6 -19 24.61 7.97
    -3 -6 -19 28.24 12.07
    3 -6 19 24.93 7.63
    3 6 20 -4.28 4.9
    -3 6 -20 2.45 2.94
    3 6 -20 -1.06 2.28
    3 -6 20 1.73 2.26
    -3 -6 -20 3.3 4.47
    3 6 21 16.02 8.06
    -3 6 -21 -1.33 3.42
    3 -6 21 2.29 2.83
    3 6 -21 7.51 4.5
    -3 -6 -21 -11.8 8.09
    3 -6 22 4.6 3.79
    3 6 22 -3.71 3.21
    -3 6 -22 12.06 4.92
    3 6 -22 -0.15 2.29
    -3 -6 -22 6.88 6.49
    3 6 23 -2.32 4.37
    -3 6 -23 -1.72 2.29
    3 6 -23 4.41 5
    -3 -6 -23 1.92 2.92
    3 -6 23 -1.93 2.71
    3 6 24 -0.8 2.73
    -3 6 -24 -1.85 2.43
    3 6 -24 -2.4 2.92
    -3 -6 -24 5.98 6.57
    3 -6 24 0.56 1.72
    3 6 25 -4.15 4.83
    3 6 -25 -2.45 2.96
    3 6 26 12.52 7.75
    3 6 -26 8.81 5.21
    -4 6 0 128.92 13.91
    -4 -6 0 103.02 16.82
    4 6 0 123 14.57
    -4 -6 1 -0.86 3.43
    -4 -6 -1 -0.55 3.81
    -4 6 -1 -2.03 2.58
    -4 6 1 -5.88 3.11
    4 6 1 -0.74 2.7
    4 6 -1 -1.39 2.53
    4 -6 -1 0.93 1.85
    4 -6 -2 39.08 8.27
    -4 6 -2 32.53 6.97
    -4 6 2 23.75 6.13
    -4 -6 -2 27.48 8.61
    4 6 2 22.06 5.76
    4 6 -2 25.72 6.75
    -4 -6 2 26.79 8.95
    -4 6 -3 9.49 3.89
    -4 6 3 1.35 2.68
    -4 -6 -3 5.31 4.32
    -4 6 -3 6.36 4.22
    4 -6 -3 6.75 2.7
    4 6 3 4.18 3.3
    4 6 -3 1.61 1.79
    -4 -6 3 4.8 3.02
    -4 6 -4 220.56 17.49
    -4 6 4 244.1 20.08
    -4 6 -4 239.16 20.35
    4 6 4 229.05 19.14
    4 6 -4 221.69 20.48
    -4 -6 4 231.16 23.82
    -4 -6 -4 197.53 24.5
    4 -6 -4 246.82 17.87
    4 -6 -4 241.76 13.7
    -4 6 -5 46.33 7.83
    -4 6 5 46.08 8.85
    -4 6 -5 42.14 8.56
    -4 -6 -5 33.71 9.84
    4 6 5 50.4 8.67
    4 6 -5 41.88 8.71
    4 -6 -5 46.84 6.89
    -4 -6 5 48.8 10.85
    -4 6 -6 73.03 9.88
    4 -6 -6 81.09 9.88
    -4 6 6 74.9 11.66
    4 6 6 72.26 10.32
    -4 6 -6 62.68 10.72
    -4 -6 -6 71.23 15.24
    4 6 -6 69.66 11.68
    -4 -6 6 86.82 14.47
    -4 6 -7 126.54 12.9
    -4 6 7 133.03 15.74
    4 -6 -7 105.42 12.02
    -4 6 -7 101.3 13.68
    4 6 7 120.39 13.18
    4 6 -7 128.96 16.17
    -4 -6 -7 122.31 20.08
    -4 6 -8 46.25 7.65
    -4 6 -8 49.62 9.69
    -4 -6 -8 51.33 13.54
    4 6 8 34.04 6.85
    4 6 -8 52.24 10.39
    4 -6 -8 26 6.08
    -4 6 -9 74.02 9.53
    -4 6 -9 51.84 9.95
    -4 -6 -9 51.68 12.83
    4 6 9 52.94 8.43
    4 6 -9 58.34 11.35
    -4 6 -10 73.31 9.51
    4 6 10 77.61 10
    -4 6 -10 84.05 12.79
    -4 -6 -10 59.6 14.87
    4 6 -10 61.17 11.56
    -4 6 -11 116.95 15.18
    4 6 11 107.34 11.41
    4 6 -11 124.24 16.61
    -4 -6 -11 91.1 18.66
    4 -6 11 113.2 13.76
    -4 6 -12 20.34 6.35
    4 6 12 36.29 6.47
    -4 -6 -12 24.35 10.19
    4 6 -12 32.99 8.55
    4 -6 12 33.9 7.53
    -4 6 -13 20.27 6.75
    -4 -6 -13 15.38 8.07
    4 6 -13 25.57 7.4
    4 -6 13 21.65 6.35
    4 6 13 13.53 6.43
    -4 6 -14 10.89 4.47
    4 -6 14 20.45 6.4
    -4 -6 -14 18.58 9.16
    4 6 -14 18.72 6.63
    4 6 14 12.5 6.45
    4 -6 15 34.96 8.43
    -4 6 -15 28.9 7.66
    4 6 -15 39.15 9.7
    -4 -6 -15 35.07 12.59
    4 6 15 29.38 10.38
    -4 6 -16 6.38 3.39
    4 6 -16 9.16 5.32
    -4 -6 -16 11.71 7.49
    4 -6 16 13.66 5.4
    4 6 16 -2.65 4.28
    -4 6 -17 42.45 9.94
    4 6 -17 26.1 8.24
    4 -6 17 33.81 8.32
    -4 -6 -17 21.4 10.04
    4 6 17 34.54 11.48
    4 6 18 5.18 4.61
    -4 6 -18 -0.27 2.7
    4 -6 18 5.72 4.33
    4 6 -18 9.34 5.09
    -4 -6 -18 -2.48 2.24
    4 6 19 2.61 3.22
    4 -6 19 5.59 4.48
    -4 6 -19 2.4 1.91
    4 6 -19 10.44 5.47
    -4 -6 -19 11.09 7.83
    4 6 20 2.53 4.56
    -4 6 -20 8.34 4.82
    4 6 -20 0.1 2.35
    -4 -6 -20 -8.53 7.01
    4 -6 20 1.57 2.61
    4 6 21 4.17 6.2
    -4 6 -21 3.86 2.31
    4 6 -21 4.56 3.75
    4 -6 21 5.48 4.72
    4 6 22 13.85 8.69
    -4 6 -22 8.44 4.78
    4 6 -22 15.45 6.63
    -4 -6 -22 7.62 6.41
    4 -6 22 13.83 5.96
    4 6 23 -0.61 4.69
    -4 6 -23 3.7 1.85
    4 6 -23 5.03 5.51
    -4 -6 -23 8.32 7.39
    4 -6 23 2.76 3.1
    4 6 24 8.4 7.53
    4 6 -24 0.44 3
    -4 -6 -24 12.39 12.43
    4 -6 24 3.42 3.47
    4 6 25 10.08 6.39
    4 6 -25 1.53 2.81
    4 6 -26 0.99 2.25
    -5 -6 0 3.01 3.86
    -5 6 0 4.56 3.27
    5 6 0 -5.08 3.12
    -5 -6 1 1.72 4.69
    -5 -6 -1 9.46 4.62
    -5 6 -1 9.41 3.81
    -5 6 1 5.82 3.03
    5 6 1 15.42 5.53
    5 6 -1 10.99 4.54
    -5 6 -2 -1.83 2.26
    -5 6 2 -0.41 2.56
    -5 -6 -2 1.85 2.92
    5 6 2 0.95 2.4
    5 6 -2 0.24 1.17
    -5 -6 2 1.73 2.66
    -5 6 -3 10.64 4.35
    -5 6 3 -0.3 1.88
    -5 -6 -3 2.73 3.91
    5 6 3 10.68 4.51
    5 6 -3 9 4.03
    -5 -6 3 1.97 2.47
    -5 6 -4 139.72 14.52
    -5 6 4 133.81 15.47
    -5 -6 -4 126.97 20.57
    5 6 4 134.67 14.75
    5 6 -4 123.5 15.42
    -5 -6 4 155.15 20.72
    5 -6 -4 130.58 8.78
    -5 6 -5 8.11 3.55
    -5 6 5 8.82 4.18
    -5 -6 -5 7.29 5.33
    5 6 5 6.15 4.05
    5 6 -5 6.19 3.67
    5 -6 -5 4.24 1.92
    -5 -6 5 5.99 3.79
    -5 6 -6 -1 1.83
    -5 6 6 2.44 2.96
    -5 -6 -6 -4.24 4.6
    5 6 6 2.31 2.31
    5 6 -6 -0.27 2.31
    5 -6 -6 -1.41 1.36
    -5 -6 6 4.09 3.26
    -5 6 7 -1.4 1.74
    -5 -6 -7 3.61 5.37
    5 6 7 1.26 1.63
    5 6 -7 2 3.58
    5 -6 7 4.18 2.92
    5 -6 8 51.18 8.43
    -5 6 8 62.21 11.23
    -5 -6 -8 54.16 14.57
    5 6 8 61.68 9.57
    5 6 -8 44.79 9.67
    -5 6 9 30.81 8.11
    -5 -6 -9 17.97 7.21
    5 6 9 17.78 5.02
    5 6 -9 16.91 6.08
    5 -6 9 14.75 4.71
    -5 6 10 92.9 14.3
    5 6 10 90.17 11.17
    5 -6 10 84.63 11.55
    -5 -6 -10 95.53 19.22
    5 6 -10 92.06 14.52
    -5 -6 -11 3.62 2.57
    5 6 11 0.97 1.09
    5 6 -11 0.29 1.97
    5 -6 11 -0.35 0.96
    -5 -6 -12 1.99 4.59
    5 6 -12 1.39 1.69
    5 -6 12 4.91 3.59
    -5 -6 -13 -5.99 5.34
    5 -6 13 0.15 2.2
    5 6 -13 7.46 4.32
    5 -6 14 20.83 6.32
    -5 -6 -14 23.13 8.93
    5 6 -14 10.54 4.22
    5 6 14 8.39 4.7
    5 -6 15 25.86 7.43
    -5 -6 -15 24.7 10.99
    5 6 -15 22.04 7.23
    5 6 15 22.06 9.52
    5 -6 16 33.19 8.26
    -5 -6 -16 31.98 11.44
    5 6 -16 37.82 9.46
    5 6 16 34.94 11.23
    -5 -6 -17 2.82 5.96
    5 6 -17 2.74 3.46
    5 -6 17 -1.54 2.6
    5 6 17 -3.61 5.61
    5 6 18 30.46 10.98
    5 6 -18 31.83 9.15
    -5 -6 -18 40.13 14.44
    5 -6 18 29.63 8.37
    5 6 19 1.73 3.81
    5 6 -19 0.28 1.88
    -5 -6 -19 -4.05 5.18
    5 -6 19 -0.82 1.75
    5 6 20 0.71 2.69
    5 6 -20 -0.66 1.59
    5 -6 20 2.58 2.8
    5 6 21 -3.74 5.23
    5 6 -21 -0.84 1.83
    -5 -6 -21 -6.71 6.51
    5 -6 21 2.57 3.88
    5 6 22 -2.29 6.58
    5 6 -22 -1.85 1.83
    5 -6 22 10.07 6.6
    -5 -6 -22 -8.8 7.74
    5 6 23 5.55 5.48
    5 -6 23 12.82 6.55
    5 6 -23 -2.23 2
    -5 -6 -23 5.08 6.37
    5 -6 24 0.57 4.08
    5 6 -24 -8.07 5.11
    5 6 -25 4.24 1.76
    -6 6 0 276.93 22.38
    6 -6 0 275.41 12.35
    6 6 0 290.11 23.17
    -6 -6 0 273.84 30.45
    -6 -6 1 7.39 5.22
    -6 6 -1 4.41 3.97
    -6 -6 -1 -0.79 4.77
    -6 6 1 3.19 4.13
    6 6 1 3.2 3.1
    6 6 -1 1.81 2.3
    6 -6 -1 0.73 0.85
    6 -6 1 2.46 1.54
    -6 6 -2 304.3 23.15
    -6 6 2 324.67 24.48
    6 -6 2 309.05 14.98
    6 6 2 289.05 22.58
    6 6 -2 301.38 24.01
    -6 -6 2 289.33 30.65
    -6 -6 -2 281.19 31.29
    -6 6 -3 18.45 5.74
    -6 6 3 19.13 6.33
    -6 -6 -3 8.45 5.86
    6 6 3 21.58 6.21
    6 6 -3 19.88 6.65
    6 -6 3 13.78 3.61
    -6 -6 3 13.79 6.06
    -6 6 4 -0.43 2.31
    -6 -6 -4 -0.13 3.97
    6 6 4 -0.86 1.45
    6 6 -4 2.13 2.77
    6 -6 4 -0.2 1.29
    -6 -6 4 -5.67 6.43
    -6 6 5 191.48 19.43
    6 -6 5 175.1 13.1
    6 6 5 185.79 17.64
    6 6 -5 159.39 18.3
    -6 -6 5 161.62 22.26
    -6 -6 -5 200.91 27.09
    -6 6 6 254.46 22.67
    6 -6 6 235.28 16.04
    6 6 6 219.08 18.74
    6 6 -6 195.3 20.45
    -6 -6 6 277.21 29.18
    -6 -6 -6 239.83 30.6
    6 -6 7 126.25 12.19
    -6 6 7 133.28 16.48
    6 6 7 126.23 14.03
    -6 -6 -7 157.17 24.87
    6 6 -7 108.87 15.17
    -6 -6 7 173.34 22.89
    6 -6 8 104.03 11.53
    -6 6 8 110.41 15.08
    6 6 8 106.96 12.73
    -6 -6 -8 109.28 20.9
    6 6 -8 99.22 14.77
    6 -6 9 16.22 5.02
    -6 6 9 25.17 7.67
    -6 -6 -9 10.26 8.35
    6 6 9 24.3 6.1
    6 6 -9 22.66 7.71
    -6 6 10 98.12 14.64
    6 6 10 100.09 12.12
    6 6 -10 98.35 15.22
    -6 -6 -10 60.83 15.94
    6 -6 10 96.52 11.79
    -6 6 11 17.34 6.56
    -6 -6 -11 8.47 7.38
    6 6 11 4.95 3.16
    6 6 -11 10.73 5.66
    6 -6 11 2.88 2.14
    -6 6 12 23.58 7.53
    -6 -6 -12 15.33 9.27
    6 6 -12 27.07 8.34
    6 -6 12 17.04 5.61
    -6 -6 -13 -3.17 3.9
    6 6 -13 -2.84 2.31
    6 -6 13 1.4 2.95
    -6 -6 -14 32.37 12.47
    6 6 -14 53.13 11.79
    6 -6 14 44.25 8.79
    6 6 14 29.4 10.87
    -6 -6 -15 20.93 11
    6 6 -15 16.66 6.72
    6 -6 15 11.34 4.44
    6 6 15 13.81 7.57
    -6 -6 -16 24.98 10.54
    6 6 -16 29.16 8.79
    6 -6 16 35.41 8.53
    6 6 16 29.65 10.44
    -6 -6 -17 -6.13 6.06
    6 6 -17 1.76 2.47
    6 -6 17 8.93 4.5
    6 6 17 5.59 5.49
    6 -6 18 1.48 2.2
    -6 -6 -18 -2.78 6.16
    6 6 -18 6.72 3.33
    6 6 18 3.26 3.74
    6 6 19 4.68 4.48
    6 -6 19 4.23 3.46
    -6 -6 -19 -0.55 4.65
    6 6 -19 0.98 1.51
    6 6 20 13.72 7.61
    6 -6 20 12.22 6.15
    -6 -6 -20 3.34 5.18
    6 6 -20 7.74 4.71
    6 6 21 5.12 5.93
    6 -6 21 12.62 5.97
    -6 -6 -21 -0.03 2.35
    6 6 -21 12.63 6.75
    6 6 22 20.23 9.59
    6 -6 22 18.67 7.5
    6 6 -22 18.53 7.19
    -6 -6 -22 -0.89 3.82
    6 -6 23 0.2 1.7
    6 6 -23 0.07 3.49
    6 6 -24 2.14 2.29
    -7 -6 0 -0.96 2.01
    -7 6 0 -0.45 3.13
    7 6 0 1.09 2.66
    -7 -6 1 -3.7 6.45
    -7 6 -1 3.79 2.48
    -7 -6 -1 6.41 5.68
    -7 6 1 2.28 2.36
    7 6 1 -2.18 1.72
    7 6 -1 0.06 2.2
    -7 6 2 78.33 12.41
    -7 -6 -2 46.94 13.48
    7 6 2 61.93 10.59
    7 6 -2 71.38 12.17
    -7 -6 2 58.11 14.64
    -7 6 3 5.24 2.83
    -7 -6 -3 1.16 2.6
    7 -6 3 7.93 2.43
    7 6 3 9.8 4.45
    7 6 -3 6.11 3.31
    -7 -6 3 11.32 5.7
    -7 6 4 5.28 3.37
    -7 -6 -4 -1.5 2.52
    7 -6 4 4.49 2.09
    7 6 4 6.54 3.51
    7 6 -4 3.54 3.42
    -7 -6 4 8.46 5.8
    -7 6 5 226.24 21.86
    7 6 5 179.6 17.68
    7 6 -5 180.25 19.78
    7 -6 5 160.79 12.06
    -7 -6 5 163.29 23.86
    -7 -6 -5 156.51 25.44
    -7 6 6 6.16 4.15
    -7 -6 -6 6.7 4.59
    7 -6 6 3.49 2.25
    7 6 6 7.55 3.6
    7 6 -6 4.08 2.4
    -7 -6 6 9.55 5.13
    -7 6 7 3.21 3.27
    -7 -6 -7 2.18 4.03
    7 -6 7 -1.97 1.6
    7 6 7 0.8 1.74
    7 6 -7 -0.74 2.19
    -7 -6 7 -1.82 3.04
    -7 6 8 4.33 3.89
    -7 -6 -8 -4.84 5.11
    7 -6 8 3.03 2.21
    7 6 8 -1.36 2.28
    7 6 -8 0.12 2.29
    -7 6 9 62.53 11.99
    7 6 9 71.85 10.54
    -7 -6 -9 74.91 17.77
    7 6 -9 71.27 13.23
    7 -6 9 87.56 10.69
    -7 6 10 5.14 4.45
    -7 -6 -10 1.43 3.4
    7 -6 10 -2.12 2.44
    7 6 10 -2.04 2.71
    7 6 -10 1.98 3.27
    -7 6 11 3.43 2.64
    -7 -6 -11 5.08 6.59
    7 -6 11 4.6 2.83
    7 6 -11 2.16 1.9
    -7 6 12 185.67 20.89
    7 6 -12 207.83 22.95
    -7 -6 -12 173.24 29.12
    7 -6 12 182.6 17.28
    -7 6 13 18.05 6.91
    7 -6 13 15.17 5.43
    -7 -6 -13 29.19 12.59
    7 6 -13 19.38 7.34
    -7 6 14 8.2 4.61
    7 -6 14 4.27 2.99
    -7 -6 -14 10.97 9.02
    7 6 -14 -1.46 2.22
    7 -6 15 -0.58 1.94
    7 6 -15 0.92 1.57
    7 6 15 -3.36 4.75
    7 -6 16 -1.49 2.38
    -7 -6 -16 0.75 3.99
    7 6 -16 0.16 3.08
    7 6 16 -6.58 5.73
    7 -6 17 3.12 2.85
    -7 -6 -17 -0.69 3.41
    7 6 -17 1.19 3.77
    7 6 17 3.02 4.82
    7 -6 18 10.57 5.02
    -7 -6 -18 13.63 10.15
    7 6 -18 6.9 4.82
    7 6 18 5.44 5.36
    7 -6 19 19.22 6.6
    -7 -6 -19 27.62 13.66
    7 6 -19 25.86 9.09
    7 6 19 31.34 12.32
    7 6 -20 -0.67 2.44
    7 -6 20 0.93 2
    7 6 21 4.42 5.05
    -7 -6 -21 4.2 3.52
    7 6 -21 18.19 7.22
    7 -6 21 10.77 6.09
    7 6 -22 5.01 4.33
    7 -6 22 0.05 2.56
    7 -6 23 -4.71 3.99
    -8 -6 0 39.81 12.16
    8 6 0 45.13 9.49
    -8 -6 -1 20.6 9.09
    -8 6 1 25.48 7.34
    8 6 1 23.17 6.62
    8 6 -1 13.67 5.24
    -8 -6 1 12.94 5.89
    -8 6 2 62.36 11.48
    -8 -6 -2 41.94 13.36
    8 6 2 55.18 10.17
    8 6 -2 46.5 9.75
    -8 -6 2 46.59 13.71
    -8 6 3 2.27 1.8
    -8 -6 -3 1.49 3.32
    8 6 3 2.7 3.3
    8 6 -3 -0.61 2.16
    -8 -6 3 -3.64 3.3
    -8 6 4 21.96 6.54
    -8 -6 -4 17.59 8.73
    8 6 4 32.69 7.98
    8 6 -4 24.23 7.03
    -8 -6 4 32.21 11.92
    -8 6 5 -1.5 2.61
    -8 -6 -5 -2.63 4.84
    8 6 5 3.75 2.28
    8 6 -5 -0.35 1.73
    -8 -6 5 4.01 5.12
    -8 6 6 4.98 3.71
    8 6 6 6.64 2.77
    8 6 -6 3.54 1.67
    -8 -6 6 0.49 2.95
    -8 6 7 1.45 2.84
    -8 -6 -7 3.51 4.95
    8 6 7 5.6 3.68
    8 6 -7 -2.19 3.19
    -8 -6 7 5.01 6.21
    -8 6 8 1.21 2.8
    -8 -6 -8 -1.84 2.51
    8 6 8 -0.38 1.34
    8 6 -8 1.47 1.94
    -8 -6 8 0.04 5.39
    8 -6 8 1.02 1.59
    -8 6 9 12.05 5.58
    -8 -6 -9 2.17 5.78
    8 6 9 15.63 5.22
    8 6 -9 8.59 5.4
    8 -6 9 7.06 3.05
    -8 6 10 8.23 4.89
    -8 -6 -10 41.74 14.9
    8 6 10 17.75 5.49
    8 6 -10 20.85 7.19
    8 -6 10 21.49 5.72
    -8 6 11 11.13 5.39
    -8 -6 -11 -6.32 8.55
    8 6 -11 -1.02 1.51
    8 -6 11 5.23 3.1
    -8 6 12 34.58 9.19
    -8 -6 -12 41.82 15.07
    8 6 -12 31.67 9.03
    8 -6 12 25.2 6.6
    -8 6 13 15.02 6.05
    -8 -6 -13 6.32 9.42
    8 6 -13 12 6.3
    8 -6 13 4.85 2.95
    -8 -6 -14 -0.52 2.9
    8 6 -14 1.68 2.38
    8 -6 14 1.46 1.15
    -8 6 15 -6.74 4.38
    -8 -6 -15 6.4 7.34
    8 6 -15 -0.26 3.65
    8 -6 15 -0.83 1.63
    -8 -6 -16 16.67 10.13
    8 6 -16 18.57 7.87
    8 -6 16 15.68 5.67
    8 6 16 19.03 8.73
    -8 -6 -17 -6.65 5.73
    8 6 -17 -0.27 3.16
    8 -6 17 2.86 3.34
    8 6 17 -2.98 4.42
    -8 -6 -18 5.96 6.6
    8 6 -18 -4.59 3.94
    8 -6 18 3.1 2.88
    8 6 18 8.43 6.79
    -8 -6 -19 5.13 6.49
    8 6 -19 11.5 6.81
    8 -6 19 14.11 6.5
    8 6 19 -0.27 2.64
    8 6 -20 4.25 4.04
    8 -6 20 7.32 4.84
    8 -6 21 13.53 6.75
    8 -6 22 1.27 2.46
    -9 -6 0 -3.11 5.66
    9 6 0 2.17 3.04
    -9 -6 -1 4.96 4.31
    9 6 1 -0.82 1.75
    9 6 -1 3.42 3.42
    -9 -6 1 2.04 3.61
    -9 -6 -2 37.25 13.29
    -9 6 2 48.8 10.72
    9 6 2 38.74 8.64
    9 6 -2 30.2 8.25
    -9 -6 2 64.83 16.58
    -9 6 3 4.45 3.41
    -9 -6 -3 5.2 3
    9 6 3 6.14 3.18
    9 6 -3 6.56 3.75
    -9 -6 3 5.89 4.8
    -9 6 4 9.15 4.44
    -9 -6 -4 11.01 6.83
    9 6 4 7.02 3.25
    9 6 -4 6.71 3.57
    -9 -6 4 0.43 3.47
    -9 6 5 26.35 7.92
    -9 -6 -5 14.6 8.46
    9 6 5 26.08 7.21
    9 6 -5 26.65 8.09
    -9 -6 5 30.1 11.61
    -9 6 6 16.09 6.23
    -9 -6 -6 11.33 7.26
    9 6 6 8.72 4.2
    9 6 -6 10.78 5.85
    -9 -6 6 14.53 7.71
    -9 6 7 2.56 3.51
    -9 -6 -7 19.44 9.91
    9 6 7 7.63 3.92
    9 6 -7 7.91 4.57
    -9 -6 7 -0.09 2.67
    -9 6 8 -3.92 4.03
    -9 -6 -8 7.21 7.13
    9 6 8 0.3 1.78
    9 6 -8 1.24 3.36
    -9 -6 8 7.88 5.71
    -9 6 9 3.66 2.27
    -9 -6 -9 -3.83 4.76
    9 6 9 6.54 3.27
    9 6 -9 9.43 5.05
    -9 6 10 70.72 13.7
    -9 -6 -10 54.82 16.57
    9 6 -10 44.56 10.69
    -9 6 11 27.35 8.55
    -9 -6 -11 14.94 9.28
    9 6 -11 38.41 10.03
    -9 6 12 0.11 1.76
    -9 -6 -12 12.93 8.53
    9 6 -12 12.87 6.57
    -9 6 13 17.81 6.51
    -9 -6 -13 26.16 12.84
    9 6 -13 8.06 5.32
    -9 6 14 0.61 1.78
    -9 -6 -14 7.66 6.6
    9 6 -14 0.31 1.64
    -9 6 15 14.44 6.36
    -9 -6 -15 1.08 3.24
    9 6 -15 11.62 5.49
    -9 6 16 1.26 2.04
    -9 -6 -16 2.07 6.5
    9 6 -16 5.68 5.27
    -9 6 17 -1.51 3.9
    -9 -6 -17 -4.05 9.32
    9 6 -17 -0.19 1.76
    9 -6 17 2.35 1.59
    9 6 17 -7.29 6.27
    -9 -6 -18 13.42 7.75
    9 6 -18 10.22 5.53
    9 -6 18 2.29 3.61
    9 -6 19 2.9 3.78
    9 -6 20 3.44 3.39
    9 -6 21 7.07 4.63
    9 -6 22 0.42 1.86
    10 6 0 2.24 3.34
    -10 -6 0 -7.04 6.18
    -10 -6 -1 14.87 8.5
    10 6 1 5.18 2.69
    10 6 -1 13.13 5.94
    -10 -6 1 24.14 11.05
    -10 -6 -2 4.98 3.05
    10 6 2 0.37 1.14
    10 6 -2 -2.71 3.07
    -10 -6 2 5.15 5.99
    -10 6 3 20.66 6.91
    -10 -6 -3 36.54 12.81
    10 6 3 29.43 8.03
    10 6 -3 32.21 8.7
    -10 -6 3 37.12 12.58
    -10 6 4 -2.46 4.17
    -10 -6 -4 5.11 4.73
    10 6 4 2.87 3.22
    10 6 -4 2.52 2.33
    -10 -6 4 4.13 4.86
    -10 6 5 1.91 4.13
    -10 -6 -5 10.75 8.8
    10 6 5 1.47 1.88
    10 6 -5 6.01 4.18
    -10 -6 5 -0.7 4.51
    -10 6 6 8.75 5.78
    -10 -6 -6 0.08 4.2
    10 6 6 -2.22 2.82
    10 6 -6 4.26 4.08
    -10 -6 6 3.37 4.78
    -10 6 7 13.23 6.09
    -10 -6 -7 16.78 9.08
    10 6 7 30.4 7.75
    10 6 -7 11.81 5.95
    -10 -6 7 3.65 4.05
    -10 6 8 26.23 8.31
    -10 -6 -8 29.58 11.84
    10 6 8 29.14 7.52
    10 6 -8 21.57 7.93
    -10 -6 8 25.03 11.03
    -10 6 9 28.14 9.31
    -10 -6 -9 36.87 14.93
    10 6 9 20.54 6.28
    10 6 -9 30.61 9.29
    -10 6 10 5.68 4.51
    -10 -6 -10 2.73 8.63
    10 6 -10 5.77 3.86
    -10 6 11 16.66 6.38
    -10 -6 -11 17.53 11.15
    10 6 -11 18.05 7.66
    -10 6 12 1.86 1.73
    -10 -6 -12 0.69 6.62
    10 6 -12 4.04 3.7
    -10 6 13 8.07 5.01
    -10 -6 -13 12.59 6.65
    10 6 -13 6.27 4.81
    -10 6 14 16.21 6.79
    -10 -6 -14 20.12 11.38
    10 6 -14 13.44 7.18
    -10 6 15 5.58 4.37
    -10 -6 -15 6.73 7.97
    10 6 -15 2.92 3.28
    -10 -6 -16 16.49 10.81
    10 6 -16 4.44 4.16
    11 6 0 2.39 3.93
    -11 -6 0 0.05 3.77
    11 6 1 4.13 2.82
    -11 -6 1 -1.01 3.21
    -11 -6 -2 3.61 4.26
    11 6 2 6.59 4.33
    11 6 -2 2.59 2.91
    -11 -6 2 3.43 4.64
    -11 -6 -3 2.49 3.81
    11 6 3 3.35 3.75
    11 6 -3 3.45 3.24
    -11 -6 3 3.2 4.77
    -11 6 4 -7.99 4.97
    -11 -6 -4 -3.91 4.97
    11 6 4 7.64 4.15
    11 6 -4 6.42 4.36
    -11 -6 4 1.45 3.58
    -11 6 5 -2.36 3.84
    -11 -6 -5 7.62 6.71
    11 6 5 4.44 3.4
    11 6 -5 0.54 2.76
    -11 -6 5 2.15 4.23
    -11 6 6 -1.71 2.99
    -11 -6 -6 0.86 3.37
    11 6 6 2.29 3.18
    11 6 -6 7.15 5.2
    -11 -6 6 -7.19 5.5
    -11 6 7 -4.04 3.18
    -11 -6 -7 -1.12 3.71
    11 6 7 3.88 2.72
    11 6 -7 2.44 3.53
    -11 -6 7 1.95 3.25
    -11 6 8 10.56 5.65
    11 6 8 -1.06 1.64
    11 6 -8 7.03 6.2
    -11 -6 8 8.78 6.64
    -11 6 9 3.85 3.96
    -11 -6 -9 14.27 10.88
    11 6 -9 5.4 5.32
    -11 6 10 7.17 4.92
    11 6 -10 11.41 6.1
    -11 6 11 1.65 1.41
    11 6 -11 -0.56 1.66
    -11 6 12 33.85 10.18
    -11 -6 -12 39.54 16.65
    11 6 -12 13.52 7.05
    -11 6 13 5.11 4.2
    -11 -6 -13 12.94 11.15
    11 6 -13 11.39 5.58
    12 6 0 4.78 3.5
    -12 -6 0 11.01 7.24
    12 6 1 -1.2 2.41
    12 6 -1 1.4 2.09
    -12 -6 1 0.74 3
    -12 -6 -1 1 3.7
    -12 -6 -2 32.62 13.13
    12 6 2 36.42 9.19
    12 6 -2 30.35 9.56
    -12 -6 2 38.27 13.85
    -12 -6 -3 11.14 8.44
    12 6 3 21.5 7.19
    12 6 -3 16.51 6.59
    -12 -6 3 15.68 8.29
    -12 -6 -4 2.17 4.23
    12 6 4 4.79 4.07
    12 6 -4 3.86 2.67
    -12 -6 4 4.84 4.93
    -12 6 5 -1.47 1.86
    -12 -6 -5 -13.06 9.07
    12 6 5 2.95 2.96
    12 6 -5 3.06 2.75
    -12 -6 5 -13.97 8.6
    -12 6 6 -4.5 5.15
    -12 -6 -6 -3.02 4.94
    12 6 6 7.96 5.13
    12 6 -6 2.16 2.67
    -12 -6 6 -6.66 6.08
    -12 6 7 6.28 3.9
    -12 -6 -7 6.12 6.47
    12 6 7 2.78 2.7
    12 6 -7 -1.68 3.72
    -12 -6 7 -0.86 4.96
    -12 6 8 19.75 8.2
    -12 -6 -8 18.95 10.9
    12 6 -8 11.44 6.2
    -12 -6 8 25.82 11.59
    -12 6 9 4.75 5.18
    -12 -6 -9 -5.01 6.23
    12 6 -9 -0.41 1.67
    -12 -6 -10 6.06 6.83
    13 6 0 -0.82 2.26
    -13 -6 0 -2.51 6.6
    13 6 1 -2.17 2.85
    13 6 -1 1.87 2.8
    -13 -6 1 1.44 4.07
    -13 -6 -1 7.78 3.71
    13 6 2 0.91 2
    13 6 -2 -2.21 3.04
    -13 -6 2 -2.47 4.55
    -13 -6 -2 2.62 4.8
    -13 -6 -3 5.66 6.27
    13 6 3 -1.57 3.74
    13 6 -3 1.02 2.22
    -13 -6 3 0.83 3.35
    -13 -6 -4 25.04 12.29
    13 6 4 38.16 9.96
    13 6 -4 33.59 10
    -13 -6 4 40.77 15.02
    -13 -6 -5 11.28 8.73
    13 6 5 -0.07 2.9
    13 6 -5 2.86 3.9
    -13 -6 5 11.36 8.14
    13 6 6 6.65 3.74
    -13 -6 6 19.04 10.46
    14 6 1 -0.43 1.56
    14 6 2 3.29 3.36
    14 6 3 -5.63 4.89
    14 6 4 -0.39 1.65
    14 6 5 -0.94 1.8
    0 7 0 -1.95 1.91
    0 -7 0 -0.04 1.67
    0 7 1 -1.62 3.14
    0 7 -1 -0.82 2.47
    0 -7 1 1.16 1
    0 -7 -1 -0.39 1.13
    0 -7 -2 4.54 2.94
    0 7 2 0.23 2.11
    0 7 -2 -1.02 2.95
    0 -7 -3 -1.96 2.73
    0 7 3 -0.44 1.8
    0 7 -3 -1.51 2.35
    0 7 4 0.21 1.82
    0 7 -4 -1.79 2.32
    0 -7 -5 -1.14 1.93
    0 7 5 -1.3 1.45
    0 7 -5 2.26 2.24
    0 7 6 5 3.71
    0 -7 -6 -3.51 3.11
    0 7 -6 -1.15 3.09
    0 7 7 26.42 6.92
    0 7 -7 13.57 6.03
    0 -7 -7 13.07 6.21
    0 7 8 -1.82 2.61
    0 7 -8 -2.89 3.89
    0 -7 -8 0.82 1.71
    0 7 9 -1.29 2.25
    0 7 -9 -1.23 3.21
    0 -7 -9 6.83 4.71
    0 7 10 0.57 1.97
    0 7 -10 -1.55 2.21
    0 -7 -10 -1.69 3.04
    0 7 -11 3.1 3.94
    0 -7 -11 -1.13 2.7
    0 7 -12 -2.96 3.22
    0 -7 -12 -1.63 1.97
    0 7 -13 0.45 1.66
    0 -7 -13 -3 3.5
    0 7 -14 10.57 5.53
    0 -7 -14 10.28 7.34
    0 7 -15 1.46 1.72
    0 -7 -15 -2.45 4.58
    0 7 -16 -3.83 3.41
    0 -7 -16 -1.59 4.25
    0 7 -17 -0.93 2.65
    0 -7 -17 -5.13 4.76
    0 7 -18 -4.85 5.12
    0 -7 -18 -6.25 5.33
    0 7 -19 1.17 3.53
    0 -7 -19 8.86 5.95
    0 7 -20 3.66 3.16
    0 -7 -20 7.81 6.42
    0 7 -21 4.23 3.93
    0 -7 -21 0.62 4.75
    0 7 -22 5.24 3.97
    0 -7 22 0.21 2.51
    0 -7 -22 -3.61 4.67
    0 7 -23 -0.4 1.57
    0 -7 -23 -5 5.35
    0 7 -24 1.07 2.1
    0 -7 -24 -9.13 7.31
    0 7 -25 0.78 1.91
    -1 7 0 0.4 1.33
    1 7 0 -2.45 3.1
    1 -7 0 0.72 0.96
    -1 -7 0 -0.61 1.46
    -1 -7 -1 -3.08 2.71
    -1 7 1 1.18 2.2
    -1 7 -1 2 3.74
    1 7 1 5.24 3.65
    1 7 -1 1.51 2.65
    -1 -7 1 2.42 2.55
    1 -7 -1 2.69 1.85
    -1 7 2 99.34 13.37
    -1 7 -2 97.28 13.6
    1 7 2 111.96 14.26
    1 7 -2 95.77 13.82
    -1 -7 2 105.65 13.02
    1 -7 -2 104.49 11.74
    -1 -7 -2 113.6 15.55
    1 -7 -3 6.48 3.05
    -1 -7 -3 7.96 4.11
    -1 7 3 9.17 4.47
    -1 7 -3 8.58 4.5
    1 7 3 5.63 3.5
    1 7 -3 0.54 2.17
    -1 -7 3 8.49 3.59
    -1 7 4 289.58 22.08
    -1 7 -4 273.6 23.58
    1 7 4 278.34 21.93
    1 7 -4 283.27 24.44
    -1 -7 -4 312.9 27.55
    1 -7 -4 296.96 22.98
    -1 7 5 2.84 2.49
    -1 -7 -5 0.84 4.1
    1 -7 -5 -1.1 2.83
    1 7 5 5.52 3.41
    -1 7 -5 -0.54 1.99
    1 7 -5 5.47 4.83
    -1 7 6 0.24 2.63
    -1 -7 -6 1.88 2.83
    1 7 6 -1.48 2.74
    -1 7 -6 1.43 2.02
    1 -7 -6 1.92 4.05
    1 7 -6 -1.11 1.7
    -1 7 7 0.62 1.72
    1 7 7 0.14 2.8
    -1 7 -7 2.31 2.68
    -1 -7 -7 -2.56 2.99
    1 7 -7 3.13 3.96
    1 -7 -7 -1.74 2.46
    -1 7 8 218.06 18.49
    1 7 8 211.79 18.07
    -1 7 -8 206.96 21.31
    1 7 -8 233.74 23.37
    -1 -7 -8 220.98 25.21
    1 -7 -8 220.42 23.11
    1 7 9 10.52 3.93
    -1 7 -9 6.41 3.69
    1 7 -9 1.07 1.84
    -1 -7 -9 5.28 4.15
    1 -7 -9 12.06 5.85
    1 7 10 0.33 1.6
    -1 7 -10 4.25 3.08
    1 7 -10 9.14 4.29
    -1 -7 -10 6.4 5.13
    1 -7 -10 4.77 2.69
    1 7 11 -2.49 2.86
    -1 7 -11 4.82 4.24
    1 7 -11 1.97 3.25
    -1 -7 -11 0.77 2.14
    1 -7 -11 0.42 1.6
    -1 7 -12 78.35 13.67
    1 7 -12 70.19 12.94
    -1 -7 -12 94.53 17.94
    1 -7 -12 74.24 14.74
    -1 7 -13 12.17 6.26
    1 7 -13 15.08 6.32
    -1 -7 -13 16.59 7.58
    1 -7 -13 23.56 8.63
    -1 7 -14 7.22 4.73
    1 7 -14 -3.07 3.29
    -1 -7 -14 -11.94 6.75
    1 -7 -14 -3.06 3.32
    -1 7 -15 3.96 3.86
    1 7 -15 2.83 3.37
    -1 -7 -15 1.17 2.56
    1 -7 -15 3.27 2.45
    -1 7 -16 4.06 2.47
    1 7 -16 5.07 3.67
    -1 -7 -16 -1.73 3.17
    1 -7 -16 8 5.67
    -1 7 -17 -1.44 2.27
    1 7 -17 2.52 3.24
    -1 -7 -17 1.21 4.93
    1 -7 -17 -7.58 5.39
    -1 7 -18 8.22 4.58
    1 7 -18 3.61 3.29
    -1 -7 -18 6.15 6.19
    1 -7 -18 2.02 4.66
    -1 7 -19 18.22 7.37
    1 7 -19 11.94 5.65
    -1 -7 -19 14.16 8.18
    1 -7 -19 16.69 8.1
    1 7 19 13.69 8.03
    1 -7 20 1.77 2.78
    -1 7 -20 -1.47 2.35
    1 7 -20 2.41 2.95
    -1 -7 -20 3.82 4.64
    1 -7 -20 3.67 4.43
    1 7 20 8.05 5.56
    -1 7 -21 10.12 4.79
    1 7 -21 10.19 6.13
    1 -7 21 15.24 6.6
    -1 -7 -21 13.58 8
    1 -7 -21 19.67 9.63
    1 7 21 6.01 4.89
    -1 7 -22 4.88 2.1
    1 7 -22 4.66 3.44
    -1 -7 -22 13.74 8.56
    1 -7 -22 13.18 7.99
    1 -7 22 5.75 4.44
    -1 7 -23 3.35 2.47
    1 7 -23 11.45 5.92
    -1 -7 -23 -19.37 10.37
    1 -7 -23 -8.33 6.56
    -1 7 -24 7.03 4.59
    1 7 -24 1.86 2.56
    -1 -7 -24 -0.39 3.14
    1 -7 -24 10.02 7.29
    -1 7 -25 0.11 1.24
    1 -7 -25 9.38 7.13
    -2 7 0 4.68 4.49
    2 7 0 7.83 4.81
    -2 -7 0 6.87 3.88
    -2 -7 -1 30.97 8.68
    -2 7 1 38.17 8.46
    -2 7 -1 40.48 8.91
    2 7 1 24.96 6.88
    2 7 -1 28.6 7.7
    -2 -7 1 20.54 6.87
    -2 -7 -2 0.77 1.91
    -2 7 2 8.12 3.77
    -2 7 -2 6.38 4.23
    2 7 2 11.13 4.68
    2 7 -2 6.7 3.52
    -2 -7 2 7.62 3.92
    -2 7 3 201.88 18.95
    -2 7 -3 216.85 20.59
    2 7 3 199.71 19.08
    2 7 -3 203.22 20.74
    -2 -7 3 208.12 20.14
    -2 -7 -3 214.63 23.68
    -2 -7 -4 40.1 10.39
    -2 7 4 27.09 6.98
    -2 7 -4 26.01 8.09
    2 7 4 36.36 7.83
    2 7 -4 27.1 7.37
    -2 -7 4 37.33 8.47
    -2 7 5 38.97 8.32
    -2 -7 -5 34.58 10.22
    2 -7 -5 55.55 9.86
    -2 7 -5 40.69 8.83
    2 7 5 42.15 8.33
    2 7 -5 35.56 8.8
    -2 -7 -6 0.92 2.66
    -2 7 -6 1.53 2.29
    2 7 6 1.17 2.52
    2 -7 -6 1.26 2.76
    2 7 -6 -1.33 1.38
    -2 7 -7 23.79 7.14
    -2 -7 -7 33.94 11.18
    2 7 7 30.38 6.9
    2 7 -7 26.19 7.71
    2 -7 -7 22.52 6.45
    -2 7 -8 2.29 1.5
    2 7 8 1.41 2.12
    -2 -7 -8 10.38 6.89
    2 7 -8 6.71 4.79
    2 -7 -8 10.85 4.82
    -2 7 -9 134.48 17.26
    2 7 9 125.51 14.14
    2 7 -9 107.53 16.02
    -2 -7 -9 109.69 18.84
    2 -7 -9 100.92 15.09
    2 7 10 122.1 13.47
    -2 7 -10 122.29 16.3
    2 7 -10 105.68 16.29
    -2 -7 -10 100.41 18.37
    2 -7 -10 107.47 16.07
    2 7 11 1.46 1.02
    -2 7 -11 -9.54 4.88
    2 7 -11 7.27 4.54
    -2 -7 -11 4.02 2.91
    2 -7 -11 -7.08 4.34
    2 7 12 20.31 5.18
    -2 7 -12 20.7 7.17
    2 7 -12 31.59 8.83
    -2 -7 -12 18.69 8.71
    2 -7 -12 19.63 7.59
    -2 7 -13 -2.56 1.79
    2 7 -13 -8.27 4.78
    -2 -7 -13 -12.46 7.02
    2 -7 -13 1.08 3.05
    -2 7 -14 5.86 4.56
    2 7 -14 4.02 3.87
    -2 -7 -14 5.27 4.27
    2 -7 -14 8.65 5.33
    -2 7 -15 1.81 2.6
    2 7 -15 0.58 3.3
    -2 -7 -15 4.6 5.21
    2 -7 -15 2.48 4.3
    -2 7 -16 20.32 7.34
    2 7 -16 34.21 9.79
    -2 -7 -16 29.45 11.49
    2 -7 -16 18.6 7.8
    -2 7 -17 35.35 9.65
    2 7 -17 23.93 8.19
    -2 -7 -17 25.67 10.76
    2 -7 -17 16.45 7.37
    -2 7 -18 8.81 4.63
    2 7 -18 1.5 3.18
    2 -7 -18 0.3 1.87
    2 -7 18 1.93 3.23
    -2 7 -19 -0.69 2.88
    2 -7 19 -0.48 1.82
    2 7 -19 3.24 2.58
    -2 -7 -19 0.28 3.03
    2 -7 -19 0.77 1.85
    2 7 19 3.71 4.58
    -2 7 -20 -0.84 3.32
    2 7 -20 -3.3 2.77
    -2 -7 -20 7.89 7.97
    2 -7 20 -3.59 3.91
    2 -7 -20 -1.92 3.18
    2 7 20 -3.98 4.13
    -2 7 -21 11.52 5.22
    2 -7 21 -1.1 2.23
    2 7 -21 11.44 6.53
    -2 -7 -21 -0.28 2.5
    2 -7 -21 9.26 6.32
    2 7 21 11.82 6.98
    -2 7 -22 -5.29 4
    2 7 -22 9.34 5.52
    -2 -7 -22 1.11 2.99
    2 -7 -22 3.2 3.97
    2 -7 22 -8.15 5.03
    2 7 22 7.31 5.68
    -2 7 -23 1.21 2.67
    2 7 -23 -5.48 4.37
    2 -7 -23 -9.99 6.97
    2 7 23 0.41 4.4
    -2 7 -24 18.82 7.62
    2 7 -24 36.94 10.6
    -2 -7 -24 24.03 12.16
    2 -7 -24 0.81 5.73
    -2 7 -25 23.02 8.06
    2 -7 -25 8.47 6.61
    -3 -7 0 -1.08 1.49
    -3 7 0 -0.37 2.64
    3 7 0 0.63 2.5
    -3 -7 -1 25.9 8.52
    -3 7 -1 22.98 6.31
    -3 7 1 32.16 7.77
    -3 7 -1 29.41 7.7
    3 7 1 26.78 7.26
    3 7 -1 33.3 8.47
    -3 -7 1 39.64 9.65
    -3 -7 -2 13.19 6.2
    -3 7 -2 30.54 6.77
    -3 7 2 32.41 7.59
    -3 7 -2 16.35 5.28
    3 7 2 21.71 6.49
    3 7 -2 24.86 7.48
    -3 -7 2 13.32 4.72
    -3 -7 -3 26.53 8.35
    -3 7 -3 37.38 7.4
    -3 7 -3 40.53 9.09
    3 7 3 32.31 7.57
    3 7 -3 28.8 7.73
    -3 -7 3 50.85 10.84
    -3 7 -4 11.13 3.96
    -3 -7 -4 10.35 5.24
    -3 7 -4 11.61 4.84
    3 7 4 13.41 4.49
    3 7 -4 16.8 6.31
    -3 -7 4 10.28 5.22
    -3 7 -5 -3.52 2.31
    -3 -7 -5 3.5 5.29
    -3 7 -5 5.16 3.02
    3 7 5 1.82 3.24
    3 7 -5 -0.96 2.41
    -3 7 -6 27.9 6.07
    -3 -7 -6 17.05 7.16
    -3 7 -6 27.79 7.34
    3 7 6 30.06 7.07
    3 7 -6 25.34 8.11
    -3 7 -7 37.77 6.97
    -3 7 -7 38.86 8.96
    -3 -7 -7 39.63 11.72
    3 7 7 36.89 7.81
    3 7 -7 29.27 8.95
    -3 7 -8 0.7 1.54
    -3 7 -8 0.78 2.54
    -3 -7 -8 -0.44 2.6
    3 7 8 1.38 2.69
    3 7 -8 -0.32 1.65
    -3 7 -9 20.61 4.94
    -3 7 -9 17.9 6.41
    3 7 9 21.3 6.2
    -3 -7 -9 28.88 10.29
    3 7 -9 24.55 8
    3 7 10 82.48 11.22
    -3 7 -10 90.77 14.17
    -3 -7 -10 49.39 13.59
    3 7 -10 80.38 14.18
    3 -7 -10 70.44 12.26
    -3 7 -11 0.81 2.43
    3 7 11 -1.69 2.96
    -3 -7 -11 -1.91 4.62
    3 7 -11 0.66 2.05
    3 -7 -11 1.23 2.94
    -3 7 -12 33.62 8.48
    -3 -7 -12 32.05 10.65
    3 7 -12 40.36 10.17
    3 -7 -12 41.28 9.84
    -3 7 -13 4.04 3.38
    3 7 -13 8.12 4.97
    -3 -7 -13 23.72 10.17
    3 -7 -13 13.6 6.7
    -3 7 -14 2.4 2.55
    3 7 -14 -1.69 3.1
    -3 -7 -14 -8.13 6.13
    3 -7 -14 -1.1 2.06
    -3 7 -15 18.97 6.87
    3 7 -15 5.02 3.64
    -3 -7 -15 7.87 6.07
    3 -7 -15 7.34 4.73
    -3 7 -16 29.31 8.74
    3 7 -16 22.46 8.07
    -3 -7 -16 34.18 13.52
    3 -7 -16 29.17 9.4
    3 -7 16 24.41 7.87
    -3 7 -17 4.12 3.48
    3 7 -17 -1.54 2.77
    -3 -7 -17 4.29 6.44
    3 -7 -17 -8.47 5.34
    3 -7 17 -0.94 2.58
    -3 7 -18 19.88 7.14
    3 7 -18 15.14 7.11
    3 -7 18 26.73 8.65
    -3 -7 -18 16.44 9.07
    3 -7 -18 15.56 7.59
    3 -7 19 21.66 6.94
    -3 7 -19 24.58 8.04
    3 7 -19 25.25 8.36
    -3 -7 -19 24.63 10.85
    3 -7 -19 32.02 10.59
    3 7 19 28.89 10.76
    -3 7 -20 10.67 5.42
    3 7 -20 8.38 5.5
    -3 -7 -20 3.43 4.8
    3 -7 -20 6.61 5.11
    3 -7 20 0.03 3.28
    3 7 20 2.46 2.01
    -3 7 -21 9.91 5.29
    3 7 -21 1.09 2.91
    -3 -7 -21 13.9 9.09
    3 -7 21 12.65 5.82
    3 -7 -21 12.87 7.47
    3 7 21 7.97 5.65
    -3 7 -22 4.8 2.92
    3 -7 22 2.8 3.56
    3 7 -22 0.81 3.19
    -3 -7 -22 1.11 4.91
    3 -7 -22 -2.61 3.64
    3 7 22 -5.73 5.41
    -3 7 -23 -3.63 3.55
    3 7 -23 2.58 2.34
    -3 7 -24 8.23 4.97
    3 7 24 1.86 3.42
    -4 -7 0 26.06 8.61
    -4 7 0 27.16 7.01
    4 7 0 28.62 7.68
    -4 -7 -1 0.08 3.94
    -4 7 -1 0.1 1.6
    -4 7 1 3.38 3.38
    4 7 1 0.38 2.51
    4 7 -1 2.05 3.25
    -4 -7 1 -0.03 1.82
    -4 -7 -2 44.86 12.24
    -4 7 -2 44.42 8.43
    -4 7 2 61.49 10.65
    4 7 2 57.12 10.6
    4 7 -2 30.17 7.91
    -4 -7 2 67.75 13.99
    -4 7 -3 10.15 3.44
    -4 -7 -3 7.17 5.78
    -4 7 3 2.9 3.05
    -4 7 -3 4.9 3.69
    4 7 3 13.18 5.16
    4 7 -3 3.43 2.36
    -4 -7 3 3.18 3.41
    -4 7 -4 2.08 1.86
    -4 7 4 -1.82 3.28
    -4 -7 -4 -0.25 2.96
    -4 7 -4 -0.15 1.54
    4 7 4 -0.15 1.74
    4 7 -4 -3.37 3.55
    -4 -7 4 -7.16 4.5
    -4 7 -5 7.74 3.51
    -4 -7 -5 3.27 1.99
    -4 7 -5 6.86 4.52
    4 7 5 2.72 1.56
    4 7 -5 4.71 4.47
    -4 -7 5 5.13 4.42
    -4 7 -6 128.6 13.62
    -4 7 -6 127.35 16.56
    4 7 6 101.87 13.49
    4 7 -6 102.65 15.69
    -4 -7 -6 133.92 21.8
    -4 7 -7 64.7 9.61
    -4 7 -7 52.19 10.77
    -4 -7 -7 60.31 14.89
    4 7 7 61.34 10.28
    4 7 -7 59.32 12.02
    -4 7 -8 296.71 20.32
    -4 7 -8 246.79 23.28
    4 7 8 296.37 22.36
    4 7 -8 254.14 25.08
    -4 -7 -8 238.99 29.94
    -4 7 -9 67.24 9.54
    -4 7 -9 48 10.02
    -4 -7 -9 49.28 13.63
    4 7 9 45.26 8.63
    4 7 -9 49.96 11.57
    -4 7 -10 10.48 3.81
    -4 7 -10 9.65 4.99
    -4 -7 -10 7.34 6.78
    4 7 10 10.1 4.19
    4 7 -10 4.42 4.13
    -4 7 -11 25.68 7.57
    4 7 11 21.62 5.66
    -4 -7 -11 27.58 10.01
    4 7 -11 23.59 7.97
    -4 7 -12 4.7 2.19
    -4 -7 -12 -0.09 5.12
    4 7 -12 4.77 3.77
    -4 7 -13 9.59 5.12
    -4 -7 -13 9.67 5.14
    4 7 -13 15.7 6.48
    4 -7 13 8.2 3.78
    -4 7 -14 -2.47 1.68
    -4 -7 -14 -0.12 5.88
    4 7 -14 -0.47 2.01
    4 -7 14 -2.19 2.34
    -4 7 -15 -3.02 2.93
    -4 -7 -15 1.24 3.7
    4 7 -15 -3.42 3.75
    4 -7 15 1.21 2.55
    4 -7 16 0.61 2.18
    -4 7 -16 -1.33 3.15
    4 7 -16 -4.09 5.46
    -4 -7 -16 -2.29 5.62
    -4 7 -17 45.8 10.66
    4 7 -17 34.57 10.28
    -4 -7 -17 36.53 13.32
    4 -7 17 37.7 9.37
    -4 7 -18 4.13 3.16
    4 7 -18 -5.97 4.44
    -4 -7 -18 1.85 6.55
    4 -7 18 1.26 1.54
    -4 7 -19 6.96 5.34
    4 -7 19 4.13 3.13
    4 7 -19 4.05 4.35
    -4 -7 -19 3.28 5.3
    4 7 19 7.37 5.39
    4 -7 20 0.66 2.64
    -4 7 -20 3.22 3.38
    4 7 -20 -0.92 3.52
    -4 -7 -20 2.12 4.73
    4 7 20 5.85 3.41
    4 -7 21 2.15 2.08
    -4 7 -21 -3.41 3.3
    4 7 -21 4.26 4.4
    -4 -7 -21 -3.21 5
    4 7 21 -1.33 3.28
    -4 7 -22 -2.21 3.22
    4 7 -22 3.15 4.31
    -4 -7 -22 3.02 4.94
    4 -7 22 10.05 5.17
    4 7 22 14.85 7.75
    -4 7 -23 -0.43 1.65
    4 7 23 -4.18 5.71
    -5 -7 0 -2.82 4.43
    -5 7 0 -0.24 2.53
    5 7 0 -2.71 3.97
    -5 -7 -1 17.11 8.17
    -5 7 -1 2.45 1.84
    -5 7 1 9.86 5.08
    5 7 1 13.6 6.04
    5 7 -1 6.45 3.42
    -5 -7 1 6.43 6.16
    -5 -7 -2 35.74 11.25
    -5 7 -2 33.88 7.65
    -5 7 2 38.72 8.7
    5 7 2 39.25 9.05
    5 7 -2 30.01 8.32
    -5 -7 2 28.59 9.9
    -5 7 -3 5.23 3.39
    -5 -7 -3 0.66 2.88
    -5 7 3 4.44 3.4
    5 7 3 3.92 3.36
    5 7 -3 -0.27 2.29
    -5 -7 3 3.56 4.3
    -5 7 -4 146.55 15.76
    -5 7 4 142.23 16.93
    -5 -7 -4 130.05 22.12
    5 7 4 132.47 16.11
    5 7 -4 115.13 16.23
    -5 -7 4 128.71 19.73
    -5 7 -5 2.55 1.27
    -5 7 5 5.6 4.59
    -5 -7 -5 -1.63 5.84
    5 7 5 1.53 1.89
    5 7 -5 2.9 3.22
    -5 -7 5 -3.87 3.67
    -5 7 -6 18.22 5.31
    -5 7 6 7.46 3.64
    -5 -7 -6 12.42 7.8
    5 7 6 8.4 3.8
    5 7 -6 4.43 3.15
    -5 -7 6 21.02 8.03
    -5 7 -7 5.13 3.12
    -5 7 7 8.54 4.85
    -5 -7 -7 17.14 8.7
    5 7 7 6.69 3.71
    5 7 -7 6.62 4.58
    -5 7 -8 51.19 8.92
    -5 -7 -8 52.94 14.84
    5 7 8 45.73 8.88
    5 7 -8 36.09 9.46
    5 -7 8 37.23 7.74
    -5 7 -9 35.29 7.48
    -5 -7 -9 36.54 13.18
    5 7 9 27.91 6.82
    5 7 -9 40.63 10.48
    5 -7 9 34.43 7.56
    -5 7 -10 19.42 5.32
    -5 -7 -10 16.88 9.37
    5 7 10 21.25 6.04
    5 7 -10 22.65 7.79
    5 -7 10 21.41 5.95
    -5 -7 -11 -5.25 5.24
    5 -7 11 0.67 1.78
    5 7 -11 5.01 4.85
    5 -7 12 34.63 7.99
    -5 -7 -12 38.68 12.79
    5 7 -12 48.55 11.54
    -5 -7 -13 9.61 6.25
    5 7 -13 3.54 2.46
    5 -7 13 10.66 4.57
    5 7 -14 0.41 1.56
    5 -7 14 -0.52 1.24
    -5 -7 -15 -4.47 6.33
    5 -7 15 4.12 3.38
    5 7 -15 -0.39 2.54
    5 -7 16 8.15 4.53
    -5 -7 -16 10.44 7.92
    5 7 -16 8.03 4.46
    5 -7 17 3.52 3.2
    -5 -7 -17 4.28 5.29
    5 7 -17 5.23 3.88
    -5 -7 -18 7.16 6.56
    5 7 -18 5.22 5.44
    5 -7 18 16.01 6.3
    5 7 -19 -1.85 4.37
    -5 -7 -19 -11.24 8.34
    5 -7 19 -0.24 3.09
    5 7 19 8.02 9.04
    5 7 -20 18.52 8.01
    -5 -7 -20 0.73 2.98
    5 -7 20 2.64 2.94
    5 7 20 12.22 7.75
    5 7 -21 1.45 1.99
    -5 -7 -21 -10.16 8.13
    5 -7 21 0.01 4.31
    5 7 21 -8.45 6.56
    5 -7 22 -0.02 1.27
    -6 -7 0 -3.45 6.54
    -6 7 0 3.48 3.88
    6 7 0 0.19 3.21
    -6 -7 -1 38.08 12.53
    -6 7 -1 58.87 10.68
    -6 7 1 60.19 11.17
    6 7 1 50.68 10.34
    6 7 -1 52.61 10.8
    -6 -7 1 26.91 10.02
    -6 -7 -2 9.62 6.79
    -6 7 -2 20.48 6.44
    -6 7 2 15.71 6.09
    6 7 2 13.56 5.47
    6 7 -2 15.37 6.28
    -6 -7 2 10.05 6.93
    -6 7 -3 30.9 7.73
    -6 -7 -3 24.37 10.36
    -6 7 3 34.96 8.47
    6 7 3 38.45 8.97
    6 7 -3 43.97 9.86
    -6 -7 3 20.61 8.37
    -6 7 -4 -1.95 2.31
    -6 7 4 0.65 2.71
    -6 -7 -4 -6.62 7.17
    6 7 4 0.99 1.58
    6 7 -4 0.7 1.56
    -6 -7 4 1.16 3.32
    -6 7 -5 9.6 4.5
    -6 7 5 5.07 3.24
    -6 -7 -5 7.71 3.4
    6 -7 5 11.15 3.65
    6 7 5 10.81 4.95
    6 7 -5 10.87 5.11
    -6 -7 5 7.56 4.96
    -6 7 -6 101.17 13.79
    -6 7 6 102.38 15.03
    -6 -7 -6 96.08 20.06
    6 7 6 100.78 14.24
    6 -7 6 106.66 11.51
    6 7 -6 83.2 14.37
    -6 -7 6 90.81 17.36
    -6 7 -7 4.51 3.43
    -6 7 7 -0.71 1.63
    -6 -7 -7 -0.5 4.52
    6 7 7 4.14 2.78
    6 7 -7 2.36 2.01
    6 -7 7 4.54 2.87
    -6 7 -8 39.85 8.34
    -6 7 8 40.51 9.76
    -6 -7 -8 36.63 12.44
    6 7 8 35.56 7.92
    6 7 -8 19.67 7.55
    6 -7 8 41.45 7.72
    -6 7 -9 -0.08 1.17
    -6 7 9 1 3.1
    -6 -7 -9 7.22 7.44
    6 7 9 3.4 3.45
    6 -7 9 8.37 3.89
    6 7 -9 2.93 2.98
    -6 7 -10 2.89 2
    -6 7 10 -1.75 3.11
    -6 -7 -10 7.68 6.73
    6 -7 10 1.51 1.97
    6 7 10 -0.33 2.03
    6 7 -10 1.68 4
    -6 7 -11 1.62 2.31
    6 -7 11 -0.79 1.34
    -6 -7 -11 0.93 3.85
    6 7 -11 -1.01 3.23
    6 -7 12 0.89 1.26
    -6 -7 -12 -4.25 5.01
    6 7 -12 -3.25 3.33
    -6 -7 -13 10 6.8
    6 7 -13 14.11 6.35
    6 -7 13 9.01 4.36
    -6 -7 -14 1.26 2.98
    6 7 -14 5.97 4.53
    6 -7 14 6.74 4.05
    -6 -7 -15 -0.39 2.39
    6 7 -15 -0.49 1.87
    6 -7 15 -1.16 3.38
    -6 -7 -16 27.26 11.53
    6 7 -16 12.86 6.25
    6 -7 16 12.87 5.79
    -6 -7 -17 -6.2 7.42
    6 7 -17 -2.96 4.95
    6 -7 17 1.45 2.15
    -6 -7 -18 18.25 10.53
    6 7 -18 4.8 4.06
    6 -7 18 5.5 3.39
    -6 -7 -19 2.2 7.18
    6 7 -19 4.83 4.98
    6 -7 19 1.39 1.36
    6 -7 20 5.97 3.86
    -6 -7 -20 11.38 9.93
    6 7 20 4.81 7.46
    6 -7 21 2.3 2.83
    6 -7 22 -3.73 4.19
    -7 -7 0 10.25 6.16
    -7 7 0 5.26 3.63
    7 7 0 6.77 4.63
    -7 -7 -1 40.5 12.84
    -7 7 -1 52.49 10.63
    -7 7 1 43.6 9.77
    7 7 1 35.29 8.75
    7 7 -1 42.82 9.68
    -7 -7 1 29.77 11.07
    -7 -7 -2 35.31 12.03
    -7 7 -2 52.88 10.69
    -7 7 2 45.9 9.99
    7 7 2 61.9 11.72
    7 7 -2 57.66 11.89
    -7 -7 2 47.36 13.95
    -7 7 -3 3.33 2.42
    -7 -7 -3 -4.49 5.88
    -7 7 3 -2.65 2.78
    7 7 3 3.01 3.14
    7 7 -3 3.2 4.3
    -7 -7 3 4.51 3.63
    -7 7 -4 74.56 12.41
    -7 7 4 72.05 12.96
    -7 -7 -4 65.95 17.66
    7 7 4 76.86 12.56
    7 7 -4 74.88 13.41
    -7 -7 4 63.79 15.46
    -7 7 -5 36.48 8.57
    -7 7 5 42.19 9.94
    -7 -7 -5 32.95 12.42
    7 7 5 32.51 8.12
    7 7 -5 47.67 11.19
    -7 -7 5 33.99 11.36
    -7 7 -6 32.38 7.92
    -7 7 6 21.61 7.07
    -7 -7 -6 34.05 12.59
    7 7 6 37.87 8.91
    7 7 -6 29.03 8.58
    -7 -7 6 35.65 12.14
    -7 7 -7 1.64 1.45
    -7 7 7 -0.41 2.69
    -7 -7 -7 -2.38 5.85
    7 7 7 -0.71 1.39
    7 7 -7 1.79 2.8
    -7 -7 7 3.97 3.29
    -7 7 8 4.37 4.08
    -7 -7 -8 1.19 5.92
    7 7 8 -0.9 1.45
    7 7 -8 -0.08 3.05
    -7 7 9 1.23 2.64
    7 7 9 -1.32 2.06
    7 7 -9 1.53 2.94
    -7 7 10 4.09 3.84
    -7 -7 -10 6.08 8.71
    7 7 -10 4.8 4.07
    -7 7 11 6.99 4.67
    -7 -7 -11 7.04 4.77
    7 7 -11 -0.67 3.13
    -7 -7 -12 22.44 11.27
    7 7 -12 15.29 6.86
    7 -7 12 14.42 5.05
    -7 -7 -13 0.45 6.45
    7 -7 13 2.26 2.88
    7 7 -13 3.57 2.59
    -7 -7 -14 10.41 7.46
    7 -7 14 19.07 6.14
    7 7 -14 15.08 7.66
    -7 -7 -15 2.55 5.32
    7 -7 15 3.11 3.9
    7 7 -15 2.66 4.4
    7 -7 16 1.75 2.13
    7 7 -16 -1.47 2.48
    7 -7 17 10.92 6.47
    -7 -7 -17 16.41 9.52
    7 7 -17 10.12 5.91
    7 -7 18 5.24 3.83
    -7 -7 -18 7.57 7.46
    7 7 -18 -1.49 4.55
    7 -7 19 -2.86 3
    -7 -7 -19 4.69 6.18
    7 -7 20 -2.52 3.15
    7 -7 21 10.44 6.37
    -8 7 0 13.42 5.57
    8 7 0 10.51 4.97
    -8 -7 0 7.64 6.27
    -8 -7 -1 23.55 9.7
    -8 7 -1 33.66 9.11
    -8 7 1 24.15 7.37
    8 7 1 18.01 6.46
    8 7 -1 19.92 6.84
    -8 -7 1 32.96 11.34
    -8 -7 -2 6.94 5.67
    -8 7 -2 3.07 3.04
    -8 7 2 8.19 3.84
    8 7 2 4.74 3.04
    8 7 -2 2.45 3.12
    -8 -7 2 4.31 4.25
    -8 7 -3 21.4 7.04
    -8 -7 -3 11.05 7.68
    -8 7 3 35.33 9.62
    8 7 3 17.29 6.3
    8 7 -3 15.98 6.22
    -8 -7 3 29.45 11.06
    -8 7 -4 1.61 1.54
    -8 -7 -4 2.92 4.44
    -8 7 4 4.02 1.82
    8 7 4 11.4 5.32
    8 7 -4 2.99 3.36
    -8 -7 4 7.47 5.6
    -8 7 -5 3.95 3.61
    -8 7 5 2.5 1.88
    -8 -7 -5 4.08 7.58
    8 7 5 4.63 3.3
    8 7 -5 1.63 3.38
    -8 -7 5 3.92 4.96
    -8 7 6 20.77 7.95
    -8 -7 -6 7.74 6.17
    8 7 6 10.77 4.71
    8 7 -6 14.19 6.48
    -8 -7 6 21.74 9.03
    -8 7 7 8.81 4.31
    -8 -7 -7 4.14 3.69
    8 7 7 9.41 4.11
    8 7 -7 8.87 4.62
    -8 -7 7 4.41 4.84
    -8 7 8 3.57 2.44
    -8 -7 -8 6.51 6.68
    8 7 8 3.8 3.92
    8 7 -8 5.51 3.34
    -8 7 9 19.96 7.82
    -8 -7 -9 21.32 10.64
    8 7 -9 8.58 5.36
    -8 7 10 -0.84 2.38
    -8 -7 -10 1.99 4.39
    8 7 -10 -1.47 3.88
    -8 7 11 10.27 5.1
    -8 -7 -11 12.6 7.51
    8 7 -11 8 4.5
    -8 7 12 5.29 5.14
    -8 -7 -12 -1.36 3.48
    8 7 -12 5.06 3.48
    -8 7 13 -0.93 1.7
    8 7 -13 4.09 3.36
    -8 -7 -14 14.11 9.47
    8 7 -14 -7.5 5.1
    -8 -7 -15 2.49 4.62
    8 7 -15 1.8 2.49
    -8 -7 -16 3.82 5.53
    8 7 -16 2.48 1.97
    -8 -7 -17 -9.8 8.28
    -9 7 0 -0.16 2.53
    9 7 0 0.73 2.05
    -9 -7 0 2.3 4.96
    -9 -7 -1 6.1 5.63
    -9 7 -1 9.37 5.76
    -9 7 1 8.32 4.65
    9 7 1 11.85 5.32
    9 7 -1 4.84 3.48
    -9 -7 1 4.65 4.3
    -9 -7 -2 -1.56 5.2
    -9 7 -2 -0.07 3.03
    -9 7 2 -2.46 1.56
    9 7 2 2.82 2.84
    9 7 -2 -0.35 1.84
    -9 -7 2 -3.63 4.83
    -9 -7 -3 26.36 11.57
    -9 7 -3 17.84 6.72
    -9 7 3 15.7 6.45
    9 7 3 16.62 6.05
    9 7 -3 21.68 7.94
    -9 -7 3 6.22 4.13
    -9 -7 -4 10.82 7.34
    -9 7 4 22.45 7.72
    9 7 4 21.4 7.01
    9 7 -4 20.18 7.78
    -9 -7 4 14.86 8.82
    -9 7 5 1.35 2.53
    -9 -7 -5 8.06 6.04
    9 7 5 15.59 5.82
    9 7 -5 6.57 4.35
    -9 -7 5 4.51 4.75
    -9 7 6 10.45 5.39
    -9 -7 -6 3.33 5.08
    9 7 6 0.23 2.42
    9 7 -6 5.34 4.4
    -9 -7 6 4.55 5.54
    -9 7 7 5.38 4.32
    -9 -7 -7 1.04 1.96
    9 7 7 -6.76 3.94
    9 7 -7 -0.64 1.92
    -9 -7 7 -0.74 2.5
    -9 7 8 25.25 8.02
    -9 -7 -8 12.33 8.45
    9 7 8 11.31 4.73
    9 7 -8 17.66 7.21
    -9 7 9 3.24 3.44
    -9 -7 -9 -8.24 7.07
    9 7 -9 6.55 5.13
    -9 7 10 1.49 2.99
    -9 -7 -10 6.13 7.92
    9 7 -10 2.46 5.35
    -9 7 11 9.44 6.15
    -9 -7 -11 17.49 10.81
    9 7 -11 1.35 1.82
    -9 7 12 7.04 4.93
    -9 -7 -12 -3.52 5.25
    9 7 -12 2.65 2.12
    -9 7 13 6.79 5.1
    -9 -7 -13 -0.29 3.91
    9 7 -13 8.15 6.08
    -9 -7 -14 31.14 13.83
    9 7 -14 23.56 9.62
    -9 -7 -15 6.15 6.71
    -10 7 0 25.39 8.77
    10 7 0 18.3 7.64
    -10 -7 0 8.16 6.74
    -10 7 -1 20.86 7.26
    -10 7 1 37.09 10.26
    10 7 1 27.81 8.31
    10 7 -1 21.54 7.69
    -10 -7 1 28.02 11.74
    -10 -7 -1 32.11 12.26
    -10 -7 -2 3.21 5.84
    -10 7 -2 2.37 2.32
    -10 7 2 4.66 3.94
    10 7 2 -1.33 2.94
    10 7 -2 3.1 4.13
    -10 -7 2 15.81 9
    -10 -7 -3 1.09 3.18
    -10 7 3 -0.89 3.62
    10 7 3 1.84 1.79
    10 7 -3 3.8 6.66
    -10 -7 3 -7.14 6.31
    -10 -7 -4 2.16 3.53
    -10 7 4 2.7 2.51
    10 7 4 -2.08 3.46
    10 7 -4 2.89 3.91
    -10 -7 4 3.59 4.37
    -10 -7 -5 0.64 2.98
    -10 7 5 7.63 5.68
    10 7 5 -1.8 3.5
    10 7 -5 -1.51 1.32
    -10 -7 5 0.18 2.26
    -10 7 6 2.71 4.54
    -10 -7 -6 2.06 5.29
    10 7 6 2.78 3.11
    10 7 -6 7.62 5.97
    -10 -7 6 1.88 3.51
    -10 7 7 -1.5 2.83
    10 7 7 -3.38 2.93
    10 7 -7 1.21 1.64
    -10 -7 7 4.16 2.7
    -10 7 8 42.78 11.32
    -10 -7 -8 45.89 15.68
    10 7 -8 51.46 12.66
    -10 7 9 8.32 5.14
    -10 -7 -9 4.93 6.08
    10 7 -9 9.1 5.88
    -10 7 10 11.42 6.54
    -10 -7 -10 -5.33 6.11
    10 7 -10 4.99 4.7
    -10 7 11 3.22 3.48
    -10 -7 -11 -7.54 7.33
    10 7 -11 -2.48 2.92
    -10 -7 -12 7.56 7.32
    -10 -7 -13 24.71 12.9
    -11 7 0 -1.53 1.83
    11 7 0 -1.27 2.6
    -11 -7 0 -5.98 5.89
    -11 7 1 1.39 1.79
    11 7 1 -1.19 3.33
    11 7 -1 -6.5 4.44
    -11 -7 1 -1.82 4.99
    -11 -7 -2 4.36 5.57
    -11 7 2 0.98 2.71
    11 7 2 3 3.33
    11 7 -2 -2.33 3.59
    -11 -7 2 4 7.44
    -11 -7 -3 11.99 8.53
    -11 7 3 14.84 7.43
    11 7 3 5.82 3.65
    11 7 -3 6.18 4.94
    -11 -7 3 -6.62 6.35
    -11 -7 -4 55.25 17.96
    -11 7 4 80.44 15.81
    11 7 4 45.69 10.74
    11 7 -4 58.72 13.3
    -11 -7 4 63.46 18.19
    -11 -7 -5 -4.03 5.45
    -11 7 5 0.07 2.62
    11 7 5 7.8 5.54
    11 7 -5 5.39 2.98
    -11 -7 5 -4.44 5.76
    -11 -7 -6 -1.9 3.93
    -11 7 6 -0.86 3.8
    11 7 6 -2.35 2.62
    11 7 -6 -7.43 5.01
    -11 -7 6 5.93 4.97
    -11 7 7 9.48 5.33
    -11 -7 -7 13.67 10.02
    11 7 -7 8.11 5.1
    -11 -7 7 1.15 4.89
    -11 -7 -8 11.76 8.41
    11 7 -8 4.93 3.77
    -11 -7 -9 -0.47 3.47
    -11 -7 -10 21.57 13.36
    -12 7 0 -10.74 5.93
    12 7 0 0.77 2.05
    -12 -7 0 -9.09 7.45
    -12 7 1 -4.72 4.12
    12 7 1 3.08 4.46
    12 7 -1 0.99 1.5
    -12 -7 1 3.68 5.31
    -12 -7 -1 3.06 4.7
    -12 7 2 2.46 4.07
    12 7 2 5.54 4
    12 7 -2 -1.01 2.99
    -12 -7 2 -9.42 7.48
    -12 -7 -2 10.8 7.99
    -12 -7 -3 -4.49 7.36
    12 7 3 3.11 2.75
    12 7 -3 8.29 5.62
    -12 -7 3 2.8 4.42
    -12 -7 -4 -4.26 5.72
    12 7 4 0.13 1.46
    12 7 -4 2.62 3.15
    -12 -7 -5 14.16 9.79
    12 7 5 11.36 5.57
    -12 -7 5 13.17 6.95
    12 7 6 7.35 4.63
    -12 -7 6 -11.72 8.29
    13 7 2 5.27 4.16
    13 7 3 -1.46 2.46
    13 7 4 -2.38 2.88
    13 7 5 4.94 3.8
    0 8 0 35.62 9.03
    0 8 1 43.16 9.56
    0 8 -1 47.77 10.42
    0 8 2 -0.47 2.18
    0 8 -2 -0.48 3.31
    0 8 3 5.88 3.16
    0 8 -3 8.27 4.5
    0 8 4 4.53 3.88
    0 8 -4 13.68 5.43
    0 8 5 -0.38 1.69
    0 8 -5 1 1.55
    0 8 6 1.21 1.89
    0 8 -6 1.55 3.94
    0 8 7 3.28 2.55
    0 8 -7 0.4 1.78
    0 8 8 97.6 13.49
    0 8 -8 86.59 14.89
    0 8 9 -1.95 3.17
    0 8 -9 -1.46 2.83
    0 8 -10 2.39 2.91
    0 8 -11 18.19 6.77
    0 8 -12 30.6 9.25
    0 8 -13 9.92 6
    0 8 -14 1.22 2.62
    0 8 -15 14.68 6.4
    0 8 -16 29.09 9.29
    0 8 -17 39.5 10.58
    0 8 -18 5.07 4.15
    0 8 -19 7.75 6.68
    0 8 -20 3.97 3.68
    -1 8 0 1.11 2.19
    1 8 0 5.82 4.47
    -1 8 1 48.54 10.14
    -1 8 -1 33.03 8.6
    1 8 1 44.09 9.8
    1 8 -1 38.6 9.33
    -1 8 2 13.76 5.2
    -1 8 -2 16.35 5.96
    1 8 2 20.58 6.86
    1 8 -2 12.85 5.26
    -1 8 3 20.8 6.69
    -1 8 -3 39.94 9.68
    1 8 3 36.98 8.83
    1 8 -3 28 8.18
    -1 8 4 11.92 4.57
    -1 8 -4 7.7 4.73
    1 8 4 13.81 5.32
    1 8 -4 7.11 4.27
    -1 8 5 5.2 3.63
    1 8 5 -1.38 2.68
    -1 8 -5 2.17 2.1
    1 8 -5 3.48 2.88
    -1 8 6 0.35 1.33
    1 8 6 -0.62 2.52
    -1 8 -6 4.88 3.84
    1 8 -6 2.32 3.21
    -1 8 7 16.58 5.45
    1 8 7 25.59 7.03
    -1 8 -7 12.74 5.96
    1 8 -7 20.99 7.31
    1 8 8 -0.25 1.64
    -1 -8 -8 11.36 6.26
    -1 8 -8 1.82 3.71
    1 8 -8 3.12 4.37
    1 8 9 86.99 12.44
    -1 8 -9 60.52 12.27
    -1 -8 -9 91.81 17.78
    1 8 -9 79.06 14.31
    1 8 10 7.17 4.08
    -1 8 -10 11.64 5.87
    -1 -8 -10 10.07 6.79
    1 8 -10 2.96 2.23
    1 8 11 2.57 2.77
    -1 8 -11 7.55 5.07
    1 8 -11 9.31 4.72
    -1 -8 -11 4.68 3.44
    -1 8 -12 74.5 14.18
    1 8 -12 69.57 13.73
    -1 -8 -12 72.51 16.13
    -1 8 -13 70.28 14.03
    1 8 -13 64.24 13.4
    -1 -8 -13 74.51 17.32
    -1 8 -14 7.27 3.98
    1 8 -14 10.07 5.47
    -1 -8 -14 19.09 8.74
    -1 8 -15 7.69 4.09
    1 8 -15 16.47 7.21
    -1 -8 -15 2.83 2.84
    -1 8 -16 6.16 4.55
    1 8 -16 16.04 6.62
    -1 -8 -16 6.2 5.46
    -1 8 -17 -3.06 2.29
    1 8 -17 -2.23 2.93
    -1 -8 -17 4.49 4.86
    -1 8 -18 -2.15 3.8
    1 8 -18 1.81 2.89
    -1 -8 -18 0.1 1.95
    -1 8 -19 0.99 4.23
    1 8 -19 12.45 7.14
    -1 -8 -19 7.55 7.84
    -1 8 -20 2.36 1.57
    1 -8 20 18.86 8.14
    -1 -8 -20 7.76 5.37
    -1 -8 -21 37.21 13.81
    -2 8 0 -6.51 3.89
    2 8 0 -1.97 3.32
    -2 8 1 -2.36 1.9
    -2 8 -1 -2.44 1.81
    2 8 1 2.52 3.43
    2 8 -1 -3.44 4.09
    -2 -8 -1 -4.71 3.66
    -2 -8 -2 2.23 2.1
    -2 8 2 8.47 4.09
    -2 8 -2 8.94 4.08
    2 8 2 11.32 5.16
    2 8 -2 4.08 3.04
    -2 -8 -3 -5.35 4.1
    -2 8 3 -2.41 2.6
    -2 8 -3 5.48 3.31
    2 8 3 -0.06 2.02
    2 8 -3 3.25 1.8
    -2 -8 -4 2.47 2.73
    -2 8 4 -0.26 2.19
    -2 8 -4 1.89 3.61
    2 8 4 -3.09 3.53
    2 8 -4 2.05 3.12
    -2 -8 -5 0.64 2.7
    -2 8 -5 2.84 3.42
    2 8 5 -1.87 2.57
    2 8 -5 1.89 3.42
    -2 -8 -6 2.15 4.13
    -2 8 -6 7.05 4.39
    2 8 6 4.71 3.07
    2 8 -6 -1.3 1.63
    -2 8 -7 162.17 19.95
    2 8 7 140.31 16.31
    2 8 -7 133.55 18.72
    -2 -8 -7 160.05 23.37
    -2 -8 -8 40.71 11.96
    -2 8 -8 19.21 6.82
    2 8 8 13.63 4.99
    2 8 -8 19.13 7.32
    2 8 9 17.93 5.86
    -2 8 -9 19.02 7.65
    -2 -8 -9 29.81 10.41
    2 8 -9 15.37 6.3
    2 8 10 31.69 7.6
    -2 8 -10 24.14 7.34
    -2 -8 -10 13.44 7.26
    2 8 -10 49.11 11.71
    -2 8 -11 17.16 6.41
    -2 -8 -11 16.59 8.48
    2 8 -11 19.13 6.83
    -2 8 -12 -0.43 2.71
    -2 -8 -12 3.99 4.16
    2 8 -12 6.17 4.66
    2 8 -13 -1.91 2.49
    -2 -8 -13 4.47 2.32
    -2 8 -14 5.55 2.81
    2 8 -14 0.81 2.21
    -2 -8 -14 11.55 7.13
    -2 8 -15 6.81 4.62
    2 8 -15 18.46 7.78
    -2 -8 -15 15.23 7.9
    -2 8 -16 18.11 8.03
    2 8 -16 15.51 6.89
    -2 -8 -16 17.01 8.86
    -2 8 -17 -2.97 3.29
    2 8 -17 2.02 3.39
    -2 -8 -17 6.28 7.4
    -2 8 -18 8.85 5.59
    2 8 -18 -8.09 5.24
    2 -8 18 12.74 6.32
    -2 -8 -18 2.1 5.88
    -2 8 -19 6.11 3.97
    2 8 -19 7.49 6.18
    -2 -8 -19 15.89 9.53
    2 -8 19 6.65 5.88
    -2 -8 -20 5.41 7.09
    2 -8 20 2.87 3.23
    -2 -8 -21 8.14 7.03
    -2 -8 -22 -5.53 5.89
    -3 8 0 -0.49 2.39
    3 8 0 3.99 3.67
    -3 -8 0 -0.74 1.99
    -3 8 1 32.99 8.75
    -3 8 -1 31.55 8.69
    3 8 1 26.13 8
    3 8 -1 44.31 9.97
    -3 -8 1 25.6 8.44
    -3 -8 -1 26.92 9.1
    -3 -8 -2 38.68 10.76
    -3 8 -2 45.61 10.34
    3 8 2 43.11 10.09
    3 8 -2 45.05 10.67
    -3 -8 2 45.6 10.89
    -3 -8 -3 3.08 3.34
    -3 8 -3 0.17 2.73
    3 8 3 6.08 3.68
    3 8 -3 4.11 2.71
    -3 -8 3 9.35 4.69
    -3 -8 -4 -3.43 4.73
    -3 8 -4 -1.1 1.54
    3 8 4 -4 4.27
    3 8 -4 -0.84 3.05
    -3 -8 -5 3.68 3.28
    -3 8 -5 11.05 5.34
    3 8 5 3.59 3.32
    3 8 -5 9.04 5.51
    -3 -8 -6 -5.43 4.71
    3 8 6 0.94 2.98
    3 8 -6 8.46 4.74
    -3 -8 -7 7.87 6.47
    -3 8 -7 0.93 2.44
    3 8 7 1.25 2.04
    3 8 -7 3.42 4.19
    -3 8 -8 36.93 9.94
    -3 -8 -8 60.03 14.54
    3 8 8 39.83 8.76
    3 8 -8 34.26 10.06
    -3 8 -9 5.91 4.33
    -3 -8 -9 3.99 4.5
    3 8 9 1.81 1.76
    3 8 -9 -1.06 2.27
    -3 8 -10 -0.4 3.36
    3 8 10 0.67 1.56
    -3 -8 -10 -0.68 3.47
    3 8 -10 1.66 2.52
    -3 8 -11 12.49 6.17
    -3 -8 -11 -0.11 2.12
    3 8 -11 8.18 4.99
    -3 8 -12 6.28 2.51
    -3 -8 -12 -2.95 6.94
    3 8 -12 3.24 2.58
    -3 8 -13 1.86 2.63
    3 8 -13 7.62 3.79
    -3 8 -14 3.01 2.8
    -3 -8 -14 2.17 3.72
    3 8 -14 0.81 2.79
    -3 8 -15 10.35 5.28
    3 8 -15 7.93 4.93
    -3 -8 -15 3.79 7.07
    -3 8 -16 -2.14 2.97
    3 8 -16 3.25 4.14
    -3 -8 -16 -0.57 2.49
    3 -8 16 3.26 2.08
    -3 8 -17 6.12 4.93
    3 -8 17 10.95 5.76
    3 8 -17 12.44 6.2
    -3 -8 -17 -0.43 2.71
    -3 8 -18 28.79 9.1
    3 8 -18 33.4 10.29
    -3 -8 -18 35.64 12.8
    3 -8 18 28.34 8.56
    -3 8 -19 -0.67 2.06
    -3 -8 -19 -6.45 6.28
    -3 -8 -20 12.59 8.58
    3 -8 20 13.58 6.63
    -3 -8 -21 -20.26 10.86
    4 8 0 6.66 4.72
    -4 -8 0 7.47 5.83
    4 8 1 11.44 6.29
    4 8 -1 8.9 4.26
    -4 -8 1 8.99 4.39
    -4 -8 -1 0.37 2.01
    -4 -8 -2 15.76 8.02
    -4 8 -2 16.93 5.58
    4 8 2 12.51 5.93
    4 8 -2 16.63 6.92
    -4 -8 2 18.4 7.53
    -4 -8 -3 59.86 14.18
    -4 8 -3 54.36 10.39
    4 8 3 75.72 13.1
    4 8 -3 55.82 12.09
    -4 -8 3 91.96 16.71
    -4 -8 -4 26.72 10.21
    -4 8 -4 28.51 7.37
    -4 8 -4 43.71 10.62
    4 8 4 26.61 8.08
    4 8 -4 22.99 7.63
    -4 -8 4 28.01 8.93
    -4 -8 -5 9.79 6.52
    -4 8 -5 16.2 5.72
    -4 8 -5 15.33 6.07
    4 8 5 11.6 4.98
    4 8 -5 18.95 7.31
    -4 8 -6 109.56 13.4
    -4 -8 -6 88.81 18.72
    -4 8 -6 88.24 14.8
    4 8 6 96.05 14.02
    4 8 -6 93.24 15.75
    -4 8 -7 35.4 7.61
    -4 -8 -7 22.59 8.36
    -4 8 -7 22.48 7.69
    4 8 7 22.76 7.02
    4 8 -7 26.24 8.27
    -4 8 -8 4.87 4.23
    -4 -8 -8 12.44 7.17
    4 8 8 -0.59 2.25
    4 8 -8 4.77 3.57
    -4 8 -9 34.07 9.78
    -4 -8 -9 22.15 9.65
    4 8 9 30.03 7.73
    4 8 -9 18.92 7.51
    -4 8 -10 1.28 1.36
    4 8 -10 0.49 1.83
    -4 8 -11 -2.28 2.75
    -4 -8 -11 5.84 5.38
    4 8 -11 1.75 1.84
    -4 8 -12 5.34 3.3
    -4 -8 -12 16.77 11.16
    4 8 -12 2.36 2.36
    -4 8 -13 -0.31 2.54
    -4 -8 -13 2.73 2.61
    4 -8 13 -0.02 1.24
    4 8 -13 0.88 2.23
    -4 8 -14 -1.97 2.68
    4 -8 14 4.55 3.84
    -4 -8 -14 4.15 5.87
    4 8 -14 -1.77 3.85
    -4 8 -15 -1.16 2.28
    -4 -8 -15 10.66 8.11
    4 8 -15 9.22 6.93
    4 -8 15 2.95 1.95
    -4 8 -16 7.65 5.76
    4 -8 16 6.54 3.38
    -4 -8 -16 2.17 4.28
    4 8 -16 8.67 5.36
    -4 8 -17 -4.85 4.07
    -4 -8 -17 9.34 7.9
    4 8 -17 2.74 4.35
    4 -8 17 5.76 4.5
    -4 8 -18 5.1 4.11
    -4 -8 -18 3.35 5.86
    4 -8 18 -3.95 3.52
    -4 -8 -19 -13.9 9.14
    4 -8 19 9.35 5.22
    4 -8 20 2.22 2.8
    -4 -8 -20 -2.87 4.67
    -5 8 0 1.63 1.89
    5 8 0 -0.88 2.49
    -5 -8 0 0.96 2.14
    -5 8 -1 126.27 16.05
    -5 8 1 131.31 16.77
    5 8 1 99.86 15.65
    5 8 -1 102.96 16.11
    -5 -8 1 93.28 18.15
    -5 -8 -1 95.53 18.7
    -5 -8 -2 9.08 6.21
    -5 8 -2 10.2 4.45
    -5 8 2 14.88 6.34
    5 8 2 15.76 6.44
    5 8 -2 13.95 6.57
    -5 -8 2 14.78 6.86
    -5 -8 -3 22.72 9.09
    -5 8 -3 21.93 6.55
    -5 8 3 39.95 9.34
    5 8 3 22.02 7.27
    5 8 -3 24.79 8.04
    -5 -8 3 13.16 5.87
    -5 8 -4 117.61 14.9
    -5 -8 -4 118.29 21.81
    5 8 4 88.89 14.19
    5 8 -4 98.83 16.45
    -5 -8 4 98.48 18.08
    -5 8 -5 126.16 15.19
    -5 -8 -5 130.88 23.28
    5 8 5 134.99 17.06
    5 8 -5 111.08 17.37
    -5 -8 5 118.86 19.51
    -5 8 -6 34.07 8.14
    -5 -8 -6 37.82 12.94
    5 8 6 18.5 6.73
    5 8 -6 32.18 9.64
    -5 8 -7 38.63 8.21
    -5 -8 -7 44.15 12.91
    5 8 7 41.52 9.57
    5 8 -7 40.35 10.41
    -5 -8 -8 8.43 6.81
    5 8 8 4.51 3.74
    5 8 -8 -8.31 5.06
    5 -8 9 12.21 5.05
    -5 -8 -9 16.8 9.71
    5 8 9 15.27 5.57
    5 8 -9 6.25 4.31
    -5 -8 -10 -3.95 4.56
    5 -8 10 1.37 2.63
    5 8 -10 1.12 2.65
    5 8 -11 0.1 1.84
    5 -8 11 6.18 3.6
    -5 -8 -12 -1.87 3.46
    5 -8 12 0.79 1.71
    5 8 -12 5.5 4.79
    5 -8 13 -0.71 3.11
    -5 -8 -13 -4.09 7.69
    5 8 -13 -1.3 2.83
    -5 -8 -14 0.85 3.44
    5 8 -14 9.02 4.9
    5 -8 14 2.61 2.31
    5 8 -15 0.59 2.37
    5 -8 15 -2.74 2.75
    -5 -8 -16 -7.32 4.76
    5 -8 16 13.24 5.7
    5 8 -16 3.32 3.03
    5 -8 17 5.46 3.76
    -5 -8 -17 6.6 5.88
    5 -8 18 8.31 4.89
    -5 -8 -18 2.33 5.9
    -5 -8 -19 -18.8 10.76
    5 -8 19 -1.41 2.37
    5 -8 20 6.9 4.54
    -6 8 0 78.28 13.14
    6 8 0 80.33 14.36
    -6 -8 0 91.3 18.98
    -6 8 -1 2.44 2.48
    -6 8 1 4.06 3.57
    6 8 1 2.68 3.42
    6 8 -1 0.74 2.75
    -6 -8 1 -0.02 4.86
    -6 -8 -1 2 7.23
    -6 -8 -2 12.54 7.64
    -6 8 -2 12.85 4.98
    -6 8 2 17.18 6.62
    6 8 2 6.04 3.48
    6 8 -2 12.27 5.9
    -6 -8 2 15.27 8.93
    -6 -8 -3 17.07 9.34
    -6 8 -3 5.88 3.56
    -6 8 3 7.42 4.44
    6 8 3 4.86 2.87
    6 8 -3 1.31 2.15
    -6 -8 3 2.76 4.3
    -6 -8 -4 19.88 9.49
    -6 8 -4 13.69 5.28
    -6 8 4 17.38 6.61
    6 8 4 12.72 4.6
    6 8 -4 8.47 5.32
    -6 -8 4 27.85 9.48
    -6 8 -5 28.32 7.53
    -6 -8 -5 44.25 13.9
    -6 8 5 25.8 8.07
    6 8 5 18.05 6.09
    6 8 -5 14.62 6.53
    -6 -8 5 35.92 12.53
    -6 8 -6 29.38 7.76
    -6 -8 -6 15.7 8.45
    -6 8 6 25.53 8.19
    6 8 6 25.84 7.98
    6 8 -6 17.45 6.74
    -6 8 -7 1.17 2.89
    -6 -8 -7 -5.35 5.39
    6 8 7 -0.12 2.3
    6 8 -7 -0.68 2.25
    -6 8 -8 46.54 9.43
    -6 -8 -8 54.34 15.98
    6 8 8 40.42 9.38
    6 8 -8 39.81 11.12
    -6 -8 -9 -2.31 3.77
    6 8 -9 2.56 2.78
    -6 -8 -10 12 8.73
    6 8 -10 -1.51 2.91
    -6 -8 -11 9.1 6.73
    6 8 -11 -0.57 2.87
    -6 -8 -12 8.54 6.93
    6 8 -12 -2.14 2.75
    -6 -8 -13 -1.99 3.73
    6 8 -13 6.2 4.75
    -6 -8 -14 9.6 7.87
    6 8 -14 2.73 2.18
    -6 -8 -15 7.04 9.37
    -6 -8 -16 1.89 4.04
    -6 -8 -17 1.47 5.92
    -6 -8 -18 -0.69 3.45
    -7 8 0 -3.89 3
    7 8 0 4.14 3.17
    -7 -8 0 -0.39 3.58
    -7 8 -1 -0.14 2.15
    -7 8 1 0.79 2.07
    7 8 1 6.19 4.04
    7 8 -1 1.62 3.39
    -7 -8 1 2.49 5.17
    -7 -8 -1 -2.15 5.63
    -7 -8 -2 -7.34 5.93
    -7 8 -2 9.34 4.66
    -7 8 2 1.11 2.13
    7 8 2 12.42 5.97
    7 8 -2 -0.7 2.12
    -7 -8 2 12.2 6.47
    -7 -8 -3 -8.43 6.57
    -7 8 -3 2.46 1.99
    -7 8 3 1.9 3.84
    7 8 3 -1.34 3.58
    7 8 -3 -1.15 4.03
    -7 -8 3 -10.42 6.74
    -7 -8 -4 22.47 9.81
    -7 8 -4 19.22 6.55
    -7 8 4 26.41 8.41
    7 8 4 26.18 7.66
    7 8 -4 18.76 7.02
    -7 -8 4 24.59 10.08
    -7 8 -5 8.6 4.44
    -7 -8 -5 8.5 6
    -7 8 5 6.22 3.86
    7 8 5 6.77 3.27
    7 8 -5 7.99 4.24
    -7 -8 5 6.12 6.88
    -7 8 -6 -7.14 4.08
    -7 -8 -6 5.79 7.74
    -7 8 6 1.26 2.44
    7 8 6 2.17 2.51
    7 8 -6 3.42 3.17
    -7 -8 6 -1.93 4.57
    -7 8 -7 9.62 4.2
    -7 -8 -7 8.54 6.72
    -7 8 7 22.53 8.14
    7 8 7 14.17 5.47
    7 8 -7 16.28 6.4
    -7 8 -8 19.92 6.48
    -7 8 8 17.29 7.16
    -7 -8 -8 14.52 9.35
    7 8 8 12.4 5.24
    7 8 -8 8.3 6.06
    -7 -8 -9 -18.27 9.78
    7 8 -9 3.53 4.43
    -7 -8 -10 -1.97 3.79
    7 8 -10 1.07 2.94
    -7 -8 -11 -4.81 5.65
    7 8 -11 1.99 3.41
    -7 -8 -12 -1.98 8.21
    7 8 -12 6.93 3.97
    -7 -8 -13 20.3 9.64
    -7 -8 -14 2.02 4.16
    -7 -8 -15 10.43 8.2
    -7 -8 -16 -12.66 9.02
    -8 8 0 46.05 10.97
    8 8 0 31.46 9.23
    -8 -8 0 37.82 13.1
    -8 8 -1 4.99 2.94
    -8 8 1 5.43 3.93
    8 8 -1 3.02 3.69
    -8 -8 1 1.94 2.77
    -8 -8 -1 -2.98 2.64
    -8 -8 -2 13.19 8.2
    -8 8 -2 4.4 3.88
    -8 8 2 12.63 5.77
    8 8 2 8.42 5.19
    8 8 -2 9.33 5.42
    -8 -8 2 12.46 7.33
    -8 -8 -3 5.73 6.79
    -8 8 -3 4.35 3.52
    -8 8 3 5.7 4.97
    8 8 3 9.57 5.23
    8 8 -3 11.92 6.29
    -8 -8 3 1.32 3.22
    -8 -8 -4 -2.76 3.48
    -8 8 -4 3.01 2.99
    -8 8 4 4.85 3.77
    8 8 4 7.14 4.63
    8 8 -4 -2.37 3.21
    -8 -8 -5 5.15 5.75
    -8 8 -5 1.86 2.47
    -8 8 5 -1.66 2.53
    8 8 5 0.36 2.9
    8 8 -5 0.3 2.76
    -8 -8 5 -4.55 4.78
    -8 8 -6 5.45 4.45
    -8 -8 -6 -0.64 2.89
    -8 8 6 3.44 3.24
    8 8 6 10.25 5.11
    8 8 -6 3.81 2.28
    -8 -8 6 6.98 5.77
    -8 8 -7 42.35 9.99
    -8 -8 -7 48.26 15.94
    -8 8 7 49.84 11.71
    8 8 7 49.68 10.99
    8 8 -7 55.99 13.49
    -8 8 -8 -0.36 1.53
    -8 8 8 3.4 3.52
    -8 -8 -8 -0.69 2.89
    8 8 -8 -5.4 4.31
    -8 8 9 17.98 7.34
    -8 -8 -9 20.47 10.74
    8 8 -9 19.97 8.14
    -8 8 10 5.76 5.48
    -8 -8 -10 -3.8 2.81
    8 8 -10 5.39 4.12
    -8 -8 -11 26.14 12.2
    -8 -8 -12 40.56 16.01
    -8 -8 -13 -6.35 6.84
    -8 -8 -14 1.75 4.1
    -8 -8 -15 11.68 10.3
    -9 8 0 -1.78 3.03
    9 8 0 -1.66 3.87
    -9 -8 0 -3.27 4.7
    -9 8 -1 4.93 4.69
    -9 8 1 0.66 1.75
    9 8 1 -0.17 1.61
    9 8 -1 4.76 3.08
    -9 -8 1 11 7.29
    -9 -8 -1 10.85 7.65
    -9 -8 -2 -1.38 3.34
    -9 8 -2 4.22 3.85
    -9 8 2 8.75 5.03
    9 8 2 0.32 2.23
    9 8 -2 0.6 1.98
    -9 -8 2 -0.21 2.21
    -9 -8 -3 -16.02 9.42
    -9 8 -3 10.35 5.79
    -9 8 3 8.12 4.77
    9 8 3 6.32 5.22
    9 8 -3 8.03 4.61
    -9 -8 3 8.39 7.12
    -9 -8 -4 -2.93 4.91
    -9 8 -4 -0.77 3.02
    -9 8 4 0.29 3.25
    9 8 4 -5.85 4.15
    9 8 -4 4.77 3.36
    -9 -8 4 -1.9 3.32
    -9 -8 -5 7.52 6.84
    -9 8 -5 0.97 2.12
    -9 8 5 3.41 3.09
    9 8 5 -0.82 1.99
    9 8 -5 -7.53 5.03
    -9 -8 5 5.29 5.28
    -9 8 -6 -1.29 2.77
    -9 -8 -6 2.71 4.61
    -9 8 6 1.36 3.06
    9 8 6 -1.22 3.21
    9 8 -6 2.3 4.8
    -9 -8 6 4.45 4.73
    -9 8 -7 2.3 2.97
    -9 -8 -7 -1.47 3.91
    -9 8 7 11.34 5.95
    9 8 -7 0.95 3.55
    -9 8 -8 1.53 2.41
    -9 8 8 2.96 4.25
    9 8 -8 0.96 2.7
    -9 -8 -9 -1.03 3.38
    -9 -8 -10 13.24 9.18
    -9 -8 -11 1.14 7.2
    -9 -8 -12 16.44 10.18
    -10 8 0 -0.34 1.81
    10 8 0 -2.69 4
    -10 -8 0 2.1 4.2
    -10 8 -1 25.88 8.64
    -10 8 1 14.99 6.14
    10 8 1 17.58 7.48
    10 8 -1 13.82 6.95
    -10 -8 1 10.82 8.23
    -10 -8 -1 12.99 8.92
    -10 8 -2 -2.07 2.8
    -10 8 2 15.09 7.4
    10 8 2 7.46 4.42
    10 8 -2 1.36 2.59
    -10 -8 2 11.94 8.17
    -10 -8 -2 -1.3 4.42
    -10 -8 -3 2.39 3.45
    -10 8 -3 -2.14 4.03
    -10 8 3 2.4 1.89
    10 8 3 -1.43 2.58
    10 8 -3 -4.54 3.92
    -10 -8 3 0.66 2.72
    -10 -8 -4 -0.97 3.26
    -10 8 -4 8.23 5.04
    -10 8 4 4.58 5.35
    10 8 4 12.77 6.07
    10 8 -4 -1.91 2.74
    -10 -8 4 10.43 7.59
    -10 -8 -5 6.71 6.52
    -10 8 -5 3.15 3.83
    -10 8 5 0.48 2.18
    10 8 5 5.96 4.17
    -10 8 -6 -2.23 2.75
    -10 -8 -6 -3.99 5.29
    -10 -8 6 9.55 7.06
    -10 8 -7 -4.16 3.66
    -10 -8 -7 1.47 3.93
    -10 8 -8 -1.16 2.22
    -10 -8 -8 -3.62 5.36
    -10 -8 -9 -3.73 5.46
    11 8 0 -3.43 3.52
    -11 -8 0 13.99 8.81
    -11 8 -1 6.33 4.32
    11 8 1 0.78 2.09
    -11 -8 1 10.21 8.03
    -11 -8 -1 8.84 7.43
    -11 8 -2 10.53 5.42
    11 8 2 1.31 3.09
    -11 -8 2 7.51 6.61
    -11 -8 -2 11.33 8.5
    -11 8 -3 5.92 5.79
    11 8 3 6.99 5
    -11 -8 3 -4.91 5.85
    -11 -8 -3 0.48 3.36
    -11 -8 -4 -0.16 3.1
    -11 8 -4 7.88 5.04
    11 8 4 -1.62 3.27
    -11 -8 4 1.81 3.87
    -11 8 -5 0.18 1.71
    11 8 5 6.27 4.33
    -11 -8 5 7.21 7.73
    -11 8 -6 -3.18 3.39
    -11 -8 6 9.73 8.16
    -11 8 -7 -2.26 2.83
    -11 8 -8 3.07 2.97
    0 9 0 1.32 2.08
    0 9 1 -0.08 2.21
    0 9 -1 -0.85 2.39
    0 9 2 1.65 1.69
    0 9 -2 -14.89 6.31
    0 9 3 2.42 2.49
    0 9 -3 -2.04 4.09
    0 9 4 -3.43 3.91
    0 9 -4 0.48 3.62
    0 9 5 -1.54 2.11
    0 9 -5 -2.75 1.63
    0 9 6 4.47 2.91
    0 9 -6 -1.48 2.59
    0 9 7 3.68 3.11
    0 9 -7 -0.35 2.36
    0 9 8 -1.3 1.72
    0 9 -8 -6.89 4.64
    0 9 -9 0.92 4.23
    0 9 -10 -7.61 5.46
    0 9 -11 1.99 2.03
    0 9 -12 -5.87 4.57
    0 9 -13 -4.7 4.18
    -1 9 0 -0.59 1.73
    1 9 0 -8.4 4.72
    -1 9 1 22.25 7.39
    -1 9 -1 20.91 7.16
    1 9 1 28.63 8.57
    1 9 -1 35.39 9.68
    -1 9 2 13.1 5.26
    -1 9 -2 16.44 6.48
    1 9 2 0.03 2.86
    1 9 -2 12.65 5.9
    -1 9 3 0.2 1.7
    -1 9 -3 2.28 3.32
    1 9 3 0.2 2.97
    1 9 -3 0.5 1.27
    -1 9 4 27.24 8.1
    -1 9 -4 26.26 8.53
    1 9 4 25.46 7.77
    1 9 -4 25.64 8.57
    -1 9 5 10.99 5.29
    1 9 5 9.72 5.23
    -1 9 -5 14.22 6.31
    1 9 -5 11.6 6.15
    -1 9 6 -0.98 1.86
    1 9 6 -3.38 3.08
    -1 9 -6 -1.3 3.29
    1 9 -6 4.24 4.16
    1 9 7 10.17 5.03
    1 9 -7 12.21 6.62
    1 9 8 15.69 6.37
    -1 9 -8 12.76 5.99
    1 9 -8 10.9 5.6
    1 9 9 17.89 6.4
    -1 9 -9 22.71 8.38
    1 9 -9 17.12 7.91
    -1 9 -10 5.16 1.74
    1 9 -10 5.09 3.55
    -1 9 -11 0.45 1.74
    1 9 -11 3.71 3.66
    -1 9 -12 17.92 7.48
    1 9 -12 16.18 7.31
    -1 9 -13 21.1 8.39
    1 9 -13 19.42 7.89
    -2 9 0 10.54 5.59
    2 9 0 4.84 2.1
    -2 9 1 6.78 4.46
    -2 9 -1 10.05 5.3
    2 9 1 5.7 4.11
    2 9 -1 6.94 3.53
    -2 9 2 2.1 2.87
    -2 9 -2 7.73 5.34
    2 9 2 0.88 1.98
    2 9 -2 3.28 3.32
    -2 9 3 3.88 3.59
    -2 9 -3 -8.76 5
    2 9 3 -2.35 3.06
    2 9 -3 -4.62 4.63
    -2 9 -4 1.75 3.84
    2 9 4 1.03 1.78
    2 9 -4 -0.89 2.95
    -2 9 -5 16.56 6.75
    2 9 5 9.64 4.62
    2 9 -5 11.46 5.57
    -2 9 -6 -2.95 3.16
    2 9 6 0.63 1.2
    2 9 -6 2.9 4.23
    -2 9 -7 0.04 2.47
    2 9 7 2.09 2.58
    2 9 -7 -1.3 2.31
    -2 9 -8 5.43 2.97
    2 9 8 9.23 4.58
    2 9 -8 6.08 3.68
    2 9 9 3.53 2.61
    -2 9 -9 15.48 6.82
    2 9 -9 9.71 4.5
    -2 9 -10 1.43 3.39
    2 9 -10 6.95 4.81
    -2 9 -11 -4.94 4.04
    2 9 -11 1.72 2.02
    -2 9 -12 20.35 7.28
    2 9 -12 22.12 8.31
    -2 9 -13 0.76 3.2
    2 9 -13 0.19 2.59
    -3 9 0 -3.01 3.96
    3 9 0 1 1.84
    -3 9 -1 4.45 4.51
    3 9 1 5.07 3.58
    3 9 -1 3.4 2.95
    -3 9 -2 18.13 7.11
    3 9 2 18.8 6.88
    3 9 -2 6.97 4.79
    -3 9 -3 -2.43 2.98
    3 9 3 1.21 2.12
    3 9 -3 1.67 3.16
    -3 9 -4 18.06 6.59
    3 9 4 14.9 6.58
    3 9 -4 10.59 5.91
    -3 9 -5 1.37 3.79
    3 9 5 0.48 2.22
    3 9 -5 6.65 4.99
    -3 9 -6 2.35 2.5
    3 9 6 4.87 3.61
    3 9 -6 11.62 6.06
    -3 9 -7 -0.26 2.68
    3 9 7 2.06 1.55
    3 9 -7 5.29 4.34
    -3 9 -8 -6.26 4.39
    3 9 8 -4.8 3.49
    3 9 -8 2.37 3.53
    -3 9 -9 0.54 3.97
    3 9 -9 6.9 5.3
    -3 9 -10 15.09 7.05
    3 9 -10 31.93 10.71
    -3 9 -11 -1.64 4.23
    3 9 -11 4.33 4.58
    -3 9 -12 15.52 6.48
    3 9 -12 20.14 8.58
    3 -9 16 -0.21 1.93
    3 -9 17 -2.2 2.87
    4 9 0 12.44 5.69
    4 9 1 8.42 5
    4 9 -1 13 5.64
    4 9 2 10.61 5.11
    4 9 -2 17.94 7.41
    4 9 3 2.91 3.73
    4 9 -3 0.84 2.93
    4 9 4 7.21 4.03
    4 9 -4 4.66 3.88
    4 9 5 43.22 10.34
    4 9 -5 69.23 14.37
    -4 9 -6 20.65 8.19
    4 9 6 21.59 7.14
    4 9 -6 14.86 6.55
    -4 9 -7 5.22 3.79
    4 9 7 -0.56 2.09
    4 9 -7 1.58 2.9
    -4 9 -8 1.57 3.71
    4 9 8 -1.43 2.26
    4 9 -8 -2.88 2.95
    -4 9 -9 3.97 3.76
    4 9 -9 5.38 4.46
    -4 9 -10 -1.21 3.67
    4 9 -10 -2.53 3.37
    -4 9 -11 44.11 11.45
    4 9 -11 53.06 13.51
    4 -9 17 -1.78 2.49
    5 9 0 -1.44 3.77
    5 9 1 33.77 9.61
    5 9 -1 25.32 8.44
    5 9 2 -1.87 4.06
    5 9 -2 8.86 5.97
    5 9 3 -3.89 3.53
    5 9 -3 0.39 2.15
    5 9 4 6.33 5.01
    5 9 -4 0.83 1.71
    5 9 5 -0.57 2.63
    5 9 -5 -5.48 4.24
    5 9 6 0.29 3
    5 9 -6 -1.04 4.78
    5 9 7 15.2 6.13
    5 9 -7 4.66 4.88
    5 9 -8 3.2 3.62
    5 9 -9 3.63 4.43
    -6 9 0 0.96 2.05
    6 9 0 1.02 3.56
    -6 9 -1 3.81 3.72
    6 9 1 4.87 2.95
    6 9 -1 0.79 3.17
    -6 9 -2 6.98 3.49
    6 9 2 6.99 4.11
    6 9 -2 3.95 3.91
    -6 9 -3 14.78 6.07
    6 9 3 18.92 7.31
    6 9 -3 13.75 6.27
    -6 9 -4 2.49 1.61
    6 9 4 0.94 2.1
    6 9 -4 -6.32 4.68
    6 9 5 15.05 6.41
    6 9 -5 10.68 5.62
    -6 -9 -6 -0.83 5.31
    6 9 6 -1.66 3.03
    6 9 -6 4.89 4.57
    -6 -9 -7 6.16 5.89
    6 9 -7 0.36 2.42
    -6 -9 -8 -2.04 3.84
    6 9 -8 2.53 4.01
    -6 -9 -9 32.39 12.85
    -6 -9 -10 13.19 8.26
    -6 -9 -11 3.93 5.23
    -6 -9 -12 9.15 7.39
    -6 -9 -13 8.1 9.05
    -6 -9 -14 1.09 3.35
    -6 -9 -15 13.92 9.17
    -7 9 0 -9.25 5.03
    7 9 0 -1.24 1.82
    -7 9 -1 2.35 3.55
    -7 9 1 2.81 2.93
    7 9 1 1.45 1.67
    7 9 -1 5.18 4
    -7 -9 -1 -3.97 4.75
    -7 9 -2 12.84 5.23
    -7 9 2 25.83 8.11
    7 9 2 9 4.9
    7 9 -2 24.92 8.27
    -7 -9 -2 30.84 12.74
    -7 -9 -3 8.95 6.84
    -7 9 -3 6.97 4.04
    -7 9 3 1.76 3.39
    7 9 3 2.96 4.33
    7 9 -3 10.67 6.5
    -7 -9 -4 -6.22 5.88
    -7 9 -4 4.77 2.63
    -7 9 4 -9.44 5.28
    7 9 4 5.29 1.82
    7 9 -4 2.91 4.14
    -7 -9 -5 2.51 6.6
    7 9 5 -0.85 2.2
    7 9 -5 -11.49 6.27
    -7 -9 -6 -2.09 3.92
    7 9 6 -1.2 2.34
    -7 -9 -7 -10.62 7.88
    -7 -9 -8 5.53 5.82
    -7 -9 -9 13.15 8.84
    -7 -9 -10 25.91 11.8
    -7 -9 -11 -9.35 7.66
    -7 -9 -12 -4.61 5.59
    -7 -9 -13 -5.17 5.94
    -7 -9 -14 10.76 8.23
    -8 9 0 8.68 5.19
    8 9 0 2.93 1.95
    -8 -9 0 0.45 4.63
    -8 9 -1 7.38 5.69
    -8 9 1 -1.23 2.43
    8 9 1 6.16 4.51
    8 9 -1 8.01 5.09
    -8 -9 1 4.77 5.08
    -8 -9 -1 4.06 5.05
    -8 9 -2 -1.75 2.14
    -8 9 2 1.73 2.96
    8 9 2 1.89 4.22
    8 9 -2 3.12 3.46
    -8 -9 2 1.47 2.95
    -8 -9 -2 11.86 8.01
    -8 9 -3 7.18 4.54
    -8 9 3 13.97 6.76
    8 9 3 2.18 2.46
    8 9 -3 9.61 5.58
    -8 -9 3 -8.12 6.46
    -8 -9 -3 -4.02 5.05
    -8 -9 -4 -5.71 6.03
    -8 9 4 1.27 2.32
    8 9 4 0.62 1.84
    -8 9 -5 2.93 3.36
    8 9 5 -2.43 2.91
    -8 -9 -6 2.46 4.18
    -8 -9 -7 0.33 5.06
    -8 -9 -8 20.77 12.26
    -8 -9 -9 -10.85 8.21
    -8 -9 -10 0.19 2.75
    -8 -9 -11 3.74 2.28
    -9 9 0 13.81 6.42
    -9 -9 0 -5.15 5.63
    -9 9 -1 -2.64 3.05
    -9 9 1 2.56 4.67
    9 9 1 3.59 3.67
    -9 -9 1 5.89 5.91
    -9 -9 -1 15.22 9.38
    -9 9 -2 3.69 4.84
    9 9 2 2.73 2.02
    -9 -9 2 -8.07 6.78
    -9 9 -3 3.55 3.46
    9 9 3 5.38 4.91
    -9 -9 3 -3.26 4.49
    -9 -9 -4 32.92 14.09
    -9 9 -4 6.9 4.8
    9 9 4 10 5.69
    -9 -9 4 16.54 9.27
    -9 9 -5 1.88 2.71
    -9 -9 5 0.91 3.14
    -9 -9 -6 29.7 13.33
    -9 -9 -7 7.69 7.14
    -9 -9 -8 -1.83 7.29
    -10 -9 0 -2.17 4.32
    -10 -9 1 -11.62 8.41
    -10 -9 -1 12.28 8.73
    -10 -9 2 3.2 4.68
    -10 -9 -2 1.96 4.16
    -10 -9 3 63.83 18.81
    -10 -9 4 0.49 2.18
    -10 9 -5 12.55 6.16
    -10 -9 5 26.89 12.01
    0 10 0 23.44 8.34
    0 10 1 5.1 4.16
    0 10 -1 2.63 4.43
    0 10 2 22.55 8.19
    0 10 -2 28.1 9.19
    0 10 3 16.67 6.46
    0 10 -3 17.71 7.37
    0 10 4 -0.27 2.05
    0 10 -4 0.62 2.62
    0 10 5 -0.28 2.68
    0 10 6 -0.69 2.46
    0 10 7 2.52 3.28
    -1 10 0 -10.26 5.56
    1 10 0 6.06 4.6
    -1 10 1 -1.4 2.63
    -1 10 -1 -7.96 5.03
    1 10 1 5.28 4.15
    1 10 -1 9.65 6.5
    -1 10 2 5.05 3.91
    -1 10 -2 0.98 2.54
    1 10 2 1.86 2.51
    1 10 -2 -4.06 3.75
    -1 10 3 15.31 6
    -1 10 -3 13.19 6.53
    1 10 3 9.13 5.15
    1 10 -3 15.14 6.76
    -1 10 4 0.91 2.7
    -1 10 -4 -1.64 2.56
    1 10 4 -0.82 2.05
    1 10 -4 3.39 3.97
    -1 10 5 5.6 4.55
    1 10 5 -0.42 2.01
    1 10 6 5.11 3.58
    1 10 7 8.63 5.26
    -2 10 0 -0.62 2.07
    2 10 0 7.46 5.6
    -2 10 1 16 6.45
    -2 10 -1 26.37 9.31
    2 10 1 22.46 8.2
    2 10 -1 15.96 7.29
    -2 10 2 2.36 3.73
    -2 10 -2 -3.34 4.36
    2 10 2 -2.51 3.97
    2 10 -2 -0.06 3.33
    -2 10 -3 4.78 4.19
    2 10 3 17.35 7.8
    2 10 -3 7.51 5.63
    2 10 4 2.93 3.79
    2 10 -4 -1.9 2.94
    2 10 5 16.64 6.26
    2 10 6 -0.98 2.18
    2 10 7 6.14 4.12
    3 10 0 3 3.21
    3 10 1 4.74 3.86
    3 10 -1 1.39 2.06
    3 10 2 5.79 4.92
    3 10 -2 4.85 3.52
    3 10 3 -1.09 1.86
    3 10 -3 2.11 3.91
    3 10 4 -1.18 2.97
    3 10 5 2.3 2.79
    3 10 6 15.21 6.61
    4 10 0 6.15 5.76
    4 10 1 -10.16 5.67
    4 10 -1 4.26 4.72
    4 10 2 -4.32 3.85
    4 10 -2 0.13 2.89
    4 10 3 6.24 4.06
    4 10 4 4.41 3.84
    4 10 5 19.1 7.53
    4 10 6 1.23 2.27
    5 10 0 0.42 3.07
    5 10 1 22.57 8.2
    5 10 2 -2.63 2.73
    5 10 3 6.46 3.79
    5 10 4 3.61 2.87
    5 10 5 1.62 3.31
    6 10 2 12.32 6.35
    6 10 3 6.22 4.06
    6 10 4 4.05 3.72
_refine_special_details     ?
_reflns_number_total     2571
_reflns_number_gt     1759
_reflns_threshold_expression     'I > 2\s(I)'
_refine_ls_structure_factor_coef     Fsqd
_refine_ls_matrix_type     full
_refine_ls_R_factor_all     0.0731
_refine_ls_R_factor_gt     0.0456
_refine_ls_wR_factor_gt     0.0944
_refine_ls_wR_factor_ref     0.1087
_refine_ls_goodness_of_fit_ref     1.072
_refine_ls_restrained_S_all     1.064
_refine_ls_number_reflns     2571
_refine_ls_number_parameters     178
_refine_ls_number_restraints     80
_refine_ls_hydrogen_treatment     constr
_refine_ls_weighting_scheme     calc
_refine_ls_weighting_details
              'w=1/[\s^2^(Fo^2^)+(0.0334P)^2^+0.6755P] where P=(Fo^2^+2Fc^2^)/3'
_atom_sites_solution_hydrogens     geom
_atom_sites_solution_primary     ?
_atom_sites_solution_secondary     ?
_refine_ls_shift/su_max     0.000
_refine_ls_shift/su_mean     0.000
_refine_diff_density_max     0.190
_refine_diff_density_min     -0.182
_refine_ls_extinction_method
;
SHELXL (Sheldrick, 2015b)
;
_refine_ls_extinction_coef     0.0022(6)
_refine_ls_extinction_expression
                                  'Fc^*^=kFc[1+0.001xFc^2^\l^3^/sin(2\q)]^-1/4^'
loop_
    _atom_type_symbol
    _atom_type_description
    _atom_type_scat_dispersion_real
    _atom_type_scat_dispersion_imag
    _atom_type_scat_source
    'C' 'C' 0.0033 0.0016
                         'International Tables Vol C Tables 4.2.6.8 and 6.1.1.4'
    'H' 'H' 0.0000 0.0000
                         'International Tables Vol C Tables 4.2.6.8 and 6.1.1.4'
    'N' 'N' 0.0061 0.0033
                         'International Tables Vol C Tables 4.2.6.8 and 6.1.1.4'
    'O' 'O' 0.0106 0.0060
                         'International Tables Vol C Tables 4.2.6.8 and 6.1.1.4'
    'S' 'S' 0.1246 0.1234
                         'International Tables Vol C Tables 4.2.6.8 and 6.1.1.4'
_computing_data_collection
;
CrysAlis PRO (Rigaku OD, 2018)
;
_computing_cell_refinement
;
CrysAlis PRO (Rigaku OD, 2018)
;
_computing_data_reduction
;
CrysAlis PRO (Rigaku OD, 2018)
;
_computing_structure_solution
;
SHELXT (Sheldrick, 2015a)
;
_computing_structure_refinement
;
SHELXL (Sheldrick, 2015b)
;
_computing_molecular_graphics
;
<i>OLEX2</i> (Dolomanov <i>et al.</i>,  2009)
;
_computing_publication_material
;
<i>OLEX2</i> (Dolomanov <i>et al.</i>,  2009)
;
loop_
    _atom_site_type_symbol
    _atom_site_label
    _atom_site_fract_x
    _atom_site_fract_y
    _atom_site_fract_z
    _atom_site_U_iso_or_equiv
    _atom_site_adp_type
    _atom_site_calc_flag
    _atom_site_occupancy
    _atom_site_disorder_assembly
    _atom_site_disorder_group
    S S1A 0.67164(8) 0.8283(2) 0.43607(8) 0.0718(4) Uani d 0.762(3) A 1
    S S1B 0.6152(4) 0.9867(10) 0.3990(3) 0.0718(4) Uani d 0.238(3) A 2
    C C2A 0.5667(3) 0.7484(7) 0.4673(3) 0.0542(12) Uani d 0.762(3) A 1
    H H2A 0.568185 0.659897 0.492216 0.065 Uiso calc 0.762(3) A 1
    C C2B 0.4941(11) 0.970(3) 0.4213(16) 0.0542(12) Uani d 0.238(3) A 2
    H H2B 0.443026 1.047111 0.413833 0.065 Uiso calc 0.238(3) A 2
    C C3 0.47998(16) 0.8287(2) 0.45167(8) 0.0449(5) Uani d 1 . .
    C C4A 0.5018(5) 0.9582(10) 0.4141(5) 0.062(2) Uani d 0.762(3) A 1
    H H4A 0.451169 1.026238 0.399205 0.074 Uiso calc 0.762(3) A 1
    C C4B 0.5719(9) 0.741(3) 0.4587(11) 0.062(2) Uani d 0.238(3) A 2
    H H4B 0.575924 0.640913 0.478166 0.074 Uiso calc 0.238(3) A 2
    C C5A 0.6056(6) 0.9770(11) 0.4008(4) 0.100(3) Uani d 0.762(3) A 1
    H H5A 0.633233 1.056338 0.376954 0.120 Uiso calc 0.762(3) A 1
    C C5B 0.6580(10) 0.818(2) 0.4337(11) 0.100(3) Uani d 0.238(3) A 2
    H H5B 0.725438 0.781636 0.435909 0.120 Uiso calc 0.238(3) A 2
    C C6 0.37396(16) 0.7786(3) 0.47035(8) 0.0506(6) Uani d 1 . .
    H H6A 0.377254 0.726825 0.506761 0.061 Uiso calc 1 . .
    H H6B 0.330528 0.876200 0.472922 0.061 Uiso calc 1 . .
    C C7 0.33041(15) 0.6577(3) 0.42864(8) 0.0419(5) Uani d 1 . .
    O O8 0.36037(11) 0.51138(17) 0.42613(5) 0.0476(4) Uani d 1 . .
    N N9 0.26256(13) 0.7198(2) 0.39247(6) 0.0455(4) Uani d 1 . .
    H H9 0.236595 0.816955 0.397669 0.055 Uiso calc 1 . .
    N N10 0.23452(13) 0.6255(2) 0.34641(6) 0.0441(4) Uani d 1 . .
    C C11 0.16622(15) 0.6908(2) 0.31536(8) 0.0444(5) Uani d 1 . .
    H H11 0.135667 0.790093 0.326364 0.053 Uiso calc 1 . .
    C C12 0.13478(16) 0.6139(2) 0.26302(8) 0.0428(5) Uani d 1 . .
    C C13 0.04946(18) 0.6712(3) 0.23499(9) 0.0553(6) Uani d 1 . .
    H H13 0.012178 0.759047 0.249952 0.066 Uiso calc 1 . .
    C C14 0.01803(18) 0.6010(3) 0.18517(9) 0.0561(6) Uani d 1 . .
    H H14 -0.040209 0.640454 0.167331 0.067 Uiso calc 1 . .
    C C15 0.07373(17) 0.4720(2) 0.16220(8) 0.0462(5) Uani d 1 . .
    C C16 0.16018(17) 0.4149(3) 0.18911(9) 0.0562(6) Uani d 1 . .
    H H16 0.198233 0.328679 0.173641 0.067 Uiso calc 1 . .
    C C17 0.19021(17) 0.4850(3) 0.23870(9) 0.0538(6) Uani d 1 . .
    H H17 0.248657 0.445441 0.256329 0.065 Uiso calc 1 . .
    O O18 0.04708(13) 0.39577(19) 0.11361(6) 0.0620(5) Uani d 1 . .
    H H18 -0.003809 0.441085 0.100663 0.093 Uiso calc 1 . .
loop_
    _atom_site_aniso_label
    _atom_site_aniso_U_11
    _atom_site_aniso_U_22
    _atom_site_aniso_U_33
    _atom_site_aniso_U_12
    _atom_site_aniso_U_13
    _atom_site_aniso_U_23
    S1A 0.0493(6) 0.0807(8) 0.0853(7) 0.0003(5) -0.0078(5) -0.0050(6)
    S1B 0.0493(6) 0.0807(8) 0.0853(7) 0.0003(5) -0.0078(5) -0.0050(6)
    C2A 0.065(2) 0.051(2) 0.047(3) 0.0092(16) -0.0120(16) 0.0016(17)
    C2B 0.065(2) 0.051(2) 0.047(3) 0.0092(16) -0.0120(16) 0.0016(17)
    C3 0.0513(14) 0.0403(11) 0.0430(11) -0.0013(10) -0.0106(10) -0.0057(9)
    C4A 0.060(3) 0.053(3) 0.072(6) -0.0011(18) -0.008(2) 0.015(3)
    C4B 0.060(3) 0.053(3) 0.072(6) -0.0011(18) -0.008(2) 0.015(3)
    C5A 0.132(6) 0.063(3) 0.103(4) -0.025(3) -0.011(3) 0.021(2)
    C5B 0.132(6) 0.063(3) 0.103(4) -0.025(3) -0.011(3) 0.021(2)
    C6 0.0551(15) 0.0539(13) 0.0427(11) 0.0014(11) -0.0020(10) -0.0088(10)
    C7 0.0408(13) 0.0444(12) 0.0405(11) -0.0017(9) 0.0056(9) -0.0002(9)
    O8 0.0533(10) 0.0400(8) 0.0495(8) 0.0012(7) -0.0023(7) 0.0005(6)
    N9 0.0489(11) 0.0370(9) 0.0506(10) 0.0033(8) -0.0043(8) -0.0084(8)
    N10 0.0471(11) 0.0408(10) 0.0444(9) -0.0029(8) -0.0030(8) -0.0029(8)
    C11 0.0451(13) 0.0420(11) 0.0461(11) 0.0020(9) 0.0006(10) 0.0014(9)
    C12 0.0458(13) 0.0404(11) 0.0424(11) -0.0007(9) -0.0002(9) 0.0024(9)
    C13 0.0611(16) 0.0527(14) 0.0520(13) 0.0196(11) -0.0082(11) -0.0087(10)
    C14 0.0600(15) 0.0569(14) 0.0515(13) 0.0146(11) -0.0136(11) -0.0038(11)
    C15 0.0553(14) 0.0429(12) 0.0405(11) 0.0003(10) -0.0008(10) 0.0007(9)
    C16 0.0616(16) 0.0536(13) 0.0535(13) 0.0137(11) -0.0009(12) -0.0088(11)
    C17 0.0516(15) 0.0545(13) 0.0553(13) 0.0117(11) -0.0082(11) -0.0018(11)
    O18 0.0748(13) 0.0574(10) 0.0539(9) 0.0122(8) -0.0116(8) -0.0129(8)
_geom_special_details
;
 All esds (except the esd in the dihedral angle between two l.s. planes)
 are estimated using the full covariance matrix.  The cell esds are taken
 into account individually in the estimation of esds in distances, angles
 and torsion angles; correlations between esds in cell parameters are only
 used when they are defined by crystal symmetry.  An approximate (isotropic)
 treatment of cell esds is used for estimating esds involving l.s. planes.
;
loop_
    _geom_bond_atom_site_label_1
    _geom_bond_atom_site_label_2
    _geom_bond_site_symmetry_2
    _geom_bond_distance
    _geom_bond_publ_flag
    S1A C2A . 1.691(4) ?
    C2A H2A . 0.9300 ?
    S1B C2B . 1.677(9) ?
    C2B H2B . 0.9300 ?
    C2A C3 . 1.357(4) ?
    C2B C3 . 1.360(9) ?
    C4A H4A . 0.9300 ?
    C4B H4B . 0.9300 ?
    S1A C5A . 1.700(7) ?
    C4A C5A . 1.404(6) ?
    C5A H5A . 0.9300 ?
    S1B C5B . 1.688(9) ?
    C4B C5B . 1.419(9) ?
    C5B H5B . 0.9300 ?
    C3 C4A . 1.407(4) ?
    C3 C4B . 1.404(9) ?
    C3 C6 . 1.512(3) ?
    C6 H6A . 0.9700 ?
    C6 H6B . 0.9700 ?
    C6 C7 . 1.508(3) ?
    C7 O8 . 1.240(2) ?
    C7 N9 . 1.339(2) ?
    N9 H9 . 0.8600 ?
    N9 N10 . 1.391(2) ?
    N10 C11 . 1.277(2) ?
    C11 H11 . 0.9300 ?
    C11 C12 . 1.461(3) ?
    C12 C13 . 1.382(3) ?
    C12 C17 . 1.393(3) ?
    C13 H13 . 0.9300 ?
    C13 C14 . 1.386(3) ?
    C14 H14 . 0.9300 ?
    C14 C15 . 1.381(3) ?
    C15 C16 . 1.381(3) ?
    C15 O18 . 1.364(2) ?
    C16 H16 . 0.9300 ?
    C16 C17 . 1.376(3) ?
    C17 H17 . 0.9300 ?
    O18 H18 . 0.8200 ?
loop_
    _geom_angle_atom_site_label_1
    _geom_angle_atom_site_label_2
    _geom_angle_atom_site_label_3
    _geom_angle_site_symmetry_1
    _geom_angle_site_symmetry_3
    _geom_angle
    _geom_angle_publ_flag
    C4A C5A S1A . . 107.6(5) ?
    C4B C5B S1B . . 107.2(8) ?
    S1A C2A H2A . . 124.0 ?
    S1B C2B H2B . . 124.2 ?
    C5A C4A C3 . . 115.0(5) ?
    C5A C4A H4A . . 122.5 ?
    C5B C4B H4B . . 122.9 ?
    C2A S1A C5A . . 94.3(3) ?
    S1A C5A H5A . . 126.2 ?
    C4A C5A H5A . . 126.2 ?
    C2B S1B C5B . . 95.2(6) ?
    S1B C5B H5B . . 126.4 ?
    C4B C5B H5B . . 126.4 ?
    C2A C3 C4A . . 111.1(3) ?
    C2B C3 C4B . . 111.5(7) ?
    C4A C3 C6 . . 125.0(3) ?
    C2A C3 C6 . . 123.9(3) ?
    C4B C3 C6 . . 128.0(6) ?
    C2B C3 C6 . . 120.4(5) ?
    C3 C6 H6A . . 110.0 ?
    C3 C2A S1A . . 112.1(3) ?
    C3 C2B S1B . . 111.6(7) ?
    C3 C6 H6B . . 110.0 ?
    H6A C6 H6B . . 108.3 ?
    C3 C2A H2A . . 124.0 ?
    C3 C2B H2B . . 124.2 ?
    C7 C6 C3 . . 108.68(16) ?
    C7 C6 H6A . . 110.0 ?
    C3 C4A H4A . . 122.5 ?
    C3 C4B H4B . . 122.9 ?
    C7 C6 H6B . . 110.0 ?
    C3 C4B C5B . . 114.2(9) ?
    O8 C7 C6 . . 121.54(19) ?
    O8 C7 N9 . . 122.07(18) ?
    N9 C7 C6 . . 116.27(18) ?
    C7 N9 H9 . . 120.4 ?
    C7 N9 N10 . . 119.29(16) ?
    N10 N9 H9 . . 120.4 ?
    C11 N10 N9 . . 115.25(17) ?
    N10 C11 H11 . . 119.1 ?
    N10 C11 C12 . . 121.81(19) ?
    C12 C11 H11 . . 119.1 ?
    C13 C12 C11 . . 120.45(18) ?
    C13 C12 C17 . . 117.57(19) ?
    C17 C12 C11 . . 121.95(19) ?
    C12 C13 H13 . . 119.1 ?
    C12 C13 C14 . . 121.7(2) ?
    C14 C13 H13 . . 119.1 ?
    C13 C14 H14 . . 120.2 ?
    C15 C14 C13 . . 119.6(2) ?
    C15 C14 H14 . . 120.2 ?
    C14 C15 C16 . . 119.6(2) ?
    O18 C15 C14 . . 123.0(2) ?
    O18 C15 C16 . . 117.47(19) ?
    C15 C16 H16 . . 119.9 ?
    C17 C16 C15 . . 120.3(2) ?
    C17 C16 H16 . . 119.9 ?
    C12 C17 H17 . . 119.4 ?
    C16 C17 C12 . . 121.3(2) ?
    C16 C17 H17 . . 119.4 ?
    C15 O18 H18 . . 109.5 ?
loop_
    _geom_torsion_atom_site_label_1
    _geom_torsion_atom_site_label_2
    _geom_torsion_atom_site_label_3
    _geom_torsion_atom_site_label_4
    _geom_torsion_site_symmetry_1
    _geom_torsion_site_symmetry_2
    _geom_torsion_site_symmetry_3
    _geom_torsion_site_symmetry_4
    _geom_torsion
    _geom_torsion_publ_flag
    C2A S1A C5A C4A . . . . -0.7(11) ?
    C2B S1B C5B C4B . . . . 5(3) ?
    C5B S1B C2B C3 . . . . -5(3) ?
    C5A S1A C2A C3 . . . . 0.8(7) ?
    S1B C2B C3 C4B . . . . 3(3) ?
    S1A C2A C3 C4A . . . . -0.7(5) ?
    S1A C2A C3 C6 . . . . 176.5(3) ?
    S1B C2B C3 C6 . . . . -173.1(14) ?
    C2B C3 C6 C7 . . . . 95(2) ?
    C2A C3 C6 C7 . . . . -91.1(5) ?
    C4A C3 C6 C7 . . . . 85.7(7) ?
    C4B C3 C6 C7 . . . . -81.0(17) ?
    C2A C3 C4A C5A . . . . 0.1(11) ?
    C2B C3 C4B C5B . . . . 1(3) ?
    C3 C4A C5A S1A . . . . 0.5(14) ?
    C3 C4B C5B S1B . . . . -4(3) ?
    C3 C6 C7 O8 . . . . 74.2(2) ?
    C3 C6 C7 N9 . . . . -101.8(2) ?
    C6 C3 C4B C5B . . . . 176.8(17) ?
    C6 C3 C4A C5A . . . . -177.0(8) ?
    C6 C7 N9 N10 . . . . 167.45(16) ?
    C7 N9 N10 C11 . . . . 177.10(18) ?
    O8 C7 N9 N10 . . . . -8.6(3) ?
    N9 N10 C11 C12 . . . . 174.82(16) ?
    N10 C11 C12 C13 . . . . 169.1(2) ?
    N10 C11 C12 C17 . . . . -12.8(3) ?
    C11 C12 C13 C14 . . . . 179.8(2) ?
    C11 C12 C17 C16 . . . . -179.4(2) ?
    C12 C13 C14 C15 . . . . -0.9(4) ?
    C13 C12 C17 C16 . . . . -1.2(3) ?
    C13 C14 C15 C16 . . . . -0.1(3) ?
    C13 C14 C15 O18 . . . . 179.4(2) ?
    C14 C15 C16 C17 . . . . 0.5(3) ?
    C15 C16 C17 C12 . . . . 0.1(3) ?
    C17 C12 C13 C14 . . . . 1.6(3) ?
    O18 C15 C16 C17 . . . . -179.0(2) ?
loop_
    _geom_hbond_atom_site_label_d
    _geom_hbond_atom_site_label_h
    _geom_hbond_atom_site_label_a
    _geom_hbond_site_symmetry_d
    _geom_hbond_site_symmetry_h
    _geom_hbond_site_symmetry_a
    _geom_hbond_distance_dh
    _geom_hbond_distance_ha
    _geom_hbond_distance_da
    _geom_hbond_angle_dha
    _geom_hbond_publ_flag
    N9 H9 O8 . . 8_665 0.86 2.12 2.953(2) 162 yes
    O18 H18 O8 . . 6_556 0.82 1.97 2.782(2) 169 yes
    C2A H2A O8 . . 5_666 0.93 2.57 3.439(7) 155 yes
    C13 H13 Cg3 . . 3_555 0.93 2.89 3.818(3) 176 yes
_shelx_space_group_comment
;
The symmetry employed for this shelxl refinement is uniquely defined
by the following loop, which should always be used as a source of
symmetry information in preference to the above space-group names.
They are only intended as comments.
;
_shelx_estimated_absorpt_T_min     0.917
_shelx_estimated_absorpt_T_max     0.988
_iucr_refine_instructions_details
;
TITL tr1008_a.res in Pbca
 tr1008.res created by SHELXL-2016/4 at 21:18:44 on 27-Feb-2019
REM Old TITL TR1008 in Pbca
REM SHELXT solution in Pbca
REM R1 0.202, Rweak 0.195, Alpha 0.017, Orientation as input
REM Formula found by SHELXT: C13 N2 O2 S
REM EADP S1A S1B
REM EADP C2A C2B
REM EADP C4A C4B
REM EADP C5A C5B
CELL 0.71073 13.082 8.0287 24.0442 90 90 90
ZERR 8 0.0008 0.0004 0.0012 0 0 0
LATT 1
SYMM 0.5-X,-Y,0.5+Z
SYMM -X,0.5+Y,0.5-Z
SYMM 0.5+X,0.5-Y,-Z
SFAC C H N O S
UNIT 104 96 16 16 8
DFIX 1.684 0.01 S1A C5A S1B C5B
DFIX 1.419 0.01 C4A C5A C4B C5B
DFIX 1.408 0.01 C3 C4A C3 C4B
DFIX 1.361 0.01 C3 C2A C3 C2B
DFIX 1.691 0.01 S1A C2A S1B C2B
DANG 2.518 0.02 S1A C4A S1B C4B
DANG 2.37 0.02 C3 C5A C3 C5B
DANG 2.282 0.02 C2A C4A C2B C4B
DANG 2.542 0.02 S1A C3 S1B C3
DANG 2.474 0.02 C2A C5A C2B C5B
RIGU 0.01 0.01 S1A C2A C3 C4A C5A S1B C2B C4B C5B
EADP S1A S1B
EADP C2A C2B
EADP C4A C4B
EADP C5A C5B
L.S. 20
PLAN  5
SIZE 0.35 0.2 0.05
TEMP 21
MORE -1
BOND $H
conf
htab
CONF
fmap 2
acta
SHEL 999 0.8
OMIT 0 0 18
OMIT 3 3 12
OMIT 8 4 12
OMIT 3 6 3
REM <olex2.extras>
REM <HklSrc "%./TR1008.hkl">
REM </olex2.extras>
WGHT    0.033400    0.675500
EXTI    0.002220
FVAR       0.52746   0.76189
PART 1
S1A   5    0.671637    0.828348    0.436069    21.00000    0.04927    0.08073 =
         0.08529   -0.00498   -0.00784    0.00028
PART 0
PART 2
S1B   5    0.615160    0.986695    0.399048   -21.00000    0.04927    0.08073 =
         0.08529   -0.00498   -0.00784    0.00028
PART 0
PART 1
C2A   1    0.566676    0.748425    0.467286    21.00000    0.06478    0.05077 =
         0.04701    0.00164   -0.01199    0.00915
AFIX  43
H2A   2    0.568185    0.659897    0.492216    21.00000   -1.20000
AFIX   0
PART 0
PART 2
C2B   1    0.494107    0.969728    0.421314   -21.00000    0.06478    0.05077 =
         0.04701    0.00164   -0.01199    0.00915
AFIX  43
H2B   2    0.443026    1.047111    0.413833   -21.00000   -1.20000
AFIX   0
PART 0
C3    1    0.479977    0.828683    0.451674    11.00000    0.05132    0.04025 =
         0.04299   -0.00575   -0.01058   -0.00129
PART 1
C4A   1    0.501759    0.958176    0.414101    21.00000    0.06047    0.05262 =
         0.07246    0.01493   -0.00814   -0.00107
AFIX  43
H4A   2    0.451169    1.026238    0.399205    21.00000   -1.20000
AFIX   0
PART 0
PART 2
C4B   1    0.571863    0.740850    0.458734   -21.00000    0.06047    0.05262 =
         0.07246    0.01493   -0.00814   -0.00107
AFIX  43
H4B   2    0.575924    0.640913    0.478166   -21.00000   -1.20000
AFIX   0
PART 0
PART 1
C5A   1    0.605584    0.976971    0.400774    21.00000    0.13223    0.06348 =
         0.10342    0.02144   -0.01087   -0.02490
AFIX  43
H5A   2    0.633233    1.056338    0.376954    21.00000   -1.20000
AFIX   0
PART 0
PART 2
C5B   1    0.658000    0.817671    0.433674   -21.00000    0.13223    0.06348 =
         0.10342    0.02144   -0.01087   -0.02490
AFIX  43
H5B   2    0.725438    0.781636    0.435909   -21.00000   -1.20000
AFIX   0
PART 0
C6    1    0.373964    0.778587    0.470352    11.00000    0.05511    0.05389 =
         0.04268   -0.00876   -0.00201    0.00138
AFIX  23
H6A   2    0.377254    0.726825    0.506761    11.00000   -1.20000
H6B   2    0.330528    0.876200    0.472922    11.00000   -1.20000
AFIX   0
C7    1    0.330414    0.657662    0.428636    11.00000    0.04076    0.04440 =
         0.04047   -0.00024    0.00562   -0.00165
O8    4    0.360367    0.511377    0.426126    11.00000    0.05331    0.03995 =
         0.04946    0.00053   -0.00233    0.00118
N9    3    0.262560    0.719788    0.392470    11.00000    0.04893    0.03705 =
         0.05061   -0.00843   -0.00428    0.00332
AFIX  43
H9    2    0.236595    0.816955    0.397669    11.00000   -1.20000
AFIX   0
N10   3    0.234523    0.625505    0.346410    11.00000    0.04714    0.04082 =
         0.04439   -0.00288   -0.00297   -0.00290
C11   1    0.166224    0.690837    0.315356    11.00000    0.04513    0.04203 =
         0.04611    0.00143    0.00058    0.00196
AFIX  43
H11   2    0.135667    0.790093    0.326364    11.00000   -1.20000
AFIX   0
C12   1    0.134778    0.613942    0.263019    11.00000    0.04576    0.04036 =
         0.04240    0.00239   -0.00023   -0.00073
C13   1    0.049456    0.671175    0.234994    11.00000    0.06115    0.05269 =
         0.05198   -0.00875   -0.00825    0.01956
AFIX  43
H13   2    0.012178    0.759047    0.249952    11.00000   -1.20000
AFIX   0
C14   1    0.018025    0.600977    0.185174    11.00000    0.06000    0.05687 =
         0.05148   -0.00380   -0.01362    0.01461
AFIX  43
H14   2   -0.040209    0.640454    0.167331    11.00000   -1.20000
AFIX   0
C15   1    0.073732    0.472031    0.162196    11.00000    0.05534    0.04290 =
         0.04045    0.00073   -0.00080    0.00033
C16   1    0.160184    0.414869    0.189107    11.00000    0.06157    0.05360 =
         0.05354   -0.00879   -0.00094    0.01367
AFIX  43
H16   2    0.198233    0.328679    0.173641    11.00000   -1.20000
AFIX   0
C17   1    0.190212    0.484953    0.238699    11.00000    0.05164    0.05452 =
         0.05530   -0.00177   -0.00816    0.01174
AFIX  43
H17   2    0.248657    0.445441    0.256329    11.00000   -1.20000
AFIX   0
O18   4    0.047081    0.395772    0.113605    11.00000    0.07480    0.05741 =
         0.05390   -0.01287   -0.01158    0.01216
AFIX 147
H18   2   -0.003809    0.441085    0.100663    11.00000   -1.50000
AFIX   0
HKLF 4
REM  tr1008_a.res in Pbca
REM R1 =  0.0456 for    1759 Fo > 4sig(Fo)  and  0.0731 for all    2571 data
REM    178 parameters refined using     80 restraints
END
WGHT      0.0334      0.6752
REM Instructions for potential hydrogen bonds
EQIV $1 -x+1, -y+1, -z+
HTAB C2A O8_$1
EQIV $2 -x+1/2, y+1/2,
HTAB N9 O8_$2
EQIV $3 x-1/2, y, -z+1/
HTAB O18 O8_$3
REM Highest difference peak  0.190,  deepest hole -0.182,  1-sigma level  0.037
Q1    1   0.6452  0.7803  0.4721  11.00000  0.05    0.19
Q2    1   0.1387  0.3713  0.2207  11.00000  0.05    0.17
Q3    1   0.5811  1.0172  0.4031  11.00000  0.05    0.16
Q4    1   0.6345  0.9172  0.4277  11.00000  0.05    0.15
Q5    1   0.1393  0.6412  0.2894  11.00000  0.05    0.15
  REM The information below was added by Olex2.
  REM
  REM R1 = 0.0456 for 1759 Fo > 4sig(Fo) and 0.0731 for all 15924 data
  REM n/a parameters refined using n/a restraints
  REM Highest difference peak 0.19, deepest hole -0.18
  REM Mean Shift 0, Max Shift 0.000.
  REM +++ Tabular Listing of Refinement Information +++
  REM R1_all = 0.0731
  REM R1_gt = 0.0456
  REM wR_ref = 0.1087
  REM GOOF = 1.072
  REM Shift_max = 0.000
  REM Shift_mean = 0
  REM Reflections_all = 15924
  REM Reflections_gt = 1759
  REM Parameters = n/a
  REM Hole = -0.18
  REM Peak = 0.19
  REM Flack = n/a
;
data_3b
_database_code_depnum_ccdc_archive 'CCDC 1935593'
_audit_creation_method
;
Olex2 1.2
(compiled 2018.05.29 svn.r3510 for OlexSys, GUI svn.r5506)
;
_chemical_name_systematic
;
<i>N</i>'-[1-(4-Methoxyphenyl)benzylidene]-2-(thiophen-3-yl)acetohydrazide
;
_chemical_name_common     ?
_chemical_formula_moiety     'C14 H14 N2 O2 S'
_chemical_formula_sum     'C14 H14 N2 O2 S'
_chemical_formula_iupac     'C14 H14 N2 O2 S'
_chemical_formula_weight     274.33
_chemical_melting_point     ?
_space_group_crystal_system     triclinic
_space_group_name_H-M_alt     'P -1'
_space_group_name_Hall     '-P 1'
loop_
    _space_group_symop_operation_xyz
    'x, y, z'
    '-x, -y, -z'
_cell_length_a     6.5185(2)
_cell_length_b     9.7447(5)
_cell_length_c     10.9291(6)
_cell_angle_alpha     78.327(4)
_cell_angle_beta     83.070(4)
_cell_angle_gamma     87.013(4)
_cell_volume     674.63(6)
_cell_formula_units_Z     2
_cell_measurement_reflns_used     5534
_cell_measurement_theta_min     3.1260
_cell_measurement_theta_max     27.2260
_cell_measurement_temperature     293(2)
_exptl_crystal_description     needle
_exptl_crystal_colour     white
_exptl_crystal_size_max     0.5
_exptl_crystal_size_mid     0.15
_exptl_crystal_size_min     0.05
_exptl_crystal_density_diffrn     1.350
_exptl_crystal_density_meas     ?
_exptl_crystal_density_method     ?
_exptl_crystal_F_000     288
_exptl_absorpt_coefficient_mu     0.239
_exptl_absorpt_correction_type     multi-scan
_exptl_absorpt_process_details
;
(CrysAlis PRO; Rigaku OD, 2018)
;
_exptl_absorpt_correction_T_min     0.68733
_exptl_absorpt_correction_T_max     1.00000
_diffrn_ambient_temperature     293(2)
_diffrn_source     'micro-focus sealed X-ray tube'
_diffrn_radiation_type     MoK\a
_diffrn_radiation_wavelength     0.71073
_diffrn_radiation_monochromator     mirror
_diffrn_measurement_device_type
        ' Rigaku Oxford Diffraction SuperNova, Single source at offset/far, Eos'
_diffrn_measurement_device     'four-circle diffractometer'
_diffrn_measurement_method     '\w scans'
_diffrn_detector     'CCD plate'
_diffrn_detector_area_resol_mean     15.9631
_diffrn_reflns_number     13795
_diffrn_reflns_av_R_equivalents     0.0274
_diffrn_reflns_av_unetI/netI     0.0210
_diffrn_reflns_theta_min     2.571
_diffrn_reflns_theta_max     26.370
_diffrn_reflns_theta_full     25.242
_diffrn_measured_fraction_theta_max     0.999
_diffrn_measured_fraction_theta_full     0.998
_diffrn_reflns_limit_h_min     -8
_diffrn_reflns_limit_h_max     8
_diffrn_reflns_limit_k_min     -12
_diffrn_reflns_limit_k_max     12
_diffrn_reflns_limit_l_min     -13
_diffrn_reflns_limit_l_max     13
_diffrn_radiation_probe     x-ray
loop_
    _refln_index_h
    _refln_index_k
    _refln_index_l
    _refln_F_squared_meas
    _refln_F_squared_sigma
    0 0 -2 641.59 10.88
    0 0 -2 658.62 11.13
    0 0 -2 641.31 10.39
    0 0 2 634.61 10.24
    0 0 2 635.62 10.84
    0 0 2 651.55 10.42
    0 0 2 625.43 10.46
    0 0 2 654.1 11.12
    0 0 3 1096.92 17.55
    0 0 3 1083.47 18.57
    0 0 -3 1084.44 18.29
    0 0 3 1099.11 18.21
    0 0 -3 1085.48 18.56
    0 0 3 1101.94 17.31
    0 0 3 1098.86 17.6
    0 0 -3 1112.05 17.5
    0 0 4 359.65 7.4
    0 0 4 347.05 8.38
    0 0 -4 342.24 8.06
    0 0 4 355.22 7.1
    0 0 4 375.59 8.16
    0 0 -4 346.84 7.24
    0 0 4 352.65 7.38
    0 0 -5 0.99 0.39
    0 0 -5 0.94 0.63
    0 0 5 1.56 0.55
    0 0 5 1.4 0.5
    0 0 6 7.95 1.05
    0 0 -6 6.41 1.22
    0 0 6 11.48 1.3
    0 0 7 124.39 4.35
    0 0 -7 109.35 5.12
    0 0 7 120.26 4.64
    0 0 8 146.16 5.07
    0 0 -8 139.6 6.19
    0 0 8 141.18 5.45
    0 0 -9 5.31 1.48
    0 0 9 14.08 1.81
    0 0 9 10.75 1.43
    0 0 -10 12.73 2.11
    0 0 10 15.37 1.78
    0 0 11 12.12 1.66
    0 0 -11 12.36 2.21
    0 0 -12 9.11 2.02
    0 0 12 11.84 1.72
    0 0 12 13.22 1.81
    0 0 -12 10.62 1.67
    0 0 13 5.17 1.27
    0 0 -13 1.99 1.12
    0 0 13 3.67 1.04
    0 0 -13 5.26 1.31
    0 0 14 1.72 0.86
    0 -1 13 0.08 0.38
    0 1 -13 0.6 0.73
    0 1 -13 1.34 1.08
    0 1 -12 -0.29 0.7
    0 -1 12 0.93 0.6
    0 1 -12 0.21 0.53
    0 -1 12 0.69 0.65
    0 -1 11 3.56 0.93
    0 1 -11 3.39 0.94
    0 -1 11 2.98 0.86
    0 1 -11 2.23 0.98
    0 1 -10 6.5 1.56
    0 -1 10 6.77 1.2
    0 1 -10 8.54 1.32
    0 -1 9 11.9 1.49
    0 1 -9 6.86 1.46
    0 1 -8 17.84 2.16
    0 -1 8 16.28 1.64
    0 1 -7 51.74 3.44
    0 -1 7 49.16 2.71
    0 -1 6 6.24 0.91
    0 1 -6 4.01 0.92
    0 -1 5 184.19 4.97
    0 1 -5 190.61 6.03
    0 1 -5 181.47 4.6
    0 1 -4 136.43 3.53
    0 -1 4 141.86 4.08
    0 -1 4 136.62 4.62
    0 1 -4 147.64 4.26
    0 1 -4 146.27 4.16
    0 1 -4 142.17 4.66
    0 -1 4 139.93 4.92
    0 -1 3 219.15 5.71
    0 1 -3 228.66 5.78
    0 1 -3 240.11 5.29
    0 -1 3 233.55 5.17
    0 1 -3 239.5 5.32
    0 1 -3 220.21 4.59
    0 -1 3 237.75 3.85
    0 1 -2 36.64 1.45
    0 1 -2 34.93 1.18
    0 -1 2 36.37 1.7
    0 -1 2 35.13 1.39
    0 1 -2 35.33 1.66
    0 -1 1 337.14 5.73
    0 1 -1 342.22 5.51
    0 -1 1 328.01 6.27
    0 -1 1 347.56 6.17
    0 1 -1 346.12 6.22
    0 1 -1 344.7 5.37
    0 1 -1 338.16 5.72
    0 -1 1 341.54 5.45
    0 1 1 493.33 7.84
    0 1 1 483.29 8.17
    0 1 1 497.34 7.84
    0 -1 -1 485.08 7.85
    0 -1 -1 489.27 7.85
    0 1 2 -0.05 0.25
    0 -1 -2 0.07 0.16
    0 -1 -2 -0.15 0.17
    0 1 2 0.11 0.2
    0 -1 -2 -0.02 0.27
    0 1 2 0.03 0.18
    0 1 3 13.43 0.93
    0 -1 -3 12.23 0.87
    0 -1 -3 12.32 1.13
    0 -1 -3 13.17 0.89
    0 1 3 13.7 1.18
    0 1 3 12.75 0.86
    0 1 4 157.62 3.93
    0 -1 -4 147.05 3.91
    0 1 4 144.69 4.69
    0 1 4 153.01 4.08
    0 -1 -4 149.11 3.95
    0 -1 -4 151.54 4.9
    0 -1 -5 8.08 0.89
    0 1 5 6.9 0.83
    0 1 5 7.41 0.91
    0 -1 -5 7.57 1.16
    0 -1 -5 7.35 1.09
    0 -1 -5 8.54 0.92
    0 -1 -6 53.46 3.37
    0 -1 -6 45.74 2.94
    0 1 6 48.53 2.58
    0 1 6 53.88 2.49
    0 1 7 151.23 4.79
    0 1 7 146.6 5.1
    0 -1 -7 144.69 5.85
    0 -1 -7 147.76 2.63
    0 -1 -7 151.45 6.31
    0 -1 -7 141.99 2.82
    0 1 8 0.84 0.49
    0 1 8 1.27 0.59
    0 -1 -8 2.07 0.81
    0 -1 -9 44.23 3.59
    0 1 9 41.02 2.95
    0 1 9 41.97 2.72
    0 -1 -10 9.58 1.77
    0 1 10 6.86 1.29
    0 1 10 8.38 1.29
    0 1 11 0.53 0.58
    0 -1 -11 0.5 0.63
    0 1 11 1.95 0.75
    0 1 12 0.97 0.68
    0 1 12 1.11 0.65
    0 -1 -12 2.36 1.2
    0 1 12 1.39 0.78
    0 1 13 3.3 1.05
    0 1 13 7.46 1.44
    0 -1 -13 5.17 1.62
    0 -1 -13 7.56 1.55
    0 1 14 -0.74 0.63
    0 -1 -14 0.08 0.79
    0 2 -13 1.86 0.86
    0 2 -13 2.17 1.08
    0 -2 12 3.05 0.89
    0 2 -12 5.51 1.28
    0 -2 12 4.91 1.22
    0 2 -12 4.21 1.46
    0 2 -11 5.81 1.5
    0 -2 11 4.55 1.11
    0 2 -11 4.78 1.09
    0 -2 11 5.14 1.05
    0 -2 10 1.26 0.5
    0 2 -10 1.43 0.86
    0 2 -10 2.19 0.7
    0 -2 10 0.99 0.6
    0 2 -9 31 3.08
    0 2 -9 32.26 2.35
    0 -2 9 33.8 2.26
    0 -2 9 31.31 2.48
    0 2 -8 78.59 3.48
    0 2 -8 71.42 4.46
    0 -2 8 77.09 3.3
    0 -2 8 74.12 3.68
    0 -2 7 15.04 1.54
    0 2 -7 13.45 1.81
    0 2 -7 18.1 1.49
    0 2 -6 22.93 2.2
    0 2 -6 24.72 1.6
    0 -2 6 23.22 0.93
    0 -2 6 22.18 0.81
    0 2 -5 0.13 0.42
    0 2 -5 0.22 0.42
    0 -2 5 0.13 0.14
    0 2 -5 0.31 0.3
    0 2 -5 -0.11 0.19
    0 -2 4 76.91 3.56
    0 2 -4 81.67 2.52
    0 2 -4 82.11 3.57
    0 2 -4 77.47 3.05
    0 2 -4 76.63 2.59
    0 2 -4 81.41 3.22
    0 -2 3 52.64 1.58
    0 2 -3 49.69 2.5
    0 2 -3 48.96 2.11
    0 -2 3 51.17 2.6
[truncated: 336,677 more chars]
