# Supplementary material for: Crystal structure of two N′-(1-phenyl­benzyl­idene)-2-(thio­phen-3-yl)acetohydrazides
Source: Acta Crystallogr E Crystallogr Commun. 2019 Jul 2;75(Pt 8):1090–5. doi: 10.1107/S2056989019008892 (PMC6690450; doi:10.1107/S2056989019008892)
Supplement: Supplementary file 2 [file e-75-01090-3asup2.hkl]

#
# h,k,l, Fc-squared, Fo-squared, sigma(Fo-squared), status flag
#
data_3a
_shelx_title ' tr1008_a.res in Pbca'
_shelx_refln_list_code          4
_shelx_F_calc_maximum      192.48
_exptl_crystal_F_000      1088.00
_reflns_d_resolution_high  0.8000

loop_
 _space_group_symop_operation_xyz
 'x, y, z'
 '-x+1/2, -y, z+1/2'
 '-x, y+1/2, -z+1/2'
 'x+1/2, -y+1/2, -z'
 '-x, -y, -z'
 'x-1/2, y, -z-1/2'
 'x, -y-1/2, z-1/2'
 '-x-1/2, y-1/2, z'

_cell_length_a    13.0820
_cell_length_b     8.0287
_cell_length_c    24.0442
_cell_angle_alpha  90.000
_cell_angle_beta   90.000
_cell_angle_gamma  90.000

_shelx_F_squared_multiplier     1.000

loop_
 _refln_index_h
 _refln_index_k
 _refln_index_l
 _refln_F_squared_calc
 _refln_F_squared_meas
 _refln_F_squared_sigma
 _refln_observed_status
   2   0   0        165.34        150.99         7.47 o
   4   0   0       1678.68       1827.34        40.37 o
   6   0   0       9893.64      10210.47       149.10 o
   8   0   0         76.61         71.57        20.13 o
  10   0   0       2362.41       2597.42       164.45 o
  12   0   0        733.08        849.35       104.14 o
  14   0   0        126.85         71.82        29.94 o
  16   0   0         71.82         99.75        41.34 o
   2   1   0       3488.21       3582.05        33.03 o
   4   1   0        410.51        372.01        11.28 o
   6   1   0        226.11        216.81        11.77 o
   8   1   0        229.40        248.50        20.29 o
  10   1   0       1140.59       1132.26        75.92 o
  12   1   0         11.42         10.08         9.63 o
  14   1   0         13.81         19.33        13.77 o
  16   1   0         37.96         62.67        22.82 o
   0   2   0          3.68          2.22         1.43 o
   2   2   0       4267.92       3824.12        43.02 o
   4   2   0       1311.94       1314.47        20.61 o
   6   2   0         25.35         20.81         3.01 o
   8   2   0        501.56        436.20        22.32 o
  10   2   0        607.84        610.92        55.06 o
  12   2   0        213.81        146.16        29.77 o
  14   2   0        174.65        226.68        39.86 o
  16   2   0         12.12         29.80        21.13 o
   2   3   0       1566.35       1477.05        25.55 o
   4   3   0        491.04        479.32        18.04 o
   6   3   0        991.80       1006.18        26.38 o
   8   3   0        736.38        748.46        25.62 o
  10   3   0       2523.58       2565.89        89.57 o
  12   3   0         10.65          0.78         8.65 o
  14   3   0          3.53         -1.11         8.90 o
   0   4   0        107.60        106.31         9.19 o
   2   4   0          6.37          8.14         2.57 o
   4   4   0       2200.87       2079.50        73.93 o
   6   4   0       1205.79       1187.04        33.99 o
   8   4   0        132.28        126.98        15.97 o
  10   4   0        358.39        365.74        39.10 o
  12   4   0         17.11          9.08        10.01 o
  14   4   0        103.32        116.94        26.18 o
   2   5   0       1449.42       1522.51        39.14 o
   4   5   0       1051.79       1099.70        45.70 o
   6   5   0          1.04          2.24         2.79 o
   8   5   0         11.06         18.25        13.77 o
  10   5   0          4.16          9.25        14.43 o
  12   5   0        106.04         91.15        22.43 o
  14   5   0          1.58          4.54        13.34 o
   0   6   0       2233.05       2341.43        77.90 o
   2   6   0        250.45        303.90        25.18 o
   4   6   0        443.57        434.81        31.04 o
   6   6   0       1001.29        999.96        33.55 o
   8   6   0        184.24        155.55        26.89 o
  10   6   0          2.88         -3.65        16.68 o
  12   6   0         35.91         24.48        11.33 o
   2   7   0         17.10         23.19         9.01 o
   4   7   0        112.75         98.46        15.95 o
   6   7   0          1.42          2.13         8.32 o
   8   7   0         48.97         38.21        11.47 o
  10   7   0         82.18         59.42        16.10 o
   0   8   0        162.16        128.04        32.46 o
   2   8   0          5.98         -9.08         9.08 o
   4   8   0         20.02         25.24        13.19 o
   6   8   0        289.10        294.85        31.04 o
   8   8   0        104.30        138.88        22.35 o
   2   9   0         31.32         22.99        10.24 o
   4   9   0         50.46         44.72        20.45 o
   6   9   0          0.26          3.53         6.39 o
   0  10   0         77.42         84.26        29.98 o
   1   1   1          1.08          4.38         0.73 o
   2   1   1       6666.07       6205.90        31.71 o
   3   1   1         17.68         34.62         2.55 o
   4   1   1        263.91        251.70         6.92 o
   5   1   1        431.74        485.10        11.37 o
   6   1   1       4641.44       4660.81        43.21 o
   7   1   1        113.80        130.66         8.78 o
   8   1   1        209.46        234.08        12.82 o
   9   1   1        698.28        663.52        25.35 o
  10   1   1          4.39          3.77         5.28 o
  11   1   1        365.55        361.95        31.94 o
  12   1   1         26.50         20.36         6.21 o
  13   1   1         11.97          2.20         5.47 o
  14   1   1          1.62         -4.99         8.33 o
  15   1   1         32.93         19.98         9.54 o
  16   1   1         14.27          6.25         6.71 o
   0   2   1       1703.22       1585.07        15.17 o
   1   2   1      18793.05      18788.63        50.26 o
   2   2   1        438.33        465.07         9.62 o
   3   2   1        286.52        282.30         7.07 o
   4   2   1        564.44        580.79        12.11 o
   5   2   1        904.79        911.55        15.06 o
   6   2   1        268.69        268.95         8.66 o
   7   2   1       1039.79        980.74        18.69 o
   8   2   1        813.73        768.02        19.58 o
   9   2   1         25.26         18.34         3.37 o
  10   2   1        134.71        103.77        14.87 o
  11   2   1        983.94        990.80        51.93 o
  12   2   1         31.78         10.74         6.98 o
  13   2   1        155.61        169.15        23.35 o
  14   2   1          3.38          5.43         6.64 o
  15   2   1         67.57         92.71        21.80 o
  16   2   1          0.18        -18.58        18.58 o
   1   3   1        661.88        715.04         9.57 o
   2   3   1       1190.38       1265.02        15.60 o
   3   3   1       4604.37       4587.40        41.72 o
   4   3   1       1307.47       1260.76        17.04 o
   5   3   1        384.59        402.06        13.00 o
   6   3   1        315.48        311.60        11.81 o
   7   3   1        663.69        697.22        19.40 o
   8   3   1        235.23        218.21        11.86 o
   9   3   1        497.40        525.50        22.23 o
  10   3   1       1113.63       1220.81        51.96 o
  11   3   1          4.75          4.46         3.93 o
  12   3   1         89.17        114.85        14.43 o
  13   3   1         37.27         57.38        10.77 o
  14   3   1          2.45          4.42         6.45 o
  15   3   1          3.57          5.08         7.34 o
   0   4   1       3677.57       3864.36        39.50 o
   1   4   1        841.29        838.28        13.80 o
   2   4   1          0.02          1.97         1.62 o
   3   4   1       2778.24       2952.27        42.71 o
   4   4   1          7.83          3.68         3.60 o
   5   4   1        883.56        890.02        26.05 o
   6   4   1         91.86         81.37         6.09 o
   7   4   1        483.71        497.66        16.97 o
   8   4   1        324.62        290.13        14.16 o
   9   4   1        148.89        166.64        19.91 o
  10   4   1        146.75        153.36        18.12 o
  11   4   1        343.40        338.89        27.85 o
  12   4   1         40.28         17.09         5.91 o
  13   4   1        260.76        325.03        29.38 o
  14   4   1          5.74          9.74         6.41 o
   1   5   1       1446.87       1442.82        25.83 o
   2   5   1        818.32        836.80        18.84 o
   3   5   1        103.66        111.26         8.36 o
   4   5   1         19.00         14.06         3.26 o
   5   5   1        102.37        103.30        11.46 o
   6   5   1        199.69        176.07         9.03 o
   7   5   1        192.35        206.68        13.36 o
   8   5   1        101.57         91.15        13.58 o
   9   5   1         60.96         66.19        10.90 o
  10   5   1        454.91        444.37        32.38 o
  11   5   1        149.32        175.25        20.97 o
  12   5   1         42.05         32.77         8.56 o
  13   5   1         57.97         70.67        14.51 o
  14   5   1         27.74         51.90        12.87 o
   0   6   1        757.04        756.11        27.02 o
   1   6   1         95.50         98.76         6.83 o
   2   6   1          7.65          9.41         3.08 o
   3   6   1          1.36          1.90         2.57 o
   4   6   1          0.36         -3.61         3.61 o
   5   6   1         35.03         30.34         6.06 o
   6   6   1          1.20          7.66         2.49 o
   7   6   1          6.64          2.96         4.90 o
   8   6   1         75.60         67.79        10.43 o
   9   6   1         12.91          5.88         4.88 o
  10   6   1         41.44         38.77        13.17 o
  11   6   1         16.07          6.20         9.24 o
  12   6   1          0.49          1.65         4.70 o
  13   6   1         11.77          6.93         5.80 o
   1   7   1          9.54          5.84         3.46 o
   2   7   1         92.21        111.10        11.42 o
   3   7   1        103.96        107.14        10.56 o
   4   7   1         14.57          2.73         3.43 o
   5   7   1         38.72         25.57         6.76 o
   6   7   1        184.77        181.47        15.91 o
   7   7   1        150.21        149.76        15.02 o
   8   7   1        108.21         88.81        11.71 o
   9   7   1         28.02         25.95         6.79 o
  10   7   1         74.80         98.32        13.23 o
  11   7   1          0.04         -3.94         5.12 o
   0   8   1        166.57        163.14        25.32 o
   1   8   1        116.30        148.08        16.92 o
   2   8   1          1.54         -4.01         4.01 o
   3   8   1        119.09        114.06        12.86 o
   4   8   1         34.97         19.72         9.33 o
   5   8   1        386.21        399.05        24.65 o
   6   8   1          4.50          7.36         4.98 o
   7   8   1          4.50          4.68         4.40 o
   8   8   1         23.21          7.77         4.95 o
   9   8   1         15.14         10.42         6.76 o
   1   9   1        106.05         95.51        14.42 o
   2   9   1         34.00         25.90         7.57 o
   3   9   1         21.67         15.21         7.31 o
   4   9   1         26.53         38.00        13.45 o
   5   9   1         75.43        106.41        22.79 o
   6   9   1          0.62         11.38         6.71 o
   7   9   1         13.98          6.30         4.42 o
   0  10   1          4.41         14.03        10.90 o
   1  10   1          8.60          2.37        12.60 o
   2   0   2        917.07        855.27        16.04 o
   3   0   2      30364.91      30001.80       243.78 o
   4   0   2       2573.40       2533.98        38.17 o
   5   0   2        126.36        127.13         8.51 o
   6   0   2        373.06        365.00        17.61 o
   7   0   2       3760.12       3793.80        64.36 o
   8   0   2        160.98        189.12        17.14 o
   9   0   2       2161.40       2185.55       100.77 o
  10   0   2          2.89          5.82        10.61 o
  11   0   2         29.71         33.07        16.00 o
  12   0   2        143.61        157.73        32.16 o
  13   0   2          8.72          9.50        14.09 o
  14   0   2         25.45         19.03        19.18 o
  15   0   2         29.88         12.62         7.40 o
  16   0   2          0.87         -3.71        12.58 o
   1   1   2       3717.69       3617.91        19.87 o
   2   1   2       2622.00       2347.06        18.19 o
   3   1   2        362.82        333.65         8.51 o
   4   1   2        342.47        333.57         8.36 o
   5   1   2        956.59        965.40        16.30 o
   6   1   2        130.59        111.56         6.39 o
   7   1   2        348.91        378.60        14.48 o
   8   1   2        270.59        246.38        13.21 o
   9   1   2         14.29         10.90         3.42 o
  10   1   2       1772.94       1754.29        51.22 o
  11   1   2        260.57        259.74        27.28 o
  12   1   2          1.62          8.79         8.17 o
  13   1   2          1.73         12.75         7.68 o
  14   1   2          5.89         -2.48         6.74 o
  15   1   2         23.91         12.01        10.54 o
  16   1   2          6.37          1.26         9.09 o
   0   2   2       9754.08       9650.70        40.37 o
   1   2   2       4763.04       4233.96        23.35 o
   2   2   2       1358.57       1247.37        13.84 o
   3   2   2        116.81        101.81         4.24 o
   4   2   2         23.60         19.63         2.33 o
   5   2   2       1794.18       1837.30        29.91 o
   6   2   2          6.51          8.41         1.44 o
   7   2   2        716.25        710.11        15.63 o
   8   2   2        590.88        587.28        16.91 o
   9   2   2          9.74          5.24         2.11 o
  10   2   2         19.18          5.56         5.78 o
  11   2   2         21.72          5.99         4.92 o
  12   2   2         70.29         55.31        12.91 o
  13   2   2         52.95         53.81        12.75 o
  14   2   2         20.84         -1.68        16.12 o
  15   2   2          5.79        -17.97        17.97 o
   1   3   2        954.76        894.48        10.77 o
   2   3   2         32.60         26.75         2.44 o
   3   3   2        228.50        268.04         9.34 o
   4   3   2        541.16        535.00        14.50 o
   5   3   2         26.63         21.79         2.72 o
   6   3   2        173.88        177.03         9.07 o
   7   3   2       1611.30       1561.49        29.61 o
   8   3   2          4.27          7.98         2.80 o
   9   3   2        148.62        154.31        12.28 o
  10   3   2         24.18         18.15         5.45 o
  11   3   2        332.71        340.59        23.40 o
  12   3   2         14.49         12.73         4.62 o
  13   3   2         43.61         45.93         9.61 o
  14   3   2          0.01         15.73         8.49 o
  15   3   2         15.20         24.48         9.50 o
   0   4   2       3379.89       3515.71        45.92 o
   1   4   2         34.34         28.07         2.68 o
   2   4   2        444.52        463.04        11.42 o
   3   4   2         10.89          9.95         2.05 o
   4   4   2        545.71        610.57        17.66 o
   5   4   2        156.64        153.73         7.61 o
   6   4   2        195.41        197.73        11.48 o
   7   4   2        655.93        611.45        19.12 o
   8   4   2       1453.25       1405.72        32.12 o
   9   4   2        455.69        496.00        24.11 o
  10   4   2        227.90        246.34        22.42 o
  11   4   2          1.39         -1.55         4.19 o
  12   4   2        132.22        130.08        18.03 o
  13   4   2          3.92          5.80         6.60 o
  14   4   2         79.90         93.26        16.54 o
   1   5   2          1.53          0.50         1.44 o
   2   5   2        286.66        350.36        11.41 o
   3   5   2        154.90        142.20         8.22 o
   4   5   2        402.77        413.91        17.77 o
   5   5   2         52.81         47.77         5.99 o
   6   5   2        433.94        434.33        14.87 o
   7   5   2          0.50          0.13         3.28 o
   8   5   2         19.77         20.62         4.51 o
   9   5   2        950.05        988.35        46.76 o
  10   5   2          3.57         -4.19         6.21 o
  11   5   2        219.27        223.08        23.74 o
  12   5   2          1.07         -5.47         5.59 o
  13   5   2         11.75         13.54         7.64 o
  14   5   2          1.06          1.54        10.84 o
   0   6   2        411.37        425.76        20.06 o
   1   6   2          2.13          3.06         1.91 o
   2   6   2         53.11         44.16         5.22 o
   3   6   2        140.82        128.31         9.86 o
   4   6   2         99.18        101.45         9.61 o
   5   6   2          2.94          1.17         2.92 o
   6   6   2       1067.86       1091.23        30.65 o
   7   6   2        241.59        236.49        19.99 o
   8   6   2        233.02        187.30        18.27 o
   9   6   2        139.09        151.50        17.82 o
  10   6   2          1.08          4.10         6.47 o
  11   6   2          3.69         14.02         6.88 o
  12   6   2         86.17        123.53        19.55 o
  13   6   2          0.80         -0.77         5.36 o
   1   7   2        373.83        373.94        18.34 o
   2   7   2         32.90         20.80         4.67 o
   3   7   2         69.76         78.69         9.46 o
   4   7   2        170.91        181.54        17.93 o
   5   7   2         97.00        124.97        13.12 o
   6   7   2         49.85         51.33         9.21 o
   7   7   2        166.14        185.47        16.91 o
   8   7   2         15.94         16.82         5.22 o
   9   7   2          0.01         -2.93         3.56 o
  10   7   2          4.16         11.16         5.26 o
  11   7   2          4.52          5.51         6.04 o
   0   8   2          5.78         -1.70         6.54 o
   1   8   2         82.41         55.95        10.27 o
   2   8   2         21.09         21.39         5.92 o
   3   8   2        120.02        157.36        16.94 o
   4   8   2         59.50         57.32        10.62 o
   5   8   2         40.43         46.25         8.72 o
   6   8   2         36.81         42.19         7.96 o
   7   8   2         24.63         10.75        10.95 o
   8   8   2         31.39         33.62         8.02 o
   9   8   2         10.45          4.61         4.34 o
   1   9   2         33.81         29.89        13.24 o
   2   9   2          9.07          9.67         5.07 o
   3   9   2         50.11         48.95        13.85 o
   4   9   2         51.75         48.89        15.12 o
   5   9   2          0.64          8.89        19.28 o
   6   9   2         28.28         21.55         7.91 o
   7   9   2         60.71         64.95        14.98 o
   0  10   2         80.15         90.55        21.98 o
   1   1   3      10075.53       9756.57        31.62 o
   2   1   3      37047.11      37846.77       152.92 o
   3   1   3       2000.84       1867.98        21.24 o
   4   1   3      11508.77      11334.49        52.85 o
   5   1   3        596.05        625.56        13.73 o
   6   1   3       3067.99       3190.52        36.46 o
   7   1   3          8.54          8.69         2.14 o
   8   1   3        588.07        643.48        20.60 o
   9   1   3        533.76        539.75        24.18 o
  10   1   3         21.18         30.15         5.71 o
  11   1   3        108.97        112.85        14.93 o
  12   1   3         14.46          8.40         7.43 o
  13   1   3          0.45         -4.52         6.68 o
  14   1   3          3.98         -4.25         7.31 o
  15   1   3          3.30          5.11        10.45 o
  16   1   3          9.54         23.65        11.21 o
   0   2   3      23259.66      23721.97        97.75 o
   1   2   3       8093.18       7977.94        28.17 o
   2   2   3      10429.97      10333.90        36.66 o
   3   2   3          1.28          2.61         1.32 o
   4   2   3          0.58          0.55         1.42 o
   5   2   3        620.88        580.75        15.57 o
   6   2   3       1848.49       1905.77        31.45 o
   7   2   3        102.17        107.92         6.22 o
   8   2   3         42.81         28.94         4.04 o
   9   2   3        198.63        186.09        10.82 o
  10   2   3         34.87         40.63         9.79 o
  11   2   3         86.44         89.15        14.63 o
  12   2   3         26.07         17.49        13.23 o
  13   2   3          8.37         13.75         9.04 o
  14   2   3          8.83         22.09        14.18 o
  15   2   3          0.08        -10.98        10.98 o
   1   3   3        962.53       1006.18        11.48 o
   2   3   3          4.25          2.46         0.97 o
   3   3   3        265.28        284.62         9.38 o
   4   3   3       1789.80       1804.19        26.60 o
   5   3   3         36.17         31.68         3.54 o
   6   3   3        851.30        796.34        19.70 o
   7   3   3        654.35        668.91        19.69 o
   8   3   3        597.74        599.96        21.13 o
   9   3   3         17.20          9.32         4.34 o
  10   3   3       1473.13       1537.86        41.50 o
  11   3   3         18.49         12.22         4.76 o
  12   3   3         29.38         17.59         8.18 o
  13   3   3        111.35        120.24        17.39 o
  14   3   3        134.84        142.79        19.52 o
  15   3   3          0.14         -0.33         6.91 o
   0   4   3        799.89        758.47        21.31 o
   1   4   3         50.43         52.54         3.71 o
   2   4   3        354.22        331.00         9.62 o
   3   4   3        233.96        265.87        12.58 o
   4   4   3        742.93        802.72        20.17 o
   5   4   3         26.77         22.60         4.27 o
   6   4   3       1038.38       1008.87        26.97 o
   7   4   3         47.59         41.97         5.49 o
   8   4   3        591.07        609.66        19.50 o
   9   4   3        183.77        189.92        13.46 o
  10   4   3         68.54         38.86         9.28 o
  11   4   3        134.89        114.75        16.24 o
  12   4   3          9.31         11.24         7.76 o
  13   4   3          5.09         -1.20         6.59 o
  14   4   3         43.47         52.31        12.57 o
   1   5   3        119.18        117.44         6.93 o
   2   5   3       2685.19       2683.34        31.78 o
   3   5   3         19.47         20.51         3.14 o
   4   5   3        318.89        364.13        11.91 o
   5   5   3         40.25         45.67         5.34 o
   6   5   3        252.65        255.36        13.21 o
   7   5   3        280.47        252.05        15.20 o
   8   5   3          8.08         11.65         4.17 o
   9   5   3        162.40        150.14        18.20 o
  10   5   3        116.67        124.60        17.11 o
  11   5   3         18.00         12.59         8.25 o
  12   5   3          5.70         16.01         8.09 o
  13   5   3          3.03         -2.02         6.16 o
  14   5   3          0.18          2.35         6.46 o
   0   6   3         29.33         32.81         6.83 o
   1   6   3         12.60          9.47         2.47 o
   2   6   3        111.93        124.60         9.16 o
   4   6   3         13.59         16.12         3.66 o
   5   6   3         31.24         15.92         6.94 o
   6   6   3         61.21         57.89         7.38 o
   7   6   3         30.09         22.62         4.58 o
   8   6   3          0.99          2.13         4.03 o
   9   6   3         18.32         20.17         5.61 o
  10   6   3        111.35        107.55        14.43 o
  11   6   3          0.50         11.26         6.80 o
  12   6   3         47.20         59.06        13.49 o
  13   6   3         11.79          3.64         5.76 o
   1   7   3         17.70         21.55         4.50 o
   2   7   3        765.44        744.25        29.90 o
   3   7   3        106.45        129.92        12.16 o
   4   7   3         32.26         20.78         4.65 o
   5   7   3          0.98          9.36         4.54 o
   6   7   3        112.38        119.31        12.96 o
   7   7   3          9.09          5.29         4.89 o
   8   7   3         73.44         75.28        11.22 o
   9   7   3         60.97         55.85         9.12 o
  10   7   3          3.91          1.39         5.17 o
  11   7   3         30.15         21.13        10.04 o
   0   8   3         36.59         24.68         9.30 o
   1   8   3         95.76        112.74        14.59 o
   2   8   3          7.74          2.18         6.17 o
   3   8   3         22.86         14.54         5.19 o
   4   8   3        247.72        239.58        23.11 o
   5   8   3         93.29         85.94        10.82 o
   6   8   3         19.51         17.54         5.74 o
   7   8   3          0.03         -3.97         6.29 o
   8   8   3         24.29         20.46         6.55 o
   9   8   3         26.84         20.51         9.22 o
   1   9   3          1.57          2.26         3.32 o
   2   9   3          0.72         -7.74         7.74 o
   3   9   3          0.01          0.91         5.45 o
   4   9   3          0.57          6.29         8.28 o
   5   9   3          1.63         -4.42         7.69 o
   6   9   3         42.25         56.26        13.46 o
   7   9   3          1.26         19.68         7.24 o
   0   0   4       5212.64       4975.70        83.53 o
   1   0   4          8.10         15.27         2.11 o
   2   0   4        601.31        595.04        19.63 o
   3   0   4       1274.05       1328.11        27.56 o
   4   0   4       5070.82       5132.85        56.35 o
   5   0   4        138.78        142.20        10.29 o
   6   0   4       2317.65       2403.47        53.97 o
   7   0   4          0.28          5.94         3.29 o
   8   0   4        613.14        612.28        31.18 o
   9   0   4       1208.06       1203.00        57.50 o
  10   0   4         54.59         51.72        12.78 o
  11   0   4        360.89        438.76        38.51 o
  12   0   4        208.03        245.05        39.34 o
  13   0   4        100.30        110.73        27.15 o
  14   0   4         33.66         15.06        20.58 o
  15   0   4        164.66        182.15        38.98 o
  16   0   4          7.75          6.35        15.82 o
   1   1   4      19634.45      19828.21        52.69 o
   2   1   4       1367.09       1336.33        14.59 o
   3   1   4      29291.06      29279.42        92.29 o
   4   1   4       3249.15       3153.32        32.19 o
   5   1   4       2424.46       2377.34        32.64 o
   6   1   4       1679.25       1672.05        29.35 o
   7   1   4        944.54       1106.74        25.69 o
   8   1   4         85.92         96.17         9.09 o
   9   1   4       1149.70       1180.30        33.81 o
  10   1   4         40.59         22.97         4.63 o
  11   1   4        256.73        264.32        23.57 o
  12   1   4        181.58        171.16        23.27 o
  13   1   4        208.37        232.95        28.18 o
  14   1   4          8.96          5.09         9.73 o
  15   1   4        208.21        205.49        34.01 o
  16   1   4          2.92         26.32        13.55 o
   0   2   4       8578.33       8594.45        39.57 o
   1   2   4       5117.60       5143.91        26.76 o
   2   2   4      18172.34      18042.77        49.45 o
   3   2   4       1040.00        985.53        15.37 o
   4   2   4       3279.20       3326.09        32.71 o
   5   2   4       2517.72       2556.31        32.17 o
   6   2   4         95.86        109.48         7.18 o
   7   2   4       1972.41       1968.65        32.36 o
   8   2   4         62.92         57.30         5.94 o
   9   2   4        121.87        106.08         9.10 o
  10   2   4          2.71          7.92         5.61 o
  11   2   4        736.42        692.17        41.82 o
  12   2   4         69.51         79.26        15.29 o
  13   2   4          6.93         14.26        10.17 o
  14   2   4         48.16         46.26        17.04 o
  15   2   4         25.92         13.01        12.63 o
   1   3   4        367.46        361.41         7.53 o
   2   3   4        812.95        772.16        13.92 o
   3   3   4       1134.37       1114.91        15.81 o
   4   3   4        537.21        539.22        15.74 o
   5   3   4          7.65          6.97         2.06 o
   6   3   4        406.79        363.28        14.65 o
   7   3   4         72.52         86.32         7.07 o
   8   3   4        536.80        513.32        19.86 o
   9   3   4          4.24          4.17         4.16 o
  10   3   4         17.44         17.36         4.94 o
  11   3   4          0.02          4.04         4.00 o
  12   3   4          1.64          0.80         4.74 o
  13   3   4         24.62         14.17         6.94 o
  14   3   4         83.01         98.46        16.37 o
  15   3   4          0.09          6.20         6.09 o
   0   4   4          3.32         -1.20         1.91 o
   1   4   4       1506.24       1603.55        22.68 o
   2   4   4          8.22          9.04         1.54 o
   3   4   4        253.45        263.32        12.29 o
   4   4   4        788.98        802.22        21.81 o
   5   4   4         95.23        119.01         8.60 o
   6   4   4          0.20          2.07         2.64 o
   7   4   4        266.26        262.18        12.97 o
   8   4   4        650.16        640.17        22.13 o
   9   4   4         68.65         64.36         7.94 o
  10   4   4          0.54          3.39         4.68 o
  11   4   4         69.26         50.38        11.20 o
  12   4   4          0.04        -11.65        16.56 o
  13   4   4         73.54         82.69        14.94 o
  14   4   4         13.96         16.63        10.49 o
   1   5   4        142.14        162.01         8.25 o
   2   5   4        165.47        172.39         8.65 o
   3   5   4        740.73        737.19        17.96 o
   4   5   4          1.42          1.25         2.44 o
   5   5   4        926.35       1000.94        21.69 o
   6   5   4        164.05        158.89        10.98 o
   7   5   4         99.55         85.43         9.15 o
   8   5   4        177.35        161.36        14.00 o
   9   5   4        164.71        170.75        19.11 o
  10   5   4          7.21         10.31        10.82 o
  11   5   4         78.24        102.16        15.37 o
  12   5   4         65.60         62.66        12.38 o
  13   5   4          0.76          1.17         7.84 o
  14   5   4         56.24         61.82        13.80 o
   0   6   4          0.11          1.71         3.38 o
   1   6   4         72.05         74.24         6.84 o
   2   6   4         14.58         12.97         3.09 o
   3   6   4        252.77        264.82        12.89 o
   4   6   4        779.96        839.43        22.67 o
   5   6   4        454.16        480.56        19.11 o
   6   6   4          0.38         -1.46         2.95 o
   7   6   4         19.39         13.98         4.39 o
   8   6   4        106.37         92.04        12.75 o
   9   6   4         10.66         22.58         6.27 o
  10   6   4          6.41          8.53         5.51 o
  11   6   4          8.71          4.13         9.44 o
  12   6   4          6.71         13.97         6.59 o
   1   7   4        998.60       1037.39        34.59 o
   2   7   4        121.57        116.02        11.74 o
   3   7   4         49.18         43.52         7.13 o
   4   7   4          0.73         -2.77         3.07 o
   5   7   4        404.33        481.30        25.57 o
   6   7   4          0.60         -0.15         3.26 o
   7   7   4        268.30        260.96        20.18 o
   8   7   4         19.16         14.25         4.12 o
   9   7   4         47.98         64.79        12.32 o
  10   7   4         11.07          6.54         5.42 o
  11   7   4        169.67        216.53        22.99 o
   0   8   4         15.52         29.99        16.44 o
   1   8   4         34.79         35.83         8.41 o
   2   8   4          2.79          2.30         4.63 o
   3   8   4          0.00         -4.53         4.53 o
   4   8   4         59.70        105.88        12.56 o
   5   8   4        350.39        374.92        26.56 o
   6   8   4         49.02         54.89         8.89 o
   7   8   4         67.82         81.83        11.66 o
   8   8   4          2.23          5.85         6.65 o
   9   8   4          0.05         -2.83         5.17 o
   1   9   4         89.14         94.05        14.78 o
   2   9   4          0.02          2.27         5.09 o
   3   9   4         42.08         51.66        13.15 o
   4   9   4         13.75         21.25        10.05 o
   5   9   4         19.04          8.01         9.88 o
   6   9   4          1.38          1.77         7.84 o
   1   1   5       4041.63       4002.24        23.70 o
   2   1   5       3606.92       3500.74        24.55 o
   3   1   5        430.38        497.06        10.25 o
   4   1   5        201.40        188.84         8.43 o
   5   1   5        188.00        219.94        10.93 o
   6   1   5          0.03          2.58         1.88 o
   7   1   5         23.23         22.30         4.25 o
   8   1   5        115.97        107.56        10.25 o
   9   1   5        306.20        254.69        17.01 o
  10   1   5        259.97        256.73        21.84 o
  11   1   5        601.66        630.77        36.16 o
  12   1   5        164.32        177.79        22.73 o
  13   1   5          2.58         -2.42         9.61 o
  14   1   5        208.22        178.01        30.57 o
  15   1   5          0.00         16.10        10.62 o
  16   1   5         37.46         40.74        15.02 o
   0   2   5       2671.84       2543.35        26.34 o
   1   2   5        751.98        746.39        10.19 o
   2   2   5       2567.40       2540.91        19.98 o
   3   2   5       1213.27       1156.11        14.75 o
   4   2   5       3054.22       3104.44        34.73 o
   5   2   5       1965.17       2024.82        31.58 o
   6   2   5        541.80        555.87        16.70 o
   7   2   5        665.18        666.11        15.48 o
   8   2   5        137.89        147.66         9.37 o
   9   2   5         54.60         52.84         6.13 o
  10   2   5         99.68         97.03        14.97 o
  11   2   5         25.82         31.74         8.96 o
  12   2   5        378.34        422.33        34.88 o
  13   2   5         35.14         44.53        14.12 o
  14   2   5        103.26        138.30        27.31 o
  15   2   5         35.03         25.33        14.08 o
   1   3   5       1246.77       1226.84        16.50 o
   2   3   5         11.19          4.01         1.62 o
   3   3   5         41.67         41.91         3.21 o
   4   3   5       9675.74       9961.78        67.70 o
   5   3   5          0.09          4.31         2.20 o
   6   3   5        717.34        678.80        19.76 o
   7   3   5         37.92         28.14         4.68 o
   8   3   5         26.15         18.40         5.31 o
   9   3   5        224.16        216.25        14.87 o
  10   3   5       1113.81       1123.16        36.13 o
  11   3   5         23.58         23.78         5.12 o
  12   3   5        150.19        172.36        17.93 o
  13   3   5          0.49          1.44         5.47 o
  14   3   5        122.91        140.04        19.40 o
  15   3   5          9.11          6.07        10.00 o
   0   4   5       3181.31       3207.48        45.38 o
   1   4   5        713.57        746.19        15.42 o
   2   4   5        134.49        105.65         5.49 o
   3   4   5        324.27        317.42        13.48 o
   4   4   5        712.51        695.11        18.51 o
   5   4   5         30.81         34.92         4.09 o
   6   4   5        488.00        456.20        15.73 o
   7   4   5         22.41         16.11         3.05 o
   8   4   5          0.15         -0.21         2.44 o
   9   4   5          3.29          4.62         4.17 o
  10   4   5         35.67         30.31         9.28 o
  11   4   5        102.67        114.95        15.55 o
  12   4   5         67.65         93.56        15.02 o
  13   4   5         14.93         19.31         8.45 o
  14   4   5          2.41          1.34         9.87 o
   1   5   5        108.90         85.14         6.33 o
   2   5   5        411.54        451.02        11.88 o
   3   5   5        458.68        458.22        14.03 o
   4   5   5        521.04        511.05        19.08 o
   5   5   5        221.53        227.65         9.83 o
   6   5   5        877.32        845.19        25.83 o
   7   5   5        439.44        426.15        20.73 o
   8   5   5        121.03        132.25        11.79 o
   9   5   5          2.98          3.06         3.94 o
  10   5   5        259.36        290.86        25.93 o
  11   5   5          7.12          9.37         9.10 o
  12   5   5         21.50         13.69        10.36 o
  13   5   5        101.34        110.44        18.20 o
   0   6   5        123.54        127.41        13.57 o
   1   6   5        216.87        212.25        11.90 o
   2   6   5          3.04          2.67         2.25 o
   3   6   5         35.00         27.11         4.68 o
   4   6   5        156.31        162.76        10.88 o
   5   6   5         19.43         22.78         4.47 o
   6   6   5        649.38        640.74        26.76 o
   7   6   5        625.14        635.88        28.28 o
   8   6   5         15.65          2.21         4.62 o
   9   6   5         91.30         88.77        13.41 o
  10   6   5          6.49          9.99         6.06 o
  11   6   5          0.46          6.99         5.96 o
  12   6   5          3.98         -4.28        11.98 o
   1   7   5          2.13          6.17         4.22 o
   2   7   5        166.36        151.01        13.17 o
   3   7   5          1.56          2.16         5.16 o
   4   7   5         14.69         15.96         3.80 o
   5   7   5         13.45          5.66         4.02 o
   6   7   5         51.94         31.47         5.51 o
   7   7   5        140.65        136.18        14.54 o
   8   7   5          5.04         11.64         4.65 o
   9   7   5         26.53         21.47         6.61 o
  10   7   5          2.94         -0.04         4.23 o
  11   7   5          2.78          4.96         8.26 o
   0   8   5          2.45          1.22         4.11 o
   1   8   5          7.84          7.71         4.79 o
   2   8   5          0.07          2.39         5.30 o
   3   8   5         28.68         21.80         7.16 o
   4   8   5         24.77         50.98         9.60 o
   5   8   5        413.91        448.74        28.82 o
   6   8   5         91.20         91.11        13.64 o
   7   8   5         27.50         26.35         6.40 o
   8   8   5          0.20          0.52         4.48 o
   9   8   5          3.22          3.44         6.33 o
   1   9   5         38.94         41.39        10.21 o
   2   9   5         49.95         43.58        11.31 o
   3   9   5          4.22          7.51         6.43 o
   4   9   5        175.50        197.75        46.75 o
   5   9   5          0.21         -8.80         8.82 o
   6   9   5         55.44         45.73        15.19 o
   0   0   6      34266.33      35168.45       183.17 o
   1   0   6       1399.66       1429.29        16.62 o
   2   0   6        119.16        107.27         6.28 o
   3   0   6      10976.95      11095.91       210.22 o
   4   0   6       1042.85       1156.58        33.33 o
   5   0   6       1793.77       1891.20        45.79 o
   6   0   6       4880.34       5128.96       121.81 o
   7   0   6         97.42        110.48        31.49 o
   8   0   6         37.96         41.37        12.39 o
   9   0   6        648.02        847.92        49.87 o
  10   0   6          3.15          4.03         9.88 o
  11   0   6        801.30        783.80        52.85 o
  12   0   6          2.38         11.10         6.71 o
  13   0   6        142.73        121.39        40.51 o
  14   0   6         94.21         74.19        35.37 o
  15   0   6          2.13         -4.49        11.50 o
  16   0   6         62.14         55.57        28.43 o
   1   1   6      17722.41      17493.50        55.65 o
   2   1   6       1346.90       1292.24        15.04 o
   3   1   6        995.86       1041.02        15.29 o
   4   1   6          1.27          4.49         1.98 o
   5   1   6        219.83        214.89        12.45 o
   6   1   6        718.49        722.87        24.60 o
   7   1   6          0.02         -2.79         2.79 o
   8   1   6        181.50        176.33        13.43 o
   9   1   6        470.61        473.49        23.40 o
  10   1   6         98.54        101.47        14.05 o
  11   1   6         14.58         11.24         8.82 o
  12   1   6         18.15         22.21         7.60 o
  13   1   6         15.89          8.17         5.17 o
  14   1   6        126.04        166.97        29.67 o
  15   1   6          1.52         -7.40         7.40 o
   0   2   6       3845.59       3902.69        32.54 o
   1   2   6       2002.58       1935.43        17.69 o
   2   2   6        173.09        162.38         5.01 o
   3   2   6        365.73        407.88         9.48 o
   4   2   6       2849.03       2928.14        27.34 o
   5   2   6       1143.46       1171.97        20.06 o
   6   2   6        553.60        559.52        12.93 o
   7   2   6        251.68        243.54        10.90 o
   8   2   6       1034.77        978.76        25.49 o
   9   2   6          3.18          1.95         3.53 o
  10   2   6        121.52        129.19        15.57 o
  11   2   6        246.61        249.28        25.55 o
  12   2   6        318.71        335.92        31.53 o
  13   2   6          8.90          5.00         7.10 o
  14   2   6         30.01         49.81        16.84 o
  15   2   6         10.95         16.44        44.28 o
   1   3   6          2.45          7.38         1.71 o
   2   3   6        243.83        270.41         7.08 o
   3   3   6       1509.70       1562.32        20.15 o
   4   3   6         32.66         21.29         3.22 o
   5   3   6       1011.03       1189.69        23.87 o
   6   3   6        329.33        330.02        14.15 o
   7   3   6        186.00        183.03        11.80 o
   8   3   6          2.47         -2.13         3.04 o
   9   3   6         27.05         27.33         5.66 o
  10   3   6         53.54         58.23        10.04 o
  11   3   6         25.24         21.75         4.89 o
  12   3   6         37.80         45.57        11.35 o
  13   3   6          4.59          7.24         7.48 o
  14   3   6          0.00         14.65         7.65 o
  15   3   6         52.55         67.88        13.56 o
   0   4   6       1302.86       1305.10        28.91 o
   1   4   6         37.11         33.63         3.31 o
   2   4   6        748.60        800.31        17.95 o
   3   4   6          1.61          1.43         1.30 o
   4   4   6        711.25        733.57        15.83 o
   5   4   6       1275.66       1288.86        27.69 o
   6   4   6         16.07         14.98         3.02 o
   7   4   6        165.76        182.84        11.67 o
   8   4   6        908.29        893.95        29.20 o
   9   4   6         48.16         36.57         6.55 o
  10   4   6         56.28         63.48         9.73 o
  11   4   6         19.82          8.92         5.48 o
  12   4   6          0.67          4.50         4.02 o
  13   4   6          7.10          7.15         8.45 o
  14   4   6          0.12          0.18         4.46 o
   1   5   6        177.73        169.56         9.10 o
   2   5   6          0.05          0.02         1.25 o
   3   5   6         76.95         67.70         5.55 o
   4   5   6         68.87         65.79         5.80 o
   5   5   6        869.53        876.76        19.75 o
   6   5   6         11.42         11.79         3.01 o
   7   5   6         19.67         11.49         4.61 o
   8   5   6         92.96         95.18        10.29 o
   9   5   6         12.26          7.56         4.93 o
  10   5   6          1.68          4.33         5.06 o
  11   5   6          9.92         26.23        12.98 o
  12   5   6          0.14          1.81         3.38 o
  13   5   6          0.17         -4.78         4.78 o
   0   6   6       2653.86       2695.87        62.53 o
   1   6   6         33.15         28.00         4.76 o
   2   6   6         37.50         33.56         5.86 o
   3   6   6         19.25         48.99         6.49 o
   4   6   6        272.43        266.47        14.40 o
   5   6   6          7.97          0.55         3.34 o
   6   6   6        802.71        840.91        33.44 o
   7   6   6         19.98         20.36         4.67 o
   8   6   6         10.14         13.81         4.37 o
   9   6   6         44.73         42.72         9.36 o
  10   6   6          1.47          7.35         6.39 o
  11   6   6          0.02          1.28         6.77 o
  12   6   6          8.03         -0.70         8.66 o
   1   7   6          0.96          1.10         3.50 o
   2   7   6          1.12          1.52         3.36 o
   3   7   6         92.03         94.53        11.34 o
   4   7   6        395.19        425.35        24.99 o
   5   7   6         44.00         37.48         8.40 o
   6   7   6        344.30        356.14        19.85 o
   7   7   6        104.10        113.04        13.11 o
   8   7   6         61.63         50.50        10.24 o
   9   7   6          5.27         14.11         6.27 o
  10   7   6          4.38         11.22         6.60 o
  11   7   6          0.35         -5.24         5.99 o
   0   8   6          5.04          4.75         6.13 o
   1   8   6          0.39          4.20         3.88 o
   2   8   6          9.92          7.30         5.78 o
   3   8   6         22.00          4.49        12.03 o
   4   8   6        318.43        349.02        24.18 o
   5   8   6         87.88        106.75        15.48 o
   6   8   6         83.61         82.96        12.46 o
   7   8   6          0.04          2.17         5.49 o
   8   8   6          6.41         14.81         4.96 o
   9   8   6          1.30          3.53         5.25 o
   1   9   6          1.03         -2.56         4.87 o
   2   9   6          1.07          0.72         5.32 o
   3   9   6         25.76         17.96         7.96 o
   4   9   6         77.32         67.73        14.95 o
   5   9   6          0.01         -0.80         9.13 o
   6   9   6          0.71          1.78         8.20 o
   1   1   7        834.87        797.86        10.97 o
   2   1   7       1291.42       1194.02        14.97 o
   3   1   7       3496.27       3563.79        30.70 o
   4   1   7         11.80         20.66         3.61 o
   5   1   7         19.19         21.07         4.29 o
   6   1   7        740.85        677.99        31.57 o
   7   1   7         35.95         26.68         8.85 o
   8   1   7        117.60        105.82        10.62 o
   9   1   7          4.24          2.16         3.75 o
  10   1   7        111.33         73.02        11.36 o
  11   1   7        338.14        301.55        25.42 o
  12   1   7          9.62         12.79         7.40 o
  13   1   7          1.35         -2.83        10.52 o
  14   1   7        164.46        189.83        30.12 o
  15   1   7          0.22         35.51        17.52 o
   0   2   7         62.20         80.35         5.91 o
   1   2   7       2917.52       2808.58        21.10 o
   2   2   7       1096.73       1144.69        14.29 o
   3   2   7         85.54         97.43         5.30 o
   4   2   7       2629.33       2565.25        29.05 o
   5   2   7      10663.33      11083.11        68.02 o
   6   2   7        156.80        159.23         8.20 o
   7   2   7       1131.76       1097.77        25.64 o
   8   2   7         26.15         23.02         3.94 o
   9   2   7        151.74        144.55        15.70 o
  10   2   7         56.48         57.07         9.98 o
  11   2   7        258.74        272.76        24.31 o
  12   2   7          1.06         -6.03        15.10 o
  13   2   7        107.14         82.34        16.35 o
  14   2   7          8.88         -6.76         9.90 o
  15   2   7         17.94        -46.15        46.15 o
   1   3   7        230.74        262.96         8.49 o
   2   3   7        518.64        532.81        12.01 o
   3   3   7       3690.25       3523.93        32.15 o
   4   3   7       1911.75       1868.24        27.49 o
   5   3   7        207.42        221.38        11.16 o
   6   3   7        484.02        480.00        18.28 o
   7   3   7       1068.65       1061.63        28.73 o
   8   3   7          0.00          3.46         2.63 o
   9   3   7        317.45        297.14        16.94 o
  10   3   7         46.00         41.12         6.48 o
  11   3   7         10.57         16.58         4.90 o
  12   3   7         32.23         16.71         5.88 o
  13   3   7         22.64         18.01        11.10 o
  14   3   7         60.97         57.03        13.12 o
  15   3   7          0.20          0.82         7.03 o
   0   4   7       3470.51       3534.92        48.57 o
   1   4   7        737.47        729.32        15.39 o
   2   4   7        709.47        768.09        18.70 o
   3   4   7         84.40        110.76         6.01 o
   4   4   7       1086.26       1122.11        20.48 o
   5   4   7        454.10        467.91        16.92 o
   6   4   7          3.85          3.99         2.85 o
   7   4   7        386.71        394.85        17.58 o
   8   4   7        250.97        261.80        16.96 o
   9   4   7        138.73        159.83        13.50 o
  10   4   7         13.12         13.71         4.48 o
  11   4   7        173.39        190.29        20.71 o
  12   4   7         29.29         21.76         8.61 o
  13   4   7        151.23        187.41        22.18 o
  14   4   7         20.41         24.32        10.28 o
   1   5   7         10.38          6.81         2.28 o
   2   5   7        940.91        964.79        22.78 o
   3   5   7         21.50         23.08         3.06 o
   4   5   7        403.51        382.40        14.24 o
   5   5   7        304.41        287.56        11.59 o
   6   5   7        137.69        116.31         9.76 o
   7   5   7         20.18         15.36         3.68 o
   8   5   7          7.04          5.64         2.34 o
   9   5   7          0.19          0.22         2.50 o
  10   5   7        135.44        124.87        15.02 o
  11   5   7        180.21        216.43        20.97 o
  12   5   7         31.19         41.56        10.91 o
  13   5   7         41.31         38.36        10.48 o
   0   6   7        267.27        264.46        22.89 o
   1   6   7        196.79        210.08        14.74 o
   2   6   7          2.94          4.22         2.62 o
   3   6   7        141.51        151.56        12.28 o
   4   6   7        441.50        428.44        19.39 o
   5   6   7          3.01          4.74         3.71 o
   6   6   7        453.30        475.98        27.45 o
   7   6   7          1.08         -0.26         3.29 o
   8   6   7          2.11          7.91         5.97 o
   9   6   7         44.49         18.45         9.84 o
  10   6   7         49.72         50.42        11.69 o
  11   6   7          3.49          2.67         5.18 o
  12   6   7          0.04          8.50         6.17 o
   1   7   7          0.51          0.78         3.70 o
   2   7   7        103.54         96.69        12.02 o
   3   7   7        129.55        132.10        13.66 o
   4   7   7        203.11        216.23        17.90 o
   5   7   7         27.11         27.44         6.81 o
   6   7   7          3.97          7.73         3.58 o
   7   7   7          3.36          2.62         3.06 o
   8   7   7         39.55         25.47         6.84 o
   9   7   7          0.12         -1.07         5.13 o
  10   7   7          1.96          1.28         5.32 o
  11   7   7         21.06         25.96        10.15 o
   0   8   7         12.01          5.69         5.25 o
   1   8   7         80.02         67.80        11.32 o
   2   8   7        467.56        531.53        34.35 o
   3   8   7         14.80          8.41         5.14 o
   4   8   7         92.58         96.30        12.45 o
   5   8   7        124.86        146.23        17.76 o
   6   8   7          3.00         -2.40         4.89 o
   7   8   7         23.97         48.54         9.23 o
   8   8   7        146.07        175.66        19.21 o
   9   8   7          2.58          8.87         7.52 o
   1   9   7         18.15         39.72        14.40 o
   2   9   7          2.58          0.77         5.08 o
   3   9   7         10.68          7.05         4.78 o
   4   9   7          0.06          5.47         5.56 o
   5   9   7         22.89         33.54        18.94 o
   6   9   7          0.20          7.37        10.42 o
   0   0   8      10728.73      10467.28        98.76 o
   1   0   8        459.08        459.56         9.09 o
   2   0   8        333.35        303.07        11.46 o
   3   0   8         20.84         23.33         3.37 o
   4   0   8       3019.50       2952.48        84.23 o
   5   0   8         33.97         26.74         7.51 o
   6   0   8      15804.10      15715.10       222.62 o
   7   0   8         45.37         43.79        15.17 o
   8   0   8        197.08        174.32        26.56 o
   9   0   8         93.60         82.28        30.46 o
  10   0   8          7.42          0.60         4.59 o
  11   0   8        693.51        636.81        59.41 o
  12   0   8       1904.14       2171.62       114.99 o
  13   0   8         21.21          8.11        19.55 o
  14   0   8         15.99         14.19        12.83 o
  15   0   8         82.41        100.36        43.89 o
   1   1   8       1902.06       1987.95        18.31 o
   2   1   8       1063.25        997.56        14.20 o
   3   1   8        444.69        409.46        10.52 o
   4   1   8       1380.41       1349.51        22.89 o
   5   1   8       1045.29       1045.42        30.78 o
   6   1   8        207.94        223.70        18.48 o
   7   1   8        316.00        353.37        24.84 o
   8   1   8         85.74         83.15        13.14 o
   9   1   8         30.74         17.64        10.88 o
  10   1   8        344.64        342.03        29.05 o
  11   1   8          6.34         12.50         7.52 o
  12   1   8         17.72         27.56         9.56 o
  13   1   8         62.68         56.35        14.19 o
  14   1   8         66.25         33.92        33.68 o
  15   1   8         88.95        112.53        36.20 o
   0   2   8        257.62        234.32         9.92 o
   1   2   8        263.80        258.90         6.23 o
   2   2   8        816.47        828.86        13.07 o
   3   2   8       1032.04       1181.30        18.56 o
   4   2   8        314.06        332.33        10.88 o
   5   2   8        654.83        628.78        15.33 o
   6   2   8        932.47        946.30        22.77 o
   7   2   8        122.07         97.81         7.35 o
   8   2   8       1272.53       1245.19        24.38 o
   9   2   8        147.03        145.86        17.60 o
  10   2   8         82.34         80.54        12.50 o
  11   2   8          0.05         -3.94         3.94 o
  12   2   8         69.80         75.79        14.76 o
  13   2   8         41.91         67.97        18.08 o
  14   2   8        167.82        125.91        32.17 o
  15   2   8         27.55         27.35        26.02 o
   1   3   8        535.14        550.66        12.72 o
   2   3   8       1661.27       1742.92        23.03 o
   3   3   8          0.08          2.76         1.21 o
   4   3   8       1922.04       1919.56        29.11 o
   5   3   8        170.16        153.10         8.78 o
   6   3   8        891.99        863.23        24.41 o
   7   3   8          0.37          2.13         2.72 o
   8   3   8          0.06         -1.00         2.94 o
   9   3   8        111.80        104.43         9.97 o
  10   3   8         13.09         18.52         4.34 o
  11   3   8         15.59         12.17         7.94 o
  12   3   8        120.68        108.84        12.69 o
  13   3   8         21.48         20.55        15.54 o
  14   3   8         23.19         34.49        11.26 o
   0   4   8         62.21         62.07         6.44 o
   1   4   8        470.94        444.16        11.56 o
   2   4   8        860.72        861.76        20.34 o
   3   4   8         81.29         71.02         5.73 o
   4   4   8        261.40        269.07        10.53 o
   5   4   8       2664.19       2534.34        42.10 o
   6   4   8        337.87        330.36        18.44 o
   7   4   8         13.76          9.67         3.13 o
   8   4   8         70.60         70.92         8.02 o
   9   4   8         26.69         44.40         6.82 o
  10   4   8        118.99        130.03        14.34 o
  11   4   8        356.37        409.76        30.55 o
  12   4   8        158.25        167.10        20.32 o
  13   4   8          0.18         -2.56         4.96 o
  14   4   8         94.27        102.74        17.87 o
   1   5   8         66.60         52.84         7.77 o
   2   5   8         64.51         67.36         6.06 o
   3   5   8        162.81        153.93        10.12 o
   4   5   8        129.90        153.61         6.80 o
   5   5   8          3.37          4.88         2.68 o
   6   5   8         65.47         52.60         7.83 o
   7   5   8        178.06        181.30        16.78 o
   8   5   8         46.75         44.15         7.14 o
   9   5   8        123.98        112.77        11.87 o
  10   5   8         92.51         86.02        12.82 o
  11   5   8          8.34          2.78         4.10 o
  12   5   8          0.95          5.52         4.80 o
  13   5   8          5.43          5.89         7.49 o
   0   6   8       1418.57       1321.49        52.47 o
   1   6   8         19.22         14.02         3.01 o
   2   6   8        144.21        143.28        11.52 o
   3   6   8          7.57          7.15         3.98 o
   4   6   8        169.30        148.86        15.16 o
   5   6   8        185.69        197.99        16.35 o
   6   6   8        359.02        379.68        22.75 o
   7   6   8          4.63          2.00         5.03 o
   8   6   8          0.18          1.04         2.90 o
   9   6   8          1.58          4.94         6.77 o
  10   6   8         90.26         94.80        14.27 o
  11   6   8         25.98         12.04        10.76 o
  12   6   8         62.53         64.06        15.09 o
   1   7   8        781.29        783.65        30.99 o
   2   7   8         22.71         15.54         7.16 o
   3   7   8          2.74          1.36         3.24 o
   4   7   8        884.91        985.14        45.71 o
   5   7   8        159.28        158.72        14.97 o
   6   7   8        155.04        131.05        12.58 o
   7   7   8          0.37          1.57         4.39 o
   8   7   8          5.03         16.32         6.12 o
   9   7   8         55.73         57.60        11.76 o
  10   7   8        123.43        168.14        26.71 o
   0   8   8        311.27        334.19        35.94 o
   1   8   8          3.47          8.13         6.70 o
   2   8   8         54.23         74.71        15.72 o
   3   8   8        198.09        149.74        18.50 o
   4   8   8          0.41         12.94         8.03 o
   5   8   8          8.11          4.71        16.89 o
   6   8   8        151.82        159.43        19.32 o
   7   8   8         38.76         51.29        10.45 o
   8   8   8         10.11         -1.80         4.74 o
   1   9   8         42.46         46.78        12.37 o
   2   9   8         41.12         23.89         7.42 o
   3   9   8          0.13         -9.12         9.12 o
   4   9   8          1.82         -4.06         5.81 o
   5   9   8          0.12         11.50        13.01 o
   1   1   9        191.20        227.76         6.51 o
   2   1   9       7238.16       7449.50        47.82 o
   3   1   9        665.28        654.79        14.51 o
   4   1   9        364.54        373.11        12.42 o
   5   1   9       3378.28       3382.19        56.64 o
   6   1   9        128.77        118.15        13.62 o
   7   1   9        522.52        479.61        29.70 o
   8   1   9          1.21         -1.74         4.09 o
   9   1   9        204.83        191.99        20.82 o
  10   1   9         56.25         48.11        10.72 o
  11   1   9          5.26          6.23         6.64 o
  12   1   9          6.61         13.01        11.38 o
  13   1   9          8.83          4.20         5.28 o
  14   1   9         47.57         21.19        23.78 o
  15   1   9         67.49         29.47        19.50 o
   0   2   9        384.51        348.54        14.37 o
   1   2   9       2337.49       2383.02        21.08 o
   2   2   9        585.42        606.88        12.29 o
   3   2   9       1415.68       1585.62        19.16 o
   4   2   9         31.72         44.87         4.11 o
   5   2   9       1322.71       1268.97        22.55 o
   6   2   9         97.93         88.14         6.96 o
   7   2   9        179.49        170.35        10.45 o
   8   2   9         10.67         13.99         4.50 o
   9   2   9        387.06        410.96        19.46 o
  10   2   9         52.14         34.38         7.29 o
  11   2   9        708.09        751.24        45.41 o
  12   2   9          1.18         -2.65         5.09 o
  13   2   9        114.80        138.94        24.01 o
  14   2   9          7.94         -6.25         7.73 o
  15   2   9         13.60         21.11        40.33 o
   1   3   9       6308.24       6402.18        44.35 o
   2   3   9          4.19          4.00         1.12 o
   3   3   9        302.65        338.49        13.83 o
   4   3   9          1.90          0.90         2.13 o
   5   3   9         15.80          5.45         3.52 o
   6   3   9        514.05        755.17        40.51 o
   7   3   9          1.36          3.41         3.38 o
   8   3   9         55.18         48.10         6.63 o
   9   3   9         94.96         89.57        10.01 o
  10   3   9          0.92          1.26         3.25 o
  11   3   9         10.40         12.42         5.16 o
  12   3   9          0.31         59.12        10.84 o
  13   3   9         46.03         42.50        20.35 o
  14   3   9          7.41          8.71        11.71 o
   0   4   9        485.32        537.26        18.87 o
   1   4   9        715.60        701.42        15.51 o
   2   4   9         10.65         17.70         2.99 o
   3   4   9        165.75        163.83         8.27 o
   4   4   9         99.93        104.03         6.81 o
   5   4   9        589.93        585.40        20.68 o
   6   4   9        197.15        196.54        12.43 o
   7   4   9       1043.49       1038.11        29.70 o
   8   4   9        218.74        223.33        14.34 o
   9   4   9         56.58         50.58         7.99 o
  10   4   9          0.59         -3.36         3.36 o
  11   4   9         57.20         47.03        11.41 o
  12   4   9         26.10         15.75         8.40 o
  13   4   9         21.67         22.95        10.63 o
  14   4   9          0.01          7.39        15.26 o
   1   5   9          0.54         -1.93         1.95 o
   2   5   9       1236.17       1151.19        29.03 o
   3   5   9        238.00        238.66        13.07 o
   4   5   9          3.84          1.30         1.49 o
   5   5   9        746.24        725.20        24.15 o
   6   5   9          9.83          4.53         2.95 o
   7   5   9        154.94        138.47        13.32 o
   8   5   9         83.90         78.31        10.93 o
   9   5   9         13.38         15.51         4.76 o
  10   5   9          5.19          4.36         4.87 o
  11   5   9         40.85         47.13        10.53 o
  12   5   9         22.43         11.95         6.02 o
  13   5   9          2.15          6.98        10.49 o
   0   6   9        345.44        509.30        50.34 o
   1   6   9         39.16         28.52        13.28 o
   2   6   9        546.35        550.08        22.65 o
   3   6   9        682.17        794.19        29.77 o
   4   6   9        224.71        213.84        16.24 o
   5   6   9         69.13         68.80         9.40 o
   6   6   9         22.89         72.07        10.61 o
   7   6   9        277.67        270.52        19.62 o
   8   6   9         40.24         32.09         7.33 o
   9   6   9         14.72         14.56         8.37 o
  10   6   9         80.66         97.74        15.62 o
  11   6   9          5.92         22.27        10.96 o
  12   6   9          4.51         -0.50         8.50 o
   1   7   9         19.24         20.22         6.12 o
   2   7   9        420.43        420.46        25.77 o
   3   7   9         84.95         78.38        10.54 o
   4   7   9        164.93        192.42        16.54 o
   5   7   9        103.75        122.88        13.42 o
   6   7   9          9.44          8.76         4.32 o
   7   7   9          0.14          1.03         5.11 o
   8   7   9         67.79         54.19        14.93 o
   9   7   9          0.30          6.04        13.85 o
  10   7   9         16.42         27.02        11.73 o
   0   8   9          2.33         -6.08         7.59 o
   1   8   9        254.41        285.76        24.72 o
   2   8   9         83.04         70.09        12.66 o
   3   8   9          9.50          6.92         4.75 o
   4   8   9         84.27         95.46        15.24 o
   5   8   9         37.21         42.07         9.75 o
   6   8   9          6.73          1.77         8.75 o
   7   8   9          4.83        -11.74        39.18 o
   8   8   9         41.36         69.49        17.47 o
   1   9   9         52.86         68.58        15.38 o
   2   9   9         42.90         27.63        11.84 o
   3   9   9          0.03         11.73        11.43 o
   4   9   9          8.19         16.59        10.33 o
   5   9   9          5.33         13.05        15.92 o
   0   0  10       1330.61       1396.85        33.72 o
   1   0  10         12.27         14.27         2.16 o
   2   0  10        560.50        552.29        14.33 o
   3   0  10        867.05        864.60        24.66 o
   4   0  10         23.26         17.62         4.45 o
   5   0  10        456.66        479.63        37.91 o
   6   0  10        154.37        123.95        21.22 o
   7   0  10        391.28        440.33        41.15 o
   8   0  10        617.46        586.67        50.67 o
   9   0  10          0.11          2.93        17.31 o
  10   0  10         38.90         41.70        14.59 o
  11   0  10         45.75         39.83        14.91 o
  12   0  10         19.45         39.00        24.44 o
  13   0  10        100.40        139.95        31.22 o
  14   0  10          1.28         -3.15         6.77 o
  15   0  10          5.76          7.48        10.11 o
   1   1  10          1.79          3.39         1.00 o
   2   1  10       1476.72       1512.73        23.36 o
   3   1  10         68.48         51.10         3.45 o
   4   1  10        219.63        234.31         9.27 o
   5   1  10       1138.59       1166.40        26.86 o
   6   1  10        226.08        181.45        17.30 o
   7   1  10        476.88        466.43        29.91 o
   8   1  10         26.22         24.23         7.77 o
   9   1  10        143.77        155.04        19.51 o
  10   1  10         30.31         27.35        11.34 o
  11   1  10        297.47        334.12        30.46 o
  12   1  10        305.90        316.45        31.26 o
  13   1  10         11.77         10.28         6.94 o
  14   1  10          3.19         -3.60         9.04 o
  15   1  10         22.07         15.06        10.38 o
   0   2  10       1571.72       1479.01        24.79 o
   1   2  10       1416.01       1361.01        21.06 o
   2   2  10       3827.73       4188.00        42.95 o
   3   2  10        452.11        512.43        12.27 o
   4   2  10        330.21        308.02         9.92 o
   5   2  10       1412.10       1464.65        24.88 o
   6   2  10        530.58        564.61        18.47 o
   7   2  10         94.37        102.35         9.26 o
   8   2  10         37.32         49.63         9.05 o
   9   2  10        313.83        283.58        15.20 o
  10   2  10         36.41         31.33        11.05 o
  11   2  10        154.12        181.88        18.94 o
  12   2  10          2.63          7.66         7.28 o
  13   2  10          9.69         -4.29         8.38 o
  14   2  10          2.50         11.70        22.52 o
  15   2  10         10.60         25.43        14.21 o
   1   3  10       3813.33       3920.33        39.72 o
   2   3  10         50.41         57.61         4.00 o
   3   3  10         82.70         65.36         4.55 o
   4   3  10        140.93        161.54         8.72 o
   5   3  10         12.83         12.92         3.63 o
   6   3  10         22.59         17.50         2.92 o
   7   3  10        109.45        120.81         9.67 o
   8   3  10        144.17        130.38        10.68 o
   9   3  10         12.75          7.24         2.86 o
  10   3  10         22.11         19.61         5.79 o
  11   3  10         87.20        117.79        12.87 o
  12   3  10         31.70         26.77        11.54 o
  13   3  10          1.39         -7.13         7.13 o
  14   3  10          2.98         18.84         8.18 o
   0   4  10        540.20        528.61        23.76 o
   1   4  10        255.40        251.27        10.95 o
   2   4  10        951.09        955.59        21.14 o
   3   4  10         55.70         38.69         4.15 o
   4   4  10         45.82         52.19         4.52 o
   5   4  10       1165.67       1178.36        29.84 o
   6   4  10         60.42         66.96         7.24 o
   7   4  10         63.96         61.53         6.85 o
   8   4  10        800.83        762.44        27.09 o
   9   4  10         12.58          2.51         4.93 o
  10   4  10         21.54         11.27         5.05 o
  11   4  10          2.39          3.21         5.66 o
  12   4  10          0.01         -5.72         5.72 o
  13   4  10         13.97         17.12        14.11 o
   1   5  10        237.00        223.20        10.79 o
   2   5  10        242.54        231.87        12.61 o
   3   5  10        636.93        621.65        20.82 o
   4   5  10         37.32         32.75         4.42 o
   5   5  10         10.45         17.38         3.67 o
   6   5  10         15.09         12.44         4.32 o
   7   5  10         14.37          3.95         4.95 o
   8   5  10          4.75          6.25         3.79 o
   9   5  10        194.69        213.26        17.72 o
  10   5  10          1.70          1.41         4.63 o
  11   5  10         11.57          2.28         6.97 o
  12   5  10          2.10         -1.62         8.60 o
  13   5  10          5.32          4.93         7.10 o
   0   6  10       1065.44       1041.66        46.73 o
   1   6  10        339.88        341.00        22.93 o
   2   6  10         17.58          5.66         3.91 o
   3   6  10          2.41          3.35         3.16 o
   4   6  10        221.39        263.04        18.16 o
   5   6  10        304.41        324.08        21.54 o
   6   6  10        333.90        340.37        21.91 o
   7   6  10          0.46          1.25         4.92 o
   8   6  10         60.68         67.78        14.11 o
   9   6  10        183.81        204.47        27.00 o
  10   6  10         15.28         18.50         9.98 o
  11   6  10          2.67         32.58        13.76 o
   1   7  10         11.13         13.84         4.56 o
   2   7  10        376.70        408.56        25.50 o
   3   7  10        259.44        277.94        20.77 o
   4   7  10         30.84         30.46         7.24 o
   5   7  10         49.30         73.57        10.43 o
   6   7  10          2.17          4.93         3.71 o
   7   7  10         29.86         17.03         9.56 o
   8   7  10          0.67         -1.11         6.62 o
   9   7  10          1.86          9.61         8.91 o
  10   7  10         18.90         13.14        15.32 o
   0   8  10         39.47          8.59        10.46 o
   1   8  10         21.52         23.29         6.73 o
   2   8  10        109.51        104.39        22.42 o
   3   8  10          0.16          1.71         4.18 o
   4   8  10          1.52          3.39         3.92 o
   5   8  10          0.03          0.28         6.21 o
   6   8  10          8.01          6.71        24.28 o
   7   8  10          6.14         -0.93         8.35 o
   8   8  10          1.92          4.63        11.57 o
   1   9  10          8.19         18.46         5.62 o
   2   9  10         27.82         13.34         9.96 o
   3   9  10         72.13         78.27        30.27 o
   4   9  10          1.33         -6.82         8.92 o
   1   1  11        226.14        270.05         7.95 o
   2   1  11        672.37        650.73        15.83 o
   3   1  11        239.59        263.10         8.49 o
   4   1  11        500.08        506.85        14.41 o
   5   1  11         18.38          9.86         3.20 o
   6   1  11         54.25         40.47         7.00 o
   7   1  11        328.08        310.51        24.56 o
   8   1  11       1711.06       1688.06        61.26 o
   9   1  11         43.42         40.94         9.29 o
  10   1  11        117.60        121.24        18.14 o
  11   1  11        117.58        108.28        17.80 o
  12   1  11          1.28          1.65         6.05 o
  13   1  11         78.05         74.24        15.08 o
  14   1  11          7.82          7.47         6.87 o
  15   1  11          3.13         -6.01         8.60 o
   0   2  11       1933.31       2191.18        31.74 o
   1   2  11        133.37        132.63         5.68 o
   2   2  11         89.00         83.05         6.23 o
   3   2  11        200.26        200.87         7.66 o
   4   2  11          0.18          4.28         1.94 o
   5   2  11          1.91          7.44         2.22 o
   6   2  11        345.19        347.85        13.03 o
   7   2  11        173.17        182.85        11.20 o
   8   2  11        124.56        118.81        10.05 o
   9   2  11          6.01          5.15         4.10 o
  10   2  11        328.41        337.12        25.11 o
  11   2  11         21.90         25.85         5.91 o
  12   2  11        223.55        240.42        22.95 o
  13   2  11          7.50         12.49         6.28 o
  14   2  11          2.00         -2.35         8.17 o
   1   3  11        956.27        972.61        20.87 o
   2   3  11       2160.09       2217.49        28.25 o
   3   3  11          6.67          5.54         1.64 o
   4   3  11        347.93        337.81        12.75 o
   5   3  11        276.06        276.42        11.92 o
   6   3  11        101.85         87.64         6.84 o
   7   3  11        124.68        107.08         7.36 o
   8   3  11        254.69        267.54        15.47 o
   9   3  11        450.62        413.87        20.42 o
  10   3  11       1118.67       1233.49        48.86 o
  11   3  11         31.46         49.64         8.86 o
  12   3  11        273.77        260.88        21.63 o
  13   3  11          5.29         -0.93         8.28 o
  14   3  11          3.05         -3.22        29.58 o
   0   4  11        646.68        628.51        29.07 o
   1   4  11         77.59         86.15         7.31 o
   2   4  11        430.64        437.76        15.29 o
   3   4  11          5.69          3.44         1.36 o
   4   4  11         21.02         19.45         2.94 o
   5   4  11        226.66        261.19        12.46 o
   6   4  11        156.46        156.01        11.37 o
   7   4  11        117.75        112.99        10.06 o
   8   4  11          0.27          2.51         3.37 o
   9   4  11         71.53         67.27         9.01 o
  10   4  11         64.63         56.91         8.89 o
  11   4  11         21.44         25.39         6.47 o
  12   4  11         20.49         26.91         9.75 o
  13   4  11          9.17         16.77         7.50 o
   1   5  11        394.18        402.44        14.30 o
   2   5  11        143.11        129.32         8.84 o
   3   5  11         79.55         72.43         9.41 o
   4   5  11        827.73        838.62        26.16 o
   5   5  11         24.03         22.66         3.99 o
   6   5  11        595.28        548.58        24.98 o
   7   5  11          2.68          1.65         2.78 o
   8   5  11        107.98         81.84        12.14 o
   9   5  11         19.61         14.38         5.52 o
  10   5  11          9.44          2.94         9.34 o
  11   5  11          2.25          0.21         6.58 o
  12   5  11          7.19          2.04         4.72 o
   0   6  11       1159.89       1178.79        94.16 o
   1   6  11        456.40        447.45        24.91 o
   2   6  11         94.16         93.46         9.17 o
   3   6  11         79.56         69.64         9.19 o
   4   6  11        394.23        401.90        23.31 o
   5   6  11          3.16          2.62         2.41 o
   6   6  11         29.44         24.76         7.84 o
   7   6  11         15.59         12.32         4.77 o
   8   6  11         13.25          6.53        12.30 o
   9   6  11        110.40         99.01        20.05 o
  10   6  11         65.07         62.36        16.13 o
  11   6  11          0.50          2.28         3.97 o
   1   7  11          3.43          2.71         3.83 o
   2   7  11          0.19          1.50        10.41 o
   3   7  11          1.08          0.18         4.35 o
   4   7  11         65.95         86.40        13.18 o
   5   7  11          0.16          1.53         8.90 o
   6   7  11          6.44          0.08         3.77 o
   7   7  11          4.79         13.34         9.31 o
   8   7  11         25.60         35.65        11.06 o
   9   7  11          9.46         17.40        17.57 o
  10   7  11          8.37         -4.47        10.16 o
   0   8  11         45.54         65.38        24.33 o
   1   8  11          7.06         19.48         6.58 o
   2   8  11         86.80         63.57        14.71 o
   3   8  11         58.57         15.56        13.94 o
   4   8  11         28.69          3.97         7.43 o
   5   8  11         20.95          7.75        10.93 o
   6   8  11          8.15          8.34        17.38 o
   7   8  11          5.03         -2.05        12.22 o
   1   9  11         12.80          5.39         5.86 o
   2   9  11          1.47         -1.80        11.97 o
   3   9  11          3.23          4.41        11.17 o
   4   9  11        125.49        173.47        31.40 o
   0   0  12       5944.79       6147.53        77.86 o
   1   0  12         50.72         36.20         4.39 o
   2   0  12        955.17        990.32        20.13 o
   3   0  12       2532.54       2618.73        39.26 o
   4   0  12        346.11        352.69        17.03 o
   5   0  12        141.78        127.57        13.75 o
   6   0  12        384.02        376.52        20.45 o
   7   0  12        363.87        310.35        35.90 o
   8   0  12          6.61          8.63         7.63 o
   9   0  12        885.86        864.84        66.39 o
  10   0  12          2.51         -4.95         9.12 o
  11   0  12        229.19        249.19        38.55 o
  12   0  12         75.66         66.68        20.71 o
  13   0  12         84.86         60.90        21.50 o
  14   0  12          0.80         -4.69        15.99 o
   1   1  12        863.92        871.48        14.58 o
   2   1  12        336.70        357.79        14.61 o
   3   1  12       1116.27       1098.53        26.48 o
   4   1  12          5.79          7.04         1.91 o
   5   1  12        967.21        998.14        21.24 o
   6   1  12         62.42         67.01         7.15 o
   7   1  12        242.00        248.05        19.16 o
   8   1  12        129.45        133.05        17.30 o
   9   1  12       2578.55       2624.19        81.95 o
  10   1  12        503.36        466.39        36.07 o
  11   1  12        503.57        548.86        40.83 o
  12   1  12          5.66          8.15         5.48 o
  13   1  12          0.44          4.42         7.60 o
  14   1  12          0.28         -6.78         9.45 o
   0   2  12       6136.32       6376.02        68.74 o
   1   2  12       5301.34       5314.83        44.59 o
   2   2  12        444.71        467.39        15.21 o
   3   2  12        194.21        207.73        11.77 o
   4   2  12         85.96         86.63         5.29 o
   5   2  12        812.61        785.88        21.58 o
   6   2  12         20.08         16.47         2.85 o
   7   2  12         52.56         55.11         6.69 o
   8   2  12        120.17        126.95         9.93 o
   9   2  12        650.03        690.63        30.76 o
  10   2  12          8.05         15.24         6.33 o
  11   2  12         50.29         41.85        12.31 o
  12   2  12          2.46          2.48         4.65 o
  13   2  12         20.19         20.86         8.40 o
  14   2  12         63.69         98.75        21.43 o
   1   3  12         14.92         10.43         2.16 o
   2   3  12         29.21         37.21         4.94 o
   4   3  12        208.90        204.25         9.95 o
   5   3  12         67.36         59.58         5.27 o
   6   3  12         97.72        107.64         7.81 o
   7   3  12         73.14         70.44         6.09 o
   8   3  12         11.40         17.16         4.66 o
   9   3  12        105.17        281.39        34.95 o
  10   3  12          3.70          1.68         2.52 o
  11   3  12         65.22         59.58         8.02 o
  12   3  12          8.19         28.37         7.76 o
  13   3  12          0.02        -12.21        12.21 o
  14   3  12          0.11         -6.50         8.14 o
   0   4  12        156.16        157.15        14.36 o
   1   4  12        838.51        867.36        22.70 o
   2   4  12        456.19        465.00        14.26 o
   3   4  12        327.72        292.47        12.47 o
   4   4  12         15.81         38.60         7.90 o
   5   4  12        355.15        374.27        15.33 o
   6   4  12        140.29        124.29        10.26 o
   7   4  12          0.54          0.48         3.26 o
   9   4  12        133.03        128.96        12.47 o
  10   4  12         31.70         25.62         7.07 o
  11   4  12          0.59         -1.64         3.85 o
  12   4  12          0.47          8.76         6.12 o
  13   4  12          4.04          4.74         5.17 o
   1   5  12        747.77        695.15        19.96 o
   2   5  12        249.91        239.97        11.28 o
   3   5  12        125.99        131.07        10.70 o
   4   5  12        250.35        223.87        15.17 o
   5   5  12         87.08         87.90         9.70 o
   6   5  12        143.59        124.84        11.89 o
   7   5  12          4.57          2.73         3.24 o
   8   5  12          5.97         13.11         5.82 o
   9   5  12        124.06        134.37        17.19 o
  10   5  12          0.02         -4.04         4.04 o
  11   5  12         55.58         46.27        13.63 o
  12   5  12          4.76          1.10         7.44 o
   0   6  12        916.79        947.27        64.23 o
   1   6  12        171.74        154.72        17.97 o
   2   6  12         26.55         13.23         4.06 o
   3   6  12         31.48         43.68         7.14 o
   4   6  12        137.72        111.28        12.01 o
   5   6  12          5.40          8.67         5.21 o
   6   6  12          8.72         74.31        13.09 o
   7   6  12        580.81        677.10        38.51 o
   8   6  12        105.06        112.63        15.85 o
   9   6  12         27.67         15.18        18.19 o
  10   6  12         17.24          8.17         5.48 o
  11   6  12         62.73         92.27        28.97 o
   1   7  12        276.77        281.49        26.06 o
   2   7  12         92.88         79.06        11.36 o
   3   7  12        137.90        133.36        17.39 o
   4   7  12         22.62         13.30         6.38 o
   5   7  12        142.89        143.45        21.01 o
   6   7  12          5.40         -3.11         6.38 o
   7   7  12         75.71         58.80        13.75 o
   8   7  12          0.06          9.78         7.98 o
   9   7  12         21.36          8.34         9.23 o
   0   8  12         39.49        109.99        33.25 o
   1   8  12        251.15        259.44        30.25 o
   2   8  12         14.70          9.27         7.34 o
   3   8  12         33.80         12.88         8.11 o
   4   8  12          5.82         18.14        12.46 o
   5   8  12          3.03          3.55         6.41 o
   6   8  12          5.82          3.21        19.19 o
   7   8  12          1.80         14.47        16.01 o
   1   9  12         52.12         61.25        18.79 o
   2   9  12         69.73         76.12        19.68 o
   3   9  12         54.63         62.93        18.59 o
   1   1  13          6.99         11.13         1.82 o
   2   1  13       1395.90       1381.92        26.11 o
   3   1  13       1226.43       1209.67        28.65 o
   4   1  13        461.85        470.00        12.16 o
   5   1  13        690.99        684.14        15.88 o
   6   1  13        138.99        132.86         9.00 o
   7   1  13         12.10         10.84         3.71 o
   8   1  13        386.53        357.90        24.28 o
   9   1  13         67.52         62.26        14.42 o
  10   1  13        305.48        332.53        31.17 o
  11   1  13          3.16         12.48         6.98 o
  12   1  13         19.19         11.69         9.50 o
  13   1  13         39.40         16.66         7.68 o
  14   1  13          2.30         -0.12         7.45 o
   0   2  13        872.99        890.76        41.69 o
   1   2  13       1045.80       1085.32        19.43 o
   2   2  13          1.59          1.63         2.61 o
   3   2  13        365.08        359.46        16.08 o
   4   2  13         57.60         56.91         6.97 o
   5   2  13        370.92        368.18        11.69 o
   6   2  13        447.47        437.23        13.72 o
   7   2  13         53.63         46.60         6.28 o
   8   2  13          2.54          9.24         5.13 o
   9   2  13         30.30         38.52         7.61 o
  10   2  13         37.17         32.85         6.95 o
  11   2  13         22.80         16.43         6.84 o
  12   2  13         17.28         13.32         4.92 o
  13   2  13         60.15         60.96        12.58 o
  14   2  13         28.94         22.07        17.97 o
   1   3  13         60.75         54.29         4.22 o
   2   3  13       1118.55       1055.75        25.92 o
   3   3  13       1237.50       1204.63        27.99 o
   4   3  13        470.27        488.29        14.98 o
   5   3  13         52.78         43.20         4.79 o
   6   3  13        179.33        176.87         8.75 o
   7   3  13         70.02         66.89         6.25 o
   8   3  13        216.91        203.03        13.79 o
   9   3  13         46.41         28.46         5.37 o
  10   3  13         80.09        117.02        14.70 o
  11   3  13         93.32        108.67        13.70 o
  12   3  13         10.23         22.70         6.53 o
  13   3  13          3.39          2.07         6.10 o
   0   4  13       2440.93       2310.15        54.00 o
   1   4  13         18.51         13.45         3.44 o
   2   4  13          7.16          8.55         2.54 o
   3   4  13          7.49          7.32         2.48 o
   4   4  13         17.06         21.27         3.83 o
   5   4  13        175.80        157.07         9.98 o
   6   4  13        214.75        208.30        13.44 o
   7   4  13        130.82        135.18        11.41 o
   8   4  13         47.44         36.62         7.19 o
   9   4  13          0.02         10.29         4.50 o
  10   4  13         13.66          9.51         4.78 o
  11   4  13         15.15         14.16         6.21 o
  12   4  13        125.02        140.62        21.01 o
  13   4  13         27.04         50.57        14.47 o
   1   5  13       2455.00       2473.72        36.15 o
   2   5  13         75.95         56.96        10.37 o
   3   5  13        314.43        323.42        16.32 o
   4   5  13        296.69        257.97        14.62 o
   5   5  13          0.37         -1.60         2.30 o
   6   5  13          3.37         -1.61         4.99 o
   7   5  13        153.41        158.81        18.96 o
   8   5  13         34.49         37.22         8.48 o
   9   5  13         46.70         33.39         7.90 o
  10   5  13        210.69        204.14        22.41 o
  11   5  13        101.49        107.54        20.90 o
  12   5  13          0.33         14.17        19.10 o
   0   6  13        161.35        166.24        26.96 o
   1   6  13        153.78        144.74        15.74 o
   2   6  13        195.44        172.68        14.50 o
   3   6  13        381.17        392.55        30.59 o
   4   6  13         65.72         70.12        11.12 o
   5   6  13          8.55          2.77        11.92 o
   6   6  13          0.01         -5.48         5.92 o
   7   6  13         48.20         68.42        12.73 o
   8   6  13         19.72         31.32         8.50 o
   9   6  13         38.11         53.88        17.72 o
  10   6  13         13.22         30.97        11.06 o
  11   6  13         19.24         31.32        11.55 o
   1   7  13         78.16         58.76        12.60 o
   2   7  13          0.15         -9.99         9.99 o
   3   7  13         15.94         34.71        13.05 o
   4   7  13         24.47         37.10         8.72 o
   5   7  13         24.36         24.30         8.45 o
   6   7  13         19.32         38.77        11.42 o
   7   7  13          1.66          9.03         6.63 o
   8   7  13          0.41          2.72         9.02 o
   9   7  13         22.49         15.15         9.93 o
   0   8  13         25.54         35.66        21.57 o
   1   8  13        190.31        248.49        30.40 o
   2   8  13         11.86          5.01        11.47 o
   3   8  13          7.84         15.17        10.35 o
   4   8  13          0.11          2.30         3.35 o
   5   8  13          0.25         -5.45         7.26 o
   6   8  13          9.46          5.80        14.72 o
   1   9  13         60.29         72.73        20.66 o
   0   0  14       4494.77       4810.87        74.77 o
   1   0  14       1039.68        944.53        20.83 o
   2   0  14       2002.60       1996.43        48.01 o
   3   0  14        478.22        480.31        17.43 o
   4   0  14        359.45        338.46        15.93 o
   5   0  14       1105.98       1145.99        33.98 o
   6   0  14        998.96       1021.03        34.51 o
   7   0  14         31.72         27.21         8.68 o
   8   0  14         58.63         53.11        12.05 o
   9   0  14        602.15        495.54        52.37 o
  10   0  14         16.60          6.54         8.53 o
  11   0  14         74.32         53.16        18.47 o
  12   0  14        179.00        132.23        49.89 o
  13   0  14          0.81         -9.44        15.67 o
  14   0  14          0.31          5.27        16.41 o
   1   1  14          3.13          2.03         1.21 o
   2   1  14         39.52         33.96         3.73 o
   3   1  14        147.68        139.00         9.97 o
   4   1  14        216.07        226.88         9.30 o
   5   1  14        230.30        224.16         9.15 o
   6   1  14         71.95         70.75         5.96 o
   7   1  14         57.03         63.31         6.70 o
   8   1  14         37.23         37.05         5.87 o
   9   1  14         89.69         80.42        12.31 o
  10   1  14        102.44         90.64        17.95 o
  11   1  14         31.30         17.15        11.24 o
  12   1  14          0.69         -6.46         6.46 o
  13   1  14         43.86         21.59         8.90 o
  14   1  14          0.66         -7.43         7.43 o
   0   2  14        623.55        640.71        30.36 o
   1   2  14        254.61        229.49         9.27 o
   2   2  14          0.01         -0.32         2.70 o
   3   2  14         20.42         17.77         5.67 o
   4   2  14         29.81         22.27         4.51 o
   5   2  14         53.86         53.72         4.39 o
   6   2  14        152.22        148.98         8.04 o
   7   2  14         57.73         66.20         5.85 o
   8   2  14        465.58        441.23        19.99 o
   9   2  14        234.56        259.52        21.95 o
  10   2  14        161.03        175.15        16.66 o
  11   2  14          0.77          0.50         5.29 o
  12   2  14          5.94          3.56         3.38 o
  13   2  14          2.70         12.24         5.14 o
  14   2  14         66.39         74.12        27.20 o
   1   3  14          8.00          5.42         2.71 o
   2   3  14          6.89          7.19         2.68 o
   3   3  14         51.50         47.05         5.57 o
   4   3  14        116.47        111.83         6.50 o
   5   3  14         64.09         56.10         5.34 o
   6   3  14        276.52        261.64        10.67 o
   7   3  14         15.14         10.23         2.90 o
   8   3  14          1.03         -3.96         3.96 o
   9   3  14         22.41         29.47         6.90 o
  10   3  14        316.30        302.74        22.54 o
  11   3  14         25.02         29.81         8.62 o
  12   3  14         25.48         22.60         9.28 o
  13   3  14          1.65         -4.55         8.97 o
   0   4  14        232.52        283.11        18.42 o
   1   4  14       1143.64       1136.35        25.60 o
   2   4  14        993.89       1037.93        28.94 o
   3   4  14          9.58         10.18         5.75 o
   4   4  14          0.44          1.00         1.91 o
   5   4  14         25.05         26.39         4.22 o
   6   4  14        261.79        245.65        17.98 o
   7   4  14          1.42          9.69         7.57 o
   8   4  14         52.09         41.35         8.84 o
   9   4  14          0.19          2.29         3.77 o
  10   4  14         15.43          6.82         4.04 o
  11   4  14         20.92         28.59         8.39 o
  12   4  14         81.84         87.77        16.74 o
   1   5  14         56.37         48.96         9.02 o
   2   5  14         16.45          9.86         3.80 o
   3   5  14         64.35         66.39         9.52 o
   4   5  14         72.93         65.31         9.01 o
   5   5  14         79.08         84.98        13.52 o
   6   5  14          4.02          0.15         4.06 o
   7   5  14        280.60        269.93        22.49 o
   8   5  14          3.80          1.28         4.41 o
   9   5  14         76.30         62.86        12.06 o
  10   5  14          0.76          2.33         3.65 o
  11   5  14          0.06         21.89        14.68 o
   0   6  14       1141.37       1154.58        59.48 o
   1   6  14         96.98         99.58        12.08 o
   2   6  14          8.79          1.92         8.29 o
   3   6  14        211.28        240.81        23.80 o
   4   6  14         63.21         56.38         9.85 o
   5   6  14         39.05         51.28        12.99 o
   6   6  14        117.36        150.36        19.21 o
   7   6  14         37.18         12.16         9.41 o
   8   6  14          2.88          3.95         3.51 o
   9   6  14         11.73          4.60         6.79 o
  10   6  14         66.87         57.86        16.27 o
   1   7  14          6.26         -7.81        10.86 o
   2   7  14         14.69         20.70         7.94 o
   3   7  14          0.73         -3.86         5.80 o
   4   7  14         14.31         -3.99         3.99 o
   5   7  14          1.11         -0.39         3.49 o
   6   7  14         15.59         15.24         7.62 o
   7   7  14         12.29         54.59        14.49 o
   8   7  14          0.20          0.23        38.84 o
   0   8  14          2.96          4.39         9.42 o
   1   8  14         17.27         38.35        10.86 o
   2   8  14         28.48         15.01        10.26 o
   3   8  14         12.20          7.12         6.27 o
   4   8  14          0.04          2.36         6.52 o
   5   8  14          8.74         12.47         7.65 o
   6   8  14         12.91         15.17        12.35 o
   1   1  15         41.24         39.49         3.41 o
   2   1  15       1172.57       1197.19        21.15 o
   3   1  15        529.30        516.99        19.65 o
   4   1  15          0.62         -1.93         1.93 o
   5   1  15        399.47        387.25        12.10 o
   6   1  15         23.98         20.38         3.15 o
   7   1  15       1143.05       1191.56        29.78 o
   8   1  15        794.22        819.21        25.61 o
   9   1  15        298.86        303.75        16.21 o
  10   1  15          4.54         12.68         6.07 o
  11   1  15        133.89        141.98        15.75 o
  12   1  15         40.73         21.70        10.53 o
  13   1  15          1.90          3.63         6.61 o
  14   1  15          0.09          0.66         8.98 o
   0   2  15        880.35        950.77        53.52 o
   1   2  15        289.95        311.68        11.04 o
   2   2  15         98.61         87.91         8.78 o
   3   2  15          3.41          3.65         2.46 o
   4   2  15         66.70         61.31         8.24 o
   5   2  15        589.25        609.00        12.15 o
   6   2  15         14.33         10.98         3.85 o
   7   2  15       1003.93       1023.59        22.75 o
   8   2  15         30.96         42.89         6.41 o
   9   2  15         22.10         21.47         6.65 o
  10   2  15         95.86         84.40        11.70 o
  11   2  15         59.26         60.22        10.00 o
  12   2  15          1.43         12.39         7.88 o
  13   2  15         86.45         86.40        13.26 o
   1   3  15        142.74        132.56         9.18 o
   2   3  15          4.12          5.03         2.23 o
   3   3  15        101.65        127.64         9.44 o
   4   3  15        315.93        322.77        17.54 o
   5   3  15          0.05          1.80         2.56 o
   6   3  15        144.91        158.61        12.12 o
   7   3  15         48.90         36.21         6.25 o
   8   3  15        208.80        216.80        17.57 o
   9   3  15         35.15         45.71         8.09 o
  10   3  15          6.09          6.62         5.58 o
  11   3  15          7.86         12.97         7.76 o
  12   3  15         68.03         71.57        13.31 o
  13   3  15          1.41        -10.81        10.81 o
   0   4  15          2.67          3.70         6.96 o
   1   4  15        701.47        678.00        18.44 o
   2   4  15        500.05        486.28        20.03 o
   3   4  15        611.70        576.39        25.96 o
   4   4  15        228.75        226.11        15.99 o
   5   4  15         91.94         63.85         8.50 o
   6   4  15         57.23         46.56         7.92 o
   7   4  15        415.10        417.15        24.61 o
   8   4  15         61.26         59.54        10.73 o
   9   4  15         15.45         11.45         5.88 o
  10   4  15        124.69        119.95        16.18 o
  11   4  15          9.71         11.51         6.15 o
  12   4  15          2.44         -1.40         4.24 o
   1   5  15         24.73         10.45         4.52 o
   2   5  15          1.66          6.36         7.50 o
   3   5  15         41.63         38.42         6.71 o
   4   5  15        180.71        174.60        14.85 o
   5   5  15        273.06        297.74        26.06 o
   6   5  15         13.03          6.02         5.89 o
   7   5  15         55.16         64.36        11.70 o
   8   5  15          9.76          8.92         5.52 o
   9   5  15         56.81         52.92        14.99 o
  10   5  15          5.55         12.11        10.20 o
  11   5  15         13.17         14.73        13.63 o
   0   6  15        317.50        367.78        34.04 o
   1   6  15          1.25          3.12         3.68 o
   2   6  15         23.33          9.71         5.51 o
   3   6  15         21.85         36.31         8.05 o
   4   6  15        117.18        120.39        15.01 o
   5   6  15        100.69         85.36        15.11 o
   6   6  15         45.44         52.74        11.45 o
   7   6  15          0.98         -1.11         4.25 o
   8   6  15          4.53         -3.58         7.29 o
   9   6  15         54.36         26.18        14.99 o
  10   6  15         12.48         16.42         8.96 o
   1   7  15          0.08          9.70         5.22 o
   2   7  15          5.84          7.54         6.25 o
   3   7  15         24.72         31.54         8.76 o
   4   7  15          1.35         -3.21         5.58 o
   5   7  15          8.55          1.52         7.97 o
   6   7  15          1.38         -2.21         4.85 o
   7   7  15          0.12         10.07         9.20 o
   8   7  15          1.61          7.34         7.88 o
   0   8  15         45.64         52.77        23.00 o
   1   8  15         24.11         25.23        12.12 o
   2   8  15         27.77         44.02        12.76 o
   3   8  15         31.87         27.65        11.54 o
   4   8  15          0.71         10.76         9.39 o
   5   8  15          0.16         -3.42         6.45 o
   0   0  16        803.43        909.14        34.33 o
   1   0  16        412.26        378.67        15.35 o
   2   0  16        267.56        293.85        12.34 o
   3   0  16       1553.14       1610.13        38.81 o
   4   0  16        250.95        257.15        14.07 o
   5   0  16          7.04         10.53         2.78 o
   6   0  16       5995.98       5915.67        90.81 o
   7   0  16        273.38        268.77        48.77 o
   8   0  16        428.45        509.32        37.06 o
   9   0  16        101.11         91.30        15.96 o
  10   0  16         78.08         53.97        13.30 o
  11   0  16          9.06         12.56         7.15 o
  12   0  16        191.79        221.69        29.01 o
  13   0  16         49.33         50.68        14.97 o
   1   1  16          0.01          1.12         1.17 o
   2   1  16        404.11        384.70        12.30 o
   3   1  16        735.06        759.11        19.78 o
   4   1  16        476.07        452.89        18.82 o
   5   1  16         13.96         12.75         2.13 o
   6   1  16        135.48        134.07         9.66 o
   7   1  16        137.06        139.32        10.49 o
   8   1  16        238.36        234.08        13.96 o
   9   1  16        116.14        111.88         9.82 o
  10   1  16         16.98          8.27         6.11 o
  11   1  16         40.97         51.40         9.68 o
  12   1  16         64.39         78.94        11.77 o
  13   1  16         11.15         15.39         7.35 o
   0   2  16         40.37         54.25         9.49 o
   1   2  16       1371.39       1386.43        19.13 o
   2   2  16          1.37          2.26         2.24 o
   3   2  16          0.18         -0.89         2.86 o
   4   2  16          1.08          4.14         4.42 o
   5   2  16          0.00         -0.90         2.98 o
   6   2  16         73.42         79.94         8.63 o
   7   2  16          7.61          4.58         2.87 o
   8   2  16         78.62         65.85         8.08 o
   9   2  16         68.15         64.75        12.31 o
  10   2  16         27.48         21.46         8.37 o
  11   2  16         10.54         10.02         4.36 o
  12   2  16        110.53        124.93        15.56 o
  13   2  16          2.39         11.19         7.54 o
   1   3  16        589.48        588.57        19.45 o
   2   3  16        259.42        256.88        13.72 o
   3   3  16          2.30          5.75         2.67 o
   4   3  16        553.92        538.85        26.46 o
   5   3  16          0.89          0.16         2.94 o
   6   3  16         64.23         53.32         6.62 o
   7   3  16          9.22          3.69         5.07 o
   8   3  16         37.50         24.48         7.13 o
   9   3  16          3.68          7.40         3.77 o
  10   3  16         15.26         10.67         6.76 o
  11   3  16         15.32         23.13         7.91 o
  12   3  16          1.32          4.73         7.36 o
   0   4  16       1191.28       1187.32        62.19 o
   1   4  16        121.14        110.63        13.12 o
   2   4  16        704.02        668.58        27.93 o
   3   4  16        312.23        345.92        19.96 o
   4   4  16        195.30        264.55        17.73 o
   5   4  16        713.57        701.54        29.46 o
   6   4  16         45.37         38.67         8.29 o
   7   4  16         25.52         27.52         8.71 o
   8   4  16         24.06         26.87         7.86 o
   9   4  16          0.65          2.11         5.15 o
  10   4  16          0.47         -4.83         6.86 o
  11   4  16         19.92         29.61         7.48 o
  12   4  16          2.63         93.07        18.05 o
   1   5  16        137.21        143.56        15.11 o
   2   5  16         87.47         53.53         8.49 o
   3   5  16        310.36        313.17        20.44 o
   4   5  16         34.23         31.15         7.20 o
   5   5  16         15.25          9.78         4.81 o
   6   5  16          0.02         -0.71         5.23 o
   7   5  16          5.75          4.79         4.37 o
   8   5  16         69.20         97.38        13.96 o
   9   5  16          1.94         -1.57        13.24 o
  10   5  16         52.79         70.60        13.12 o
  11   5  16          2.58          6.20         6.70 o
   0   6  16        147.74        130.04        20.80 o
   1   6  16        207.88        200.82        17.90 o
   2   6  16         67.57         86.89        12.51 o
   3   6  16          1.61          6.03         5.36 o
   4   6  16         49.37         24.57         8.61 o
   5   6  16        107.14        124.58        17.67 o
   6   6  16        109.55        109.81        16.97 o
   7   6  16          5.68         -4.71         5.87 o
   8   6  16         52.66         62.27        13.57 o
   9   6  16          0.03          8.68         6.56 o
   1   7  16         22.73         11.96         6.33 o
   2   7  16         74.40         90.05        15.61 o
   3   7  16         79.95         98.08        14.51 o
   4   7  16          1.44         -4.11         5.86 o
   5   7  16         26.38         30.94        10.60 o
   6   7  16         43.90         56.94        14.72 o
   7   7  16          5.48          0.94         5.81 o
   0   8  16         77.70        104.56        33.39 o
   1   8  16         21.67         31.87        11.11 o
   2   8  16         53.00         60.38        16.19 o
   3   8  16          0.02          3.45         4.79 o
   4   8  16          6.92         21.77         7.90 o
   1   1  17        592.21        602.43        14.17 o
   2   1  17        193.76        189.81         8.80 o
   3   1  17        360.76        382.89        14.39 o
   4   1  17         30.68         22.07         4.24 o
   5   1  17        184.63        191.49        14.23 o
   6   1  17         37.29         37.80         5.65 o
   7   1  17        166.69        156.94        11.07 o
   8   1  17          3.26          7.93         3.99 o
   9   1  17         17.57         14.28         5.21 o
  10   1  17         33.46         28.68         7.06 o
  11   1  17          1.40          7.61         5.92 o
  12   1  17         74.34         82.07        12.52 o
  13   1  17          5.73         -0.96         6.80 o
   0   2  17        195.23        199.48        13.64 o
   1   2  17        535.26        517.61        11.75 o
   2   2  17        983.37        948.84        30.26 o
   3   2  17        167.25        160.76        12.39 o
   4   2  17         11.52         12.89         3.81 o
   5   2  17       1035.44       1018.79        35.96 o
   6   2  17        105.97         89.54         9.36 o
   7   2  17        167.20        155.05        12.53 o
   8   2  17          0.60         -0.07         5.21 o
   9   2  17          0.27          0.29         3.56 o
  10   2  17          8.33         10.95         4.94 o
  11   2  17         61.87         45.82        10.71 o
  12   2  17          4.49          1.69         4.04 o
  13   2  17          0.19         -4.00         8.84 o
   1   3  17         32.16         36.53         4.53 o
   2   3  17          4.59          7.08         2.64 o
   3   3  17        487.30        473.81        22.28 o
   4   3  17         93.77         87.51        10.80 o
   5   3  17        204.33        225.76        17.78 o
   6   3  17        103.65        116.69        11.72 o
   7   3  17        198.04        165.45        15.46 o
   8   3  17          7.77          2.60         3.68 o
   9   3  17         25.66         23.39         5.68 o
  10   3  17          5.20          5.33         4.78 o
  11   3  17        268.99        309.42        26.49 o
  12   3  17        155.80        182.03        21.29 o
   0   4  17         29.40         34.13        12.37 o
   1   4  17        194.47        193.15        16.23 o
   2   4  17          2.32          1.07         2.90 o
   3   4  17         57.49         54.17         8.30 o
   4   4  17          1.73         -2.17         3.11 o
   5   4  17        295.53        296.83        23.22 o
   6   4  17        362.79        329.57        24.77 o
   7   4  17          0.37          0.82         4.75 o
   8   4  17          3.02          9.47         6.74 o
   9   4  17          0.68         -8.79         8.79 o
  10   4  17          0.00          0.03         6.43 o
  11   4  17         11.12         13.35         6.62 o
   1   5  17          2.77         -0.84         4.18 o
   2   5  17        127.73        103.57        11.92 o
   3   5  17         51.36         38.27         6.96 o
   4   5  17          1.44         -8.64         8.64 o
   5   5  17        145.91        171.79        20.14 o
   6   5  17         14.94         11.78         7.77 o
   7   5  17          0.01          0.95         5.91 o
   8   5  17        142.00        156.00        18.67 o
   9   5  17         60.83         65.31        12.31 o
  10   5  17          0.40         -2.84        13.19 o
   0   6  17         25.18         13.84         6.50 o
   1   6  17        106.12         99.65        12.62 o
   2   6  17          0.10         -1.50         4.09 o
   3   6  17        106.88         99.62        14.32 o
   4   6  17         96.41        116.19        15.08 o
   5   6  17          0.08          0.10         6.66 o
   6   6  17          7.54          9.97         9.80 o
   7   6  17          0.04          5.90         6.33 o
   8   6  17          0.00         -3.76         6.90 o
   9   6  17          0.23         -1.28         5.27 o
   1   7  17          6.43         -3.21         6.61 o
   2   7  17        109.25         90.48        15.66 o
   3   7  17          0.16         -1.71         6.79 o
   4   7  17        117.55        140.65        19.14 o
   5   7  17         18.38         15.42         8.04 o
   6   7  17          0.05         -3.40         8.19 o
   7   7  17         32.22         42.95        14.26 o
   0   8  17        133.92        141.99        38.03 o
   1   8  17         10.06         -4.29         7.28 o
   2   8  17         16.24          2.65         8.92 o
   3   8  17         25.07         19.78         9.82 o
   1   0  18         57.30         55.75         6.00 o
   2   0  18          0.15          1.22         5.05 o
   3   0  18        993.29        991.50        37.87 o
   4   0  18        390.17        395.00        24.93 o
   5   0  18       1488.64       1522.43        47.36 o
   6   0  18        566.18        538.01        29.19 o
   7   0  18        424.57        499.15        25.15 o
   8   0  18        111.92        120.34        12.84 o
   9   0  18         10.99         73.06        16.68 o
  10   0  18         43.49         40.41        10.96 o
  11   0  18         49.54         56.57        14.35 o
  12   0  18          4.30          0.37         5.96 o
  13   0  18         89.91        120.72        57.28 o
   1   1  18          4.00          5.53         1.59 o
   2   1  18         63.38         48.47         4.65 o
   3   1  18         33.27         41.30         5.67 o
   4   1  18        455.18        452.15        18.92 o
   5   1  18        200.52        183.29        14.48 o
   6   1  18        458.89        466.02        23.80 o
   7   1  18         54.54         53.81         6.75 o
   8   1  18         17.10         12.95         2.59 o
   9   1  18         65.80         57.89         9.24 o
  10   1  18         29.58         35.89         7.68 o
  11   1  18         15.91          7.73         9.59 o
  12   1  18          4.43          0.04         5.87 o
   0   2  18         70.72         76.17         8.81 o
   1   2  18        146.76        147.18         6.13 o
   2   2  18        240.75        224.04        11.17 o
   3   2  18        241.96        261.07        16.31 o
   4   2  18        345.20        349.12        21.49 o
   5   2  18          1.77          8.73         4.39 o
   6   2  18        288.11        304.56        19.48 o
   7   2  18        126.48        102.42        13.70 o
   8   2  18        124.21        124.46        13.72 o
   9   2  18        161.31        156.34        16.70 o
  10   2  18          0.56          7.03         6.73 o
  11   2  18          6.98          6.23         3.67 o
  12   2  18         52.44         64.41        11.37 o
   1   3  18         31.27         36.51         3.99 o
   2   3  18         10.76         16.07         4.95 o
   3   3  18         69.33        162.35        17.47 o
   4   3  18        208.10        195.99        16.78 o
   5   3  18         23.07         39.05         8.12 o
   6   3  18          0.02          9.96         4.57 o
   7   3  18         63.79         51.64         9.17 o
   8   3  18          4.81          7.31         4.14 o
   9   3  18          5.96          4.44         7.43 o
  10   3  18         11.17          9.38         7.79 o
  11   3  18          0.41          2.49         5.20 o
  12   3  18          7.89          9.50         4.44 o
   0   4  18        141.19        135.71        21.35 o
   1   4  18        156.40        159.65        14.77 o
   2   4  18        159.78        156.63        13.93 o
   3   4  18        148.22        148.81        13.22 o
   4   4  18          7.93         -0.44         6.16 o
   5   4  18        225.10        173.28        20.22 o
   6   4  18         46.73         51.60        13.51 o
   7   4  18          0.31          6.01         5.52 o
   8   4  18          0.29          6.84         6.27 o
   9   4  18         61.13         42.26        13.65 o
  10   4  18          3.08          2.69         4.97 o
  11   4  18          0.76          6.38         8.74 o
   1   5  18         43.44         32.74         6.47 o
   2   5  18          3.58          0.68         3.48 o
   3   5  18        175.14        191.64        16.47 o
   4   5  18          4.74          3.03         4.24 o
   5   5  18         67.68         68.19        12.92 o
   6   5  18         43.90         43.39        10.65 o
   7   5  18         28.72         -1.12         7.42 o
   8   5  18         27.73         24.69         9.66 o
   9   5  18         45.43         40.73        10.32 o
  10   5  18         55.38         45.51        14.55 o
   0   6  18         84.41         76.10        16.30 o
   1   6  18          3.44         13.60         6.81 o
   2   6  18         38.35         16.96         8.55 o
   3   6  18          0.34         10.67         6.12 o
   4   6  18          5.14          7.56         7.51 o
   5   6  18        125.61        115.59        18.13 o
   6   6  18         17.48          9.44         5.85 o
   7   6  18         21.72         30.63        10.08 o
   8   6  18          0.18          8.21         9.08 o
   1   7  18         27.59         17.28         7.80 o
   2   7  18          8.26          8.19         5.00 o
   3   7  18         42.07         66.98        12.53 o
   4   7  18          0.32          2.84         6.03 o
   5   7  18         50.01         33.35        12.54 o
   6   7  18         15.46         25.64        12.78 o
   0   8  18         10.79         18.22        14.92 o
   1   8  18          4.92          0.36         5.35 o
   1   1  19         80.57         76.67         6.19 o
   2   1  19        135.87        134.25         8.58 o
   3   1  19        289.97        338.83        16.10 o
   4   1  19        833.82        833.53        26.41 o
   5   1  19        182.87        201.46        12.56 o
   6   1  19         32.88         19.17         4.14 o
   7   1  19         74.97         68.31         9.79 o
   8   1  19        104.87         89.03        12.56 o
   9   1  19          4.26          6.58         4.38 o
  10   1  19          9.27          0.35         5.12 o
  11   1  19          0.34         16.09         7.20 o
  12   1  19          1.14         -0.57         6.85 o
   0   2  19         80.76         60.31        10.82 o
   1   2  19          0.25          0.62         2.59 o
   2   2  19         13.02         15.48         2.79 o
   3   2  19          0.78          2.02         2.00 o
   4   2  19         35.79         26.02         6.09 o
   5   2  19       1182.17       1190.88        41.25 o
   6   2  19          8.22          6.56         5.31 o
   7   2  19         65.10         64.28         9.38 o
   8   2  19         36.01         40.94         7.90 o
   9   2  19          8.20          6.64         5.36 o
  10   2  19          1.90         -2.34         3.55 o
  11   2  19          0.03          2.22         5.65 o
  12   2  19          1.15          2.16         4.71 o
   1   3  19         42.97         33.83         5.63 o
   2   3  19        311.46        316.15        19.79 o
   3   3  19       1146.88       1153.10        36.23 o
   4   3  19        136.39        126.46        16.70 o
   5   3  19        138.84        140.54        14.98 o
   6   3  19         11.76         10.58         5.08 o
   7   3  19         63.77         53.03        10.10 o
   8   3  19         19.33          6.93         4.03 o
   9   3  19         10.49          6.75         4.91 o
  10   3  19         35.65         38.78        10.01 o
  11   3  19         18.82         17.46         8.34 o
   0   4  19          3.90         14.29         6.31 o
   1   4  19         31.12         23.88         6.13 o
   2   4  19        100.57         97.33        11.37 o
   3   4  19         40.88         15.12         3.44 o
   4   4  19         29.02         27.49         5.03 o
   5   4  19         20.70         17.43         6.49 o
   6   4  19        100.54        113.64        15.30 o
   7   4  19         62.37         68.31        13.62 o
   8   4  19          1.27          1.35         5.42 o
   9   4  19         20.89         15.50         5.88 o
  10   4  19          2.26          2.40         7.15 o
   1   5  19         14.63          5.24         3.65 o
   2   5  19         68.55         61.47         9.43 o
   3   5  19         14.14         11.19         5.43 o
   4   5  19         10.45         13.69         6.03 o
   5   5  19         34.69         60.14        12.79 o
   6   5  19          5.17         -3.81         5.31 o
   7   5  19          6.25         -0.25         4.55 o
   8   5  19         81.42         73.04        18.90 o
   9   5  19         11.35         37.70        10.74 o
   0   6  19         88.72         87.46        17.45 o
   1   6  19          8.87         10.26         4.19 o
   2   6  19          5.08          2.25         4.86 o
   3   6  19         61.57         80.97        13.06 o
   4   6  19         27.78         17.45         6.20 o
   5   6  19          2.01         -1.49         4.25 o
   6   6  19          0.52          7.24         4.57 o
   7   6  19         75.51         89.22        16.58 o
   8   6  19         34.30         19.61        10.77 o
   1   7  19         64.24         53.07        11.64 o
   2   7  19          2.57          3.14         3.56 o
   3   7  19         59.87         92.36        12.99 o
   4   7  19         21.15         17.93         7.05 o
   5   7  19          9.24         -4.41        10.83 o
   0   0  20        117.00        309.31        53.54 o
   1   0  20         14.16         13.31         5.17 o
   2   0  20         23.23         30.12         6.91 o
   3   0  20        504.06        491.14        30.90 o
   4   0  20        734.36        747.30        36.26 o
   5   0  20        430.83        452.12        27.20 o
   6   0  20        468.20        504.30        29.45 o
   7   0  20         25.49         46.68         9.68 o
   8   0  20        125.07        134.56        14.20 o
   9   0  20          0.75         -2.65         5.75 o
  10   0  20         31.56         74.29        17.19 o
  11   0  20          6.03          5.55         4.84 o
  12   0  20          9.37         11.75         8.65 o
   1   1  20        116.26        126.11         8.07 o
   2   1  20         14.23         11.27         2.66 o
   3   1  20       1742.93       1854.38        38.97 o
   4   1  20         78.38         70.54         7.94 o
   5   1  20        148.40        176.43        12.25 o
   6   1  20        105.94        131.19        10.75 o
   7   1  20        200.02        195.82        16.44 o
   8   1  20         17.52         24.45         5.22 o
   9   1  20         65.50         64.53        10.70 o
  10   1  20          3.04          1.28         6.94 o
  11   1  20         45.16         40.65        13.96 o
  12   1  20          4.38          5.91         4.76 o
   0   2  20         12.15         13.80         3.80 o
   1   2  20         53.22         41.94         6.06 o
   2   2  20          0.01         -1.78         2.63 o
   3   2  20         83.45         96.59         9.03 o
   4   2  20        183.35        189.87        12.54 o
   5   2  20        876.06        908.46        37.09 o
   6   2  20         12.67         13.14         5.10 o
   7   2  20        199.16        201.61        17.05 o
   8   2  20         94.23         94.93        12.78 o
   9   2  20          0.72         -1.54         4.87 o
  10   2  20          4.39          2.20         6.12 o
  11   2  20         36.65         41.93         8.57 o
   1   3  20         29.76         32.30         6.38 o
   2   3  20          5.94          3.87         3.70 o
   3   3  20        389.47        359.12        20.36 o
   4   3  20          0.83          6.92         3.80 o
   5   3  20        171.81        190.50        18.06 o
   6   3  20         42.74         53.89        10.08 o
   7   3  20         42.46         36.53         8.94 o
   8   3  20          5.53         -4.99         5.94 o
   9   3  20         14.24         10.81         3.80 o
  10   3  20          0.74          3.07         7.27 o
  11   3  20          2.57          7.27         6.15 o
   0   4  20         85.30         48.25        11.36 o
   1   4  20         77.47         94.51        10.84 o
   2   4  20          0.65          4.48         4.51 o
   3   4  20          0.00          1.96         4.21 o
   4   4  20          0.04         10.45         3.79 o
   5   4  20          1.71         -4.20         4.20 o
   6   4  20          0.30         -0.85         6.34 o
   7   4  20          4.19          0.30         4.09 o
   8   4  20         79.51         84.42        16.92 o
   9   4  20          2.37         -9.81         9.81 o
  10   4  20         13.85         15.96         6.57 o
   1   5  20        104.64         77.16        10.60 o
   2   5  20         10.43         13.50         4.74 o
   3   5  20         21.09         25.28         6.63 o
   4   5  20         17.52          8.90         4.34 o
   5   5  20         15.01         18.34         7.70 o
   6   5  20         40.59         31.19        13.45 o
   7   5  20         20.89         12.12         7.48 o
   8   5  20         10.83          8.96        10.38 o
   9   5  20         11.88         22.23         7.54 o
   0   6  20         13.32         13.48         7.49 o
   1   6  20         31.07         22.67         5.25 o
   2   6  20         74.37         95.34        14.33 o
   3   6  20          1.10          2.18         4.66 o
   4   6  20         26.18          4.47         7.05 o
   5   6  20         10.06          2.04         4.42 o
   6   6  20         25.28         31.24        10.12 o
   7   6  20          2.33          0.75         5.56 o
   1   7  20          0.53          8.09         4.82 o
   2   7  20          4.88         -5.30         5.30 o
   3   7  20         19.08         15.39         5.29 o
   4   7  20          0.94          7.63         5.40 o
   1   1  21        289.80        326.32        17.79 o
   2   1  21          9.22          9.45         4.34 o
   3   1  21         13.55         20.95         7.81 o
   4   1  21         64.75         85.34         9.00 o
   5   1  21        260.30        311.98        16.94 o
   6   1  21         26.27         26.86         4.90 o
   7   1  21         25.03         16.56         4.94 o
   8   1  21         44.33         45.84         6.75 o
   9   1  21          1.59         -3.74         4.53 o
  10   1  21          0.22         -0.80         4.21 o
  11   1  21         63.39         61.73        13.05 o
   0   2  21        126.80        156.26        17.73 o
   1   2  21          0.46          2.11         2.06 o
   2   2  21        180.43        186.35        13.59 o
   3   2  21         55.47         55.86         8.71 o
   4   2  21         94.25         76.31         9.03 o
   5   2  21        329.63        321.95        18.73 o
   6   2  21        175.82        195.52        16.83 o
   7   2  21        321.77        336.91        27.14 o
   8   2  21        164.36        194.28        20.82 o
   9   2  21          0.80         -7.63         7.63 o
  10   2  21          2.53         -0.21         6.67 o
  11   2  21          3.56         -6.16         7.64 o
   1   3  21         12.43         13.91         5.39 o
   2   3  21        286.17        282.83        17.95 o
   3   3  21          0.62         -2.19         3.58 o
   4   3  21         29.82         26.70         7.16 o
   5   3  21        302.81        310.07        23.27 o
   6   3  21          0.00          9.65         5.85 o
   7   3  21         15.06         12.08         5.81 o
   8   3  21         97.89         89.22        14.41 o
   9   3  21          0.73          2.14         5.36 o
  10   3  21         43.65         59.56        12.44 o
   0   4  21          0.14          1.07         5.35 o
   1   4  21         64.44         51.84         8.08 o
   2   4  21          3.35         13.24         3.86 o
   3   4  21          0.19          5.01         4.96 o
   4   4  21          3.44          2.78         5.68 o
   5   4  21          4.40          3.74         5.88 o
   6   4  21        224.02        235.91        22.95 o
   7   4  21        124.50        150.58        20.98 o
   8   4  21         34.23         58.39        13.61 o
   9   4  21          0.58         -1.66         5.23 o
   1   5  21         20.97         28.28         6.79 o
   2   5  21         88.41        113.99        14.85 o
   3   5  21          0.94          0.69         7.79 o
   4   5  21         21.37          6.95         3.03 o
   5   5  21          0.49         -6.04        12.41 o
   6   5  21         14.56         -6.61         6.61 o
   7   5  21         56.62         59.68        14.47 o
   8   5  21          0.13         -2.27         7.81 o
   0   6  21          0.18          1.73         4.07 o
   1   6  21          0.35         -3.50         3.85 o
   2   6  21         23.77         32.79         8.57 o
   3   6  21          4.14          8.44        13.20 o
   4   6  21         12.11         15.82         6.26 o
   5   6  21          0.03         -4.83         6.32 o
   6   6  21          6.27         19.10        10.46 o
   1   7  21         52.61         41.53         8.95 o
   2   7  21         21.55         15.66         9.83 o
   0   0  22        568.58        908.16        79.86 o
   1   0  22         95.79         89.85        17.06 o
   2   0  22        431.72        490.17        28.51 o
   3   0  22        168.35        181.29        17.85 o
   4   0  22         72.35         82.34        16.60 o
   5   0  22        595.43        620.84        33.42 o
   6   0  22         91.43         94.04        15.15 o
   7   0  22        195.86        229.37        21.56 o
   8   0  22         36.88         17.33         6.70 o
   9   0  22          2.94          8.58        10.09 o
  10   0  22        105.22        110.92        24.16 o
  11   0  22         21.92         74.80        18.37 o
   1   1  22         20.82         24.59         4.77 o
   2   1  22        138.01        114.63        12.21 o
   3   1  22        192.05        191.66        15.82 o
   4   1  22         18.41         29.38         5.40 o
   5   1  22         74.81         74.36         8.81 o
   6   1  22          2.83          7.78         2.86 o
   7   1  22          2.95          3.03         2.30 o
   8   1  22          5.63          1.62         3.79 o
   9   1  22          0.07          0.13         4.30 o
  10   1  22          0.31          8.52         5.52 o
  11   1  22          7.90         12.83         8.01 o
   0   2  22          2.53         -2.04         5.88 o
   1   2  22        140.52        156.49        12.61 o
   2   2  22        121.38         95.72         9.95 o
   3   2  22          7.07          6.04         4.79 o
   4   2  22         24.78         23.54         5.27 o
   5   2  22          2.29          8.52         4.02 o
   6   2  22         11.31         15.27         5.07 o
   7   2  22          0.86          6.05         6.29 o
   8   2  22         26.22         19.26         9.47 o
   9   2  22          0.07          2.78         7.81 o
  10   2  22          9.89          3.98         7.08 o
   1   3  22          2.63          0.49         2.71 o
   2   3  22          2.56          0.90         4.24 o
   3   3  22        115.23        104.04        10.68 o
   4   3  22        175.05        169.49        17.21 o
   5   3  22         47.34         44.12         8.22 o
   6   3  22         43.15         26.60         9.97 o
   7   3  22         10.12         12.63         8.59 o
   8   3  22         38.64         17.98         6.59 o
   9   3  22          0.06         -9.13        10.00 o
  10   3  22          0.06        -12.39        12.39 o
   0   4  22         15.14         -1.16        10.60 o
   1   4  22         80.93         65.00         9.13 o
   2   4  22         36.93         39.88         6.86 o
   3   4  22          0.08          4.15         4.77 o
   4   4  22         15.88         15.08         9.68 o
   5   4  22        119.50         99.13        15.76 o
   6   4  22          0.03          3.12         7.60 o
   7   4  22         48.86         49.56        12.78 o
   8   4  22         42.87         76.96        16.20 o
   9   4  22         39.38         34.86        11.91 o
   1   5  22         90.42         84.13        10.99 o
   2   5  22         17.39         11.51         4.61 o
   3   5  22         28.54         23.28         7.01 o
   4   5  22          7.56         -0.64         3.09 o
   5   5  22          6.94         16.54         6.43 o
   6   5  22          2.58          9.67         7.34 o
   7   5  22          5.69          2.44         5.48 o
   0   6  22          4.69         12.73        10.66 o
   1   6  22         66.17         95.95        13.35 o
   2   6  22         33.97         56.41        11.30 o
   3   6  22          9.28          9.20         8.93 o
   4   6  22         50.53         41.39         9.88 o
   5   6  22          0.54         -3.56        10.91 o
   1   1  23        128.24        129.78        15.55 o
   2   1  23         28.99         25.37         5.93 o
   3   1  23         71.77         81.77        10.72 o
   4   1  23        210.82        204.05        16.92 o
   5   1  23         65.63         85.11        10.48 o
   6   1  23          8.46         10.47         3.89 o
   7   1  23          0.12          4.04         3.73 o
   8   1  23        134.80        149.97        14.19 o
   9   1  23         20.50         12.92         7.74 o
  10   1  23          4.40         -2.09         3.37 o
   0   2  23         48.24         29.11         7.84 o
   1   2  23        701.64        772.08        31.76 o
   2   2  23        112.34        116.46        13.03 o
   3   2  23          1.74         -1.78         4.40 o
   4   2  23          8.05         10.42         4.40 o
   5   2  23         19.12          6.59         3.18 o
   6   2  23         19.81         20.46         4.34 o
   7   2  23         29.59         44.06         8.80 o
   8   2  23          0.82         -3.60         5.59 o
   9   2  23         52.29         26.47        13.60 o
  10   2  23          1.45          3.31         5.18 o
   1   3  23          0.24          1.24         2.70 o
   2   3  23         48.42         50.52         7.77 o
   3   3  23        239.04        258.22        17.18 o
   4   3  23         18.55         23.07         6.38 o
   5   3  23         13.53         27.69         9.44 o
   6   3  23         53.52         42.11        13.29 o
   7   3  23          1.78         -6.71         9.73 o
   8   3  23          4.99         -2.88         9.05 o
   9   3  23          0.85          4.77         7.79 o
   0   4  23          4.50         -0.83         5.14 o
   1   4  23         15.44         12.85         3.30 o
   2   4  23         71.32         73.43         9.71 o
   3   4  23         60.07         49.67         7.62 o
   4   4  23         99.65         95.93        16.56 o
   5   4  23          1.91          0.42        13.31 o
   6   4  23          0.29         -1.19         5.18 o
   7   4  23          3.60         16.72         5.81 o
   8   4  23          0.77         -2.26         5.70 o
   1   5  23          6.67          8.50         5.55 o
   2   5  23          0.51         -0.05         3.53 o
   3   5  23          3.45          2.75         6.10 o
   4   5  23         12.04          5.08         9.03 o
   5   5  23         11.64          8.61         7.24 o
   6   5  23          9.60         20.81        11.05 o
   0   6  23         20.88         34.94        10.23 o
   1   6  23          5.17          0.52         6.76 o
   2   6  23          7.94         19.56         7.61 o
   3   6  23          4.27         -1.04         4.91 o
   0   0  24        827.23       1049.07        91.67 o
   1   0  24        193.54        202.84        28.99 o
   2   0  24        384.66        427.55        40.97 o
   3   0  24         77.74         99.04        21.22 o
   4   0  24         37.94         43.20        13.79 o
   5   0  24        378.15        401.88        37.10 o
   6   0  24        126.23        113.28        19.83 o
   7   0  24        374.15        378.00        36.83 o
   8   0  24          0.82         -1.59         6.44 o
   9   0  24        207.51        238.00        37.85 o
   1   1  24          5.09          9.30         5.12 o
   2   1  24         81.07         89.26        13.52 o
   3   1  24        157.37        166.66        18.77 o
   4   1  24          6.68          5.55         2.95 o
   5   1  24          7.98          2.76         5.74 o
   6   1  24         31.57         30.72         6.41 o
   7   1  24          3.77          3.08         4.25 o
   8   1  24         89.04         89.03        12.75 o
   9   1  24         42.86         32.74         8.97 o
   0   2  24        135.91        149.28        34.20 o
   1   2  24          7.19          4.06         4.71 o
   2   2  24         30.11         27.86         5.31 o
   3   2  24         48.00         50.37         9.42 o
   4   2  24          1.38          1.57         5.63 o
   5   2  24          0.40         -4.28         4.41 o
   6   2  24          1.06          0.24         4.55 o
   7   2  24          5.38          4.51         4.93 o
   8   2  24          2.58          0.63         6.17 o
   9   2  24         28.67         26.88         7.74 o
   1   3  24        292.05        251.36        20.28 o
   2   3  24          1.01         -3.65         3.65 o
   3   3  24          9.50         17.88         7.38 o
   4   3  24         30.05         22.51         7.95 o
   5   3  24          4.23          1.18         4.57 o
   6   3  24          0.49         -1.84         5.08 o
   7   3  24          7.74         16.25         9.01 o
   8   3  24         27.85         35.16        10.77 o
   0   4  24        115.27        105.05        17.47 o
   1   4  24         13.67         14.95         4.48 o
   2   4  24         24.29         24.45         5.61 o
   3   4  24         34.77         28.09         7.87 o
   4   4  24          0.95         45.70        10.51 o
   5   4  24          3.43          5.08         6.54 o
   6   4  24         16.59         40.58        11.12 o
   7   4  24          0.19          5.55         4.32 o
   1   5  24          7.65          7.79         4.63 o
   2   5  24         35.79         23.91         7.88 o
   3   5  24          9.28          5.06         4.89 o
   4   5  24         11.79          3.92         4.93 o
   5   5  24          3.86         -3.26         7.10 o
   0   6  24          6.24          5.49         5.61 o
   1   6  24          0.03          9.76         6.58 o
   1   1  25         69.02         63.71        12.71 o
   2   1  25          0.06          1.52         4.01 o
   3   1  25         79.88         95.45        14.51 o
   4   1  25         10.63         12.96         7.64 o
   5   1  25          9.61          5.12         3.79 o
   6   1  25         24.64         22.40         7.40 o
   7   1  25         31.43         46.27        13.44 o
   8   1  25          0.71          1.52         6.74 o
   0   2  25        179.04        191.67        30.23 o
   1   2  25          2.02         -6.49         6.49 o
   2   2  25          0.02          2.82         4.23 o
   3   2  25          2.59          4.26         5.11 o
   4   2  25         95.15        110.62        15.30 o
   5   2  25         13.98         20.45         5.11 o
   6   2  25          6.98         -2.27         5.73 o
   7   2  25         15.70         17.70        10.70 o
   8   2  25         48.16         35.20         8.84 o
   1   3  25          4.31          1.58         7.11 o
   2   3  25         32.10         30.57         7.48 o
   3   3  25          8.16         12.41         5.43 o
   4   3  25         27.53         18.06         5.18 o
   5   3  25         59.47         83.29        12.93 o
   6   3  25         40.60         31.34         8.37 o
   7   3  25         13.12         20.86         5.76 o
   0   4  25         76.62         78.07        15.18 o
   1   4  25         91.08         99.06        13.63 o
   2   4  25          0.64         -7.53         7.53 o
   3   4  25         18.42         19.60         7.97 o
   4   4  25         15.68         11.27         8.27 o
   5   4  25          0.34         -1.93         4.82 o
   6   4  25          5.90         13.85         7.39 o
   1   5  25         72.23         98.16        12.22 o
   2   5  25         39.85         20.82         8.07 o
   3   5  25        123.14        141.95        18.52 o
   4   5  25          1.52          2.43         5.16 o
   0   0  26        978.42       1032.94        95.63 o
   1   0  26        111.08        136.56        24.71 o
   2   0  26          0.04         -0.38        10.50 o
   3   0  26         17.09         11.46         6.12 o
   4   0  26          3.32         -5.56         5.56 o
   5   0  26          5.77         -7.93         7.93 o
   6   0  26          0.08          6.99         7.35 o
   7   0  26         17.97         42.80        12.75 o
   8   0  26          0.00        -17.86        20.97 o
   1   1  26         23.24         15.83         7.14 o
   2   1  26          6.01          9.32         6.28 o
   3   1  26        150.15        160.94        18.98 o
   4   1  26         23.53         25.24         7.32 o
   5   1  26         11.50          6.78         5.05 o
   6   1  26          0.22          1.10         4.44 o
   7   1  26          0.58         -1.29         4.31 o
   8   1  26         24.33         46.94        12.65 o
   0   2  26          6.50          8.42         9.87 o
   1   2  26         12.75          6.64         4.65 o
   2   2  26          0.70         -0.05         3.94 o
   3   2  26         15.14          0.99         8.03 o
   4   2  26          2.14          3.44         5.96 o
   5   2  26         20.45          2.69        11.27 o
   6   2  26         53.34         31.47         9.28 o
   7   2  26         37.97         46.34        16.23 o
   1   3  26          0.66         -0.93         5.80 o
   2   3  26         30.19         13.17         6.15 o
   3   3  26          0.44          1.49         5.60 o
   4   3  26         22.92         31.35        10.50 o
   5   3  26          0.91         -7.98         8.02 o
   6   3  26          2.78          4.96         4.83 o
   0   4  26         27.82         11.50         8.44 o
   1   4  26        110.80        125.38        18.59 o
   2   4  26          3.01          5.20         7.15 o
   3   4  26          8.94         13.28         7.93 o
   4   4  26          6.45          6.58         9.38 o
   1   1  27         62.81         68.28        12.96 o
   2   1  27        158.65        181.85        21.00 o
   3   1  27          4.56          3.37        12.81 o
   4   1  27          0.32          1.82         5.42 o
   5   1  27          0.01         -5.60         7.06 o
   6   1  27          8.77          9.63         7.09 o
   0   2  27          5.14         12.30         7.96 o
   1   2  27         63.50         51.89        14.47 o
   2   2  27         52.01         33.17         9.15 o
   3   2  27         14.15          7.72         3.97 o
   4   2  27         16.47         15.84         5.59 o
   5   2  27          3.33         -3.57         8.31 o
   6   2  27         10.94          1.52         7.54 o
   1   3  27          7.16          4.55         9.32 o
   2   3  27         17.59          6.63         4.46 o
   3   3  27          6.58         10.78         6.90 o
   4   3  27          6.84         11.12         5.90 o
   5   3  27         15.30          5.71        13.08 o
   0   4  27         18.89         22.66        10.84 o
   1   4  27         22.53         18.96         6.81 o
   2   4  27          0.19          7.55         6.51 o
   3   4  27          1.16          8.39         8.36 o
   0   0  28         48.10        147.59        38.64 o
   1   0  28         68.00         91.76        21.81 o
   2   0  28         81.41         77.66        19.24 o
   3   0  28         36.84         32.71        12.90 o
   4   0  28         31.97         22.32        11.03 o
   5   0  28         11.67         12.01        13.55 o
   1   1  28         21.46         23.99         8.06 o
   2   1  28         12.19         15.97         7.92 o
   3   1  28         97.91         92.81        15.27 o
   4   1  28          9.54          8.57         4.23 o
   5   1  28          0.00          5.84         3.59 o
   0   2  28         69.06         86.52        21.77 o
   1   2  28          0.52         -3.89         4.89 o
   2   2  28         13.59         29.03         8.49 o
   3   2  28          3.75         -2.54         4.48 o
   4   2  28          1.48          9.67         9.69 o
   1   3  28         13.43          4.60         5.48 o
   2   3  28          2.77          5.83         5.35 o
   3   3  28          1.53          5.89         5.67 o
   1   1  29          0.01          2.95         5.68 o
   2   1  29         20.17          5.65         9.55 o
   3   1  29          0.55          7.76         5.42 o
   0   2  29          4.47          9.18         8.78 o
   1   2  29          0.11          4.97         9.91 o
   2   2  29         45.71         41.42         9.78 o
   0   0  30         20.86         68.11        28.50 o
                                                
