# Supplementary material for: Crystal structure of two N′-(1-phenyl­benzyl­idene)-2-(thio­phen-3-yl)acetohydrazides
Source: Acta Crystallogr E Crystallogr Commun. 2019 Jul 2;75(Pt 8):1090–5. doi: 10.1107/S2056989019008892 (PMC6690450; doi:10.1107/S2056989019008892)
Supplement: Supplementary file 3 [file e-75-01090-3bsup3.hkl]

#
# h,k,l, Fc-squared, Fo-squared, sigma(Fo-squared), status flag
#
data_3b
_shelx_title ' tr1011_a.res in P-1'
_shelx_refln_list_code          4
_shelx_F_calc_maximum      136.24
_exptl_crystal_F_000       288.00
_reflns_d_resolution_high  0.8001

loop_
 _space_group_symop_operation_xyz
 'x, y, z'
 '-x, -y, -z'

_cell_length_a     6.5185
_cell_length_b     9.7447
_cell_length_c    10.9291
_cell_angle_alpha  78.327
_cell_angle_beta   83.070
_cell_angle_gamma  87.013

_shelx_F_squared_multiplier     1.000

loop_
 _refln_index_h
 _refln_index_k
 _refln_index_l
 _refln_F_squared_calc
 _refln_F_squared_meas
 _refln_F_squared_sigma
 _refln_observed_status
   1   0   0         39.04         47.18         0.54 o
   2   0   0        533.71        446.40         2.82 o
   3   0   0        293.12        283.24         2.67 o
   4   0   0          0.03          0.67         0.20 o
   5   0   0         87.72         88.30         1.88 o
   6   0   0          8.45          9.85         0.98 o
   7   0   0          2.43          4.88         0.77 o
   8   0   0          1.22          3.97         1.56 o
  -8   1   0          1.27          0.86         0.77 o
  -7   1   0          1.17          1.16         0.67 o
  -6   1   0         22.03         24.75         1.20 o
  -5   1   0         47.57         48.00         1.14 o
  -4   1   0        762.46        773.02         7.90 o
  -3   1   0         19.49         20.74         0.51 o
  -2   1   0          0.08          4.84         0.21 o
  -1   1   0        122.19        139.24         0.89 o
   1   1   0          3.95          0.62         0.09 o
   2   1   0        589.04        565.63         3.54 o
   3   1   0         17.72         13.11         0.55 o
   4   1   0        785.76        804.25         6.75 o
   5   1   0        103.55        105.43         1.97 o
   6   1   0         23.18         25.17         1.38 o
   7   1   0         14.02         14.10         1.24 o
   8   1   0         13.25         16.95         2.19 o
  -7   2   0          4.79          3.41         0.74 o
  -6   2   0         31.58         29.61         1.42 o
  -5   2   0          3.43          3.62         0.37 o
  -4   2   0        504.06        505.65         7.49 o
  -3   2   0        370.25        342.89         2.57 o
  -2   2   0          2.93          0.67         0.12 o
  -1   2   0       2040.73       2129.71        10.26 o
   0   2   0      10940.99      10747.41       117.48 o
   1   2   0         81.10         60.01         0.75 o
   2   2   0          2.11          0.16         0.12 o
   3   2   0         54.83         50.88         1.25 o
   4   2   0         94.14         86.21         1.99 o
   5   2   0         64.54         61.24         1.49 o
   6   2   0         91.26         91.26         2.74 o
   7   2   0         10.45         15.23         1.27 o
   8   2   0          1.15         -1.27         2.50 o
  -7   3   0          0.40          0.45         0.44 o
  -6   3   0         16.81         17.13         1.06 o
  -5   3   0          2.28          1.62         0.36 o
  -4   3   0         16.76         17.46         0.81 o
  -3   3   0          0.38          2.03         0.22 o
  -2   3   0         39.30         32.47         0.63 o
  -1   3   0         71.71         91.14         1.22 o
   0   3   0        662.60        652.47         4.60 o
   1   3   0        149.71        120.90         1.27 o
   2   3   0        647.64        674.32         4.62 o
   3   3   0        578.53        547.88         4.80 o
   4   3   0          2.63          1.89         0.37 o
   5   3   0         84.93         89.39         2.39 o
   6   3   0          6.57         11.55         1.05 o
   7   3   0         50.79         53.88         2.80 o
  -7   4   0          6.39          6.99         1.30 o
  -6   4   0         17.55         18.99         1.13 o
  -5   4   0        107.20        104.45         2.26 o
  -4   4   0         22.43         25.31         1.17 o
  -3   4   0        124.41        118.38         1.85 o
  -2   4   0          0.03          0.26         0.15 o
  -1   4   0       1130.03       1140.36         8.58 o
   0   4   0          7.12         13.19         0.77 o
   1   4   0        200.60        237.74         2.12 o
   2   4   0         11.49          7.23         0.36 o
   3   4   0        126.03        136.43         1.89 o
   4   4   0         23.49         19.74         1.01 o
   5   4   0        148.12        141.61         3.71 o
   6   4   0         76.28         69.15         3.75 o
   7   4   0        137.38        156.80         4.99 o
  -7   5   0          1.54          1.66         0.89 o
  -6   5   0          0.22          0.33         0.44 o
  -5   5   0         49.48         48.63         1.96 o
  -4   5   0        404.11        413.02         5.37 o
  -3   5   0         14.42         13.44         0.72 o
  -2   5   0          0.03          0.79         0.22 o
  -1   5   0        187.25        216.82         4.54 o
   0   5   0         59.70         84.00         2.03 o
   1   5   0         92.93         93.53         1.49 o
   2   5   0         24.25         32.27         1.00 o
   3   5   0        297.91        277.92         5.01 o
   4   5   0         13.65         10.47         0.85 o
   5   5   0         49.52         53.01         2.36 o
   6   5   0          1.56          1.43         0.75 o
   7   5   0         15.08         17.08         2.85 o
  -6   6   0          2.12          1.81         0.65 o
  -5   6   0         16.91         19.77         1.24 o
  -4   6   0         72.56         64.35         2.08 o
  -3   6   0        150.66        167.51         3.50 o
  -2   6   0         87.91         94.16         2.42 o
  -1   6   0        513.71        503.04         5.75 o
   1   6   0         25.12         19.16         0.72 o
   2   6   0         21.72         22.02         0.90 o
   3   6   0         40.86         39.32         1.21 o
   4   6   0         84.92         81.26         2.41 o
   5   6   0         64.53         60.72         3.50 o
   6   6   0          0.46          1.12         1.10 o
   7   6   0         69.21         78.85         7.23 o
  -6   7   0          0.12          0.52         0.67 o
  -5   7   0         22.05         19.81         1.48 o
  -4   7   0         35.13         32.66         1.75 o
  -3   7   0         10.64         11.75         0.97 o
  -2   7   0          8.18          6.53         0.98 o
  -1   7   0          0.48          0.19         0.33 o
   1   7   0         92.62         86.13         2.31 o
   2   7   0         93.25         86.70         1.97 o
   3   7   0          3.38          3.66         0.78 o
   4   7   0          0.01         -0.04         0.62 o
   5   7   0         25.81         27.43         2.45 o
   6   7   0          1.14          2.41         1.00 o
  -5   8   0          1.39          1.94         0.69 o
  -4   8   0          0.01          6.71         0.99 o
  -3   8   0          2.89          1.84         0.59 o
  -2   8   0        179.53        170.01         4.53 o
  -1   8   0         13.70         13.93         1.24 o
   0   8   0         14.85         54.55         2.65 o
   1   8   0         75.77         79.58         2.55 o
   2   8   0         30.50         30.24         1.53 o
   3   8   0        107.80        124.77         3.83 o
   4   8   0         82.09         88.55         3.27 o
   5   8   0          7.65          7.33         1.39 o
   6   8   0         10.33         16.79         2.20 o
  -5   9   0         16.66         14.82         1.72 o
  -4   9   0         19.99         15.31         1.49 o
  -3   9   0         23.95         30.54         3.16 o
  -2   9   0          2.95          1.68         0.55 o
  -1   9   0          2.17          2.41         0.64 o
   0   9   0         18.84         31.60         1.96 o
   1   9   0          1.61          1.35         0.52 o
   2   9   0        103.39        109.84         4.24 o
   3   9   0        187.24        188.48         5.71 o
   4   9   0          6.31          6.36         0.95 o
   5   9   0          0.36          0.29         1.33 o
  -4  10   0          8.73         11.58         1.65 o
  -3  10   0          4.39          3.72         1.01 o
  -2  10   0         26.28         26.36         2.22 o
  -1  10   0         26.56         20.93         2.48 o
   0  10   0         10.25         14.20         1.41 o
   1  10   0          6.72          7.08         1.25 o
   2  10   0         11.58          8.79         1.27 o
   3  10   0         18.97         18.16         1.89 o
   4  10   0         46.64         50.25         3.49 o
  -2  11   0          0.03          1.34         0.67 o
  -1  11   0          0.41         -0.14         0.60 o
   0  11   0          0.01          3.55         0.97 o
   1  11   0          0.00          0.42         0.75 o
   2  11   0          0.02         -0.71         0.71 o
   3  11   0         74.61         68.94         3.80 o
  -2 -11   1          0.01          0.25         0.65 o
  -1 -11   1          3.37          1.40         1.97 o
   0 -11   1          0.10          2.69         3.67 o
   1 -11   1          0.06         -0.19         0.73 o
   2 -11   1          3.90          1.90         0.81 o
  -4 -10   1          6.67          3.51         0.92 o
  -3 -10   1         11.48         11.15         1.31 o
  -2 -10   1          9.95          5.65         1.11 o
  -1 -10   1          3.70          4.30         0.99 o
   0 -10   1          1.25          0.08         0.47 o
   1 -10   1          0.29         -0.10         0.62 o
   2 -10   1          0.40         -0.07         0.63 o
   3 -10   1          3.02          3.11         0.70 o
   4 -10   1          0.41          1.24         1.05 o
  -5  -9   1          2.88          4.71         2.66 o
  -4  -9   1         10.15          9.01         1.13 o
  -3  -9   1          3.99          6.40         0.96 o
  -2  -9   1         17.66         15.35         1.63 o
  -1  -9   1          8.83          8.01         1.03 o
   0  -9   1          1.01          1.20         0.52 o
   1  -9   1          9.08          8.52         1.08 o
   2  -9   1          4.09          2.58         0.62 o
   3  -9   1          3.98          2.01         0.58 o
   4  -9   1          5.97          5.94         1.05 o
   5  -9   1         25.72         23.65         2.18 o
  -5  -8   1          7.07          6.97         1.35 o
  -4  -8   1          5.01          4.41         1.15 o
  -3  -8   1          3.00          3.61         0.73 o
  -2  -8   1         21.49         23.54         1.88 o
  -1  -8   1         18.29         19.93         1.50 o
   0  -8   1          0.99          0.28         0.54 o
   1  -8   1         10.95         11.03         1.16 o
   2  -8   1          0.13          0.67         0.62 o
   3  -8   1          5.47          4.83         0.74 o
   4  -8   1         36.33         39.80         2.05 o
   5  -8   1          2.91          3.24         0.74 o
  -6  -7   1          2.30          4.62         1.24 o
  -5  -7   1          8.96          6.75         1.31 o
  -4  -7   1          0.04          0.13         0.47 o
  -3  -7   1         16.57         17.34         1.36 o
  -2  -7   1         74.97         69.76         2.97 o
  -1  -7   1         12.04         12.83         1.59 o
   0  -7   1          0.57          1.15         0.29 o
   1  -7   1         11.83         11.21         0.82 o
   2  -7   1          6.32          8.49         0.97 o
   3  -7   1         39.32         44.05         1.89 o
   4  -7   1        107.25        101.97         3.12 o
   5  -7   1         20.50         20.92         1.53 o
   6  -7   1          0.64          1.01         0.64 o
  -6  -6   1          0.02         -0.82         0.82 o
  -5  -6   1         20.56         21.64         2.14 o
  -4  -6   1        284.90        285.91         4.96 o
  -3  -6   1          0.17          0.06         0.20 o
  -2  -6   1         28.45         22.49         1.19 o
  -1  -6   1         43.33         35.45         1.44 o
   0  -6   1        398.49        429.86         5.66 o
   1  -6   1         11.13          8.43         0.80 o
   2  -6   1         50.61         45.30         2.48 o
   3  -6   1          0.43          0.84         0.44 o
   4  -6   1         35.06         33.93         1.71 o
   5  -6   1          1.34          1.53         0.58 o
   6  -6   1          1.30          2.90         0.75 o
  -7  -5   1          0.12          0.27         0.60 o
  -6  -5   1          4.52         10.00         1.53 o
  -5  -5   1         47.42         49.98         3.06 o
  -4  -5   1         18.00         16.58         0.87 o
  -3  -5   1         88.88         90.32         2.08 o
  -2  -5   1        101.57        107.63         2.35 o
  -1  -5   1         37.23         33.26         1.12 o
   0  -5   1        259.24        304.16         3.15 o
   1  -5   1         74.84         72.13         2.14 o
   2  -5   1        169.61        158.87         3.20 o
   3  -5   1         18.04         15.89         1.03 o
   4  -5   1        878.30        885.64        10.26 o
   5  -5   1          6.13          5.76         0.68 o
   6  -5   1          0.95          1.13         0.56 o
   7  -5   1          0.30          0.80         0.73 o
  -7  -4   1         19.78         23.48         1.96 o
  -6  -4   1          8.54          8.02         1.34 o
  -5  -4   1         99.17         99.10         6.25 o
  -4  -4   1        223.98        226.38         4.91 o
  -3  -4   1         10.33          6.04         0.46 o
  -2  -4   1         39.74         24.88         0.75 o
  -1  -4   1        133.25        139.19         2.08 o
   0  -4   1       1016.86       1005.12         7.19 o
   1  -4   1        220.83        258.43         3.57 o
   2  -4   1         13.94         13.13         0.70 o
   3  -4   1         49.46         57.82         1.39 o
   4  -4   1        299.34        306.45         4.31 o
   5  -4   1          0.24          0.02         0.27 o
   6  -4   1          8.92         11.60         1.00 o
   7  -4   1          0.11          0.23         0.78 o
  -7  -3   1          0.17          1.47         0.69 o
  -6  -3   1          0.86          1.84         0.72 o
  -5  -3   1         35.87         36.68         1.79 o
  -4  -3   1        227.47        209.45         3.40 o
  -3  -3   1         22.48         19.79         0.75 o
  -2  -3   1        330.44        296.05         2.69 o
  -1  -3   1        241.80        199.27         1.73 o
   0  -3   1       3172.61       3302.41        19.43 o
   1  -3   1        997.13       1007.01         6.88 o
   2  -3   1        183.68        192.65         2.08 o
   3  -3   1         28.46         22.77         0.66 o
   4  -3   1        519.76        532.71         5.15 o
   5  -3   1         65.12         66.67         1.73 o
   6  -3   1          4.52          3.41         0.50 o
   7  -3   1          0.13          0.87         0.79 o
  -7  -2   1          1.37          0.86         0.45 o
  -6  -2   1         32.50         32.24         1.83 o
  -5  -2   1        155.51        150.25         4.28 o
  -4  -2   1         17.62         21.79         0.76 o
  -3  -2   1          0.21          2.09         0.30 o
  -2  -2   1         12.75         22.22         0.55 o
  -1  -2   1       2332.01       2381.82        11.17 o
   0  -2   1         35.55         37.46         0.59 o
   1  -2   1         52.65         62.12         0.93 o
   2  -2   1          0.65          9.45         0.31 o
   3  -2   1         45.08         32.21         0.70 o
   4  -2   1        143.51        138.27         2.02 o
   5  -2   1         41.68         44.84         1.35 o
   6  -2   1         48.26         48.81         1.74 o
   7  -2   1         83.83         85.97         3.58 o
  -7  -1   1          0.05          0.36         0.49 o
  -6  -1   1         25.95         21.34         1.28 o
  -5  -1   1         66.58         66.57         1.55 o
  -4  -1   1         15.08         10.26         0.49 o
  -3  -1   1        115.36        117.64         1.30 o
  -2  -1   1         98.42         68.53         1.01 o
  -1  -1   1          1.02          6.30         0.29 o
   0  -1   1        628.39        629.76         3.77 o
   1  -1   1       1929.34       1849.52         8.19 o
   2  -1   1          0.53          0.36         0.11 o
   3  -1   1          0.22          2.01         0.19 o
   4  -1   1          9.64          8.16         0.44 o
   5  -1   1          0.06         -0.05         0.29 o
   6  -1   1          1.28          2.21         0.46 o
   7  -1   1          1.08          2.00         0.69 o
   8  -1   1          2.82          3.12         0.85 o
  -7   0   1          0.23          0.28         0.55 o
  -6   0   1         68.17         65.98         2.24 o
  -5   0   1        124.09        117.20         1.99 o
  -4   0   1        177.15        210.16         2.53 o
  -3   0   1         14.83          7.91         0.29 o
  -2   0   1         36.76         36.93         0.58 o
  -1   0   1         58.37         72.33         0.67 o
   1   0   1        238.59        296.90         1.85 o
   2   0   1        394.34        323.12         2.02 o
   3   0   1         17.82         14.57         0.44 o
   4   0   1          6.02          9.99         0.57 o
   5   0   1         80.13         83.40         2.07 o
   6   0   1          5.60          3.83         0.57 o
   7   0   1        155.45        164.92         4.95 o
   8   0   1          8.01          6.71         1.93 o
  -7   1   1          7.80          5.59         0.82 o
  -6   1   1         34.80         33.90         1.65 o
  -5   1   1        205.24        189.43         3.85 o
  -4   1   1          1.17          0.68         0.14 o
  -3   1   1         19.28         11.42         0.39 o
  -2   1   1         68.31         48.84         0.62 o
  -1   1   1        182.16        221.66         1.19 o
   0   1   1        927.36        904.85         6.53 o
   1   1   1       3832.83       3727.17        17.69 o
   2   1   1         22.59         11.22         0.31 o
   3   1   1        534.14        513.87         4.38 o
   4   1   1          1.16          1.14         0.24 o
   5   1   1         23.34         22.72         0.93 o
   6   1   1         19.97         21.06         1.17 o
   7   1   1         36.49         39.59         2.39 o
   8   1   1         10.27         12.99         1.87 o
  -7   2   1          2.05          3.19         0.63 o
  -6   2   1        164.05        166.25         3.69 o
  -5   2   1         13.25         12.55         0.82 o
  -4   2   1         47.60         62.89         1.23 o
  -3   2   1          4.05          6.88         0.33 o
  -2   2   1        111.03        106.00         1.04 o
  -1   2   1       2357.33       2234.53        13.26 o
   0   2   1          0.26          0.12         0.10 o
   1   2   1          8.21          0.17         0.14 o
   2   2   1          0.66          0.06         0.11 o
   3   2   1         75.65         74.72         1.13 o
   4   2   1         10.01         11.77         0.66 o
   5   2   1          8.51          9.55         0.58 o
   6   2   1          2.16          2.81         0.56 o
   7   2   1          0.50          1.02         0.54 o
   8   2   1          0.00         -0.34         0.93 o
  -7   3   1          1.05          1.04         0.56 o
  -6   3   1          2.33          1.94         0.49 o
  -5   3   1        361.87        367.62         4.93 o
  -4   3   1         82.06         84.08         1.71 o
  -3   3   1        169.31        165.44         1.75 o
  -2   3   1        298.02        291.06         2.41 o
  -1   3   1       3942.76       3994.32        25.36 o
   0   3   1       1239.96       1196.90         9.03 o
   1   3   1        227.50        251.56         2.11 o
   2   3   1        814.31        740.84         5.03 o
   3   3   1          0.59          0.13         0.13 o
   4   3   1         24.58         23.31         0.78 o
   5   3   1        104.41        100.88         2.35 o
   6   3   1          7.78          9.74         0.83 o
   7   3   1         31.80         37.62         2.28 o
  -7   4   1          5.08          6.53         1.38 o
  -6   4   1         64.62         66.58         2.50 o
  -5   4   1        188.30        184.48         3.46 o
  -4   4   1         18.94         15.52         0.85 o
  -3   4   1         22.29         21.19         0.74 o
  -2   4   1          1.14          0.55         0.20 o
  -1   4   1       1005.96       1061.76        12.13 o
   0   4   1        309.15        375.26         3.56 o
   1   4   1        166.87        144.81         1.65 o
   2   4   1         38.61         49.16         1.57 o
   3   4   1         24.05         32.11         0.69 o
   4   4   1         46.52         45.25         1.14 o
   5   4   1          5.51          5.79         0.82 o
   6   4   1          8.93         10.75         1.31 o
   7   4   1        102.73         94.64         3.74 o
  -7   5   1          0.03         -0.38         0.88 o
  -6   5   1          6.86          6.33         0.96 o
  -5   5   1         88.74         88.41         2.48 o
  -4   5   1          3.49          3.36         0.48 o
  -3   5   1        173.66        164.06         2.59 o
  -2   5   1        102.62         98.19         1.78 o
  -1   5   1       2261.38       2391.57        19.85 o
   0   5   1        387.32        408.70         5.15 o
   1   5   1         31.62         26.59         1.00 o
   2   5   1        291.20        272.90         3.99 o
   3   5   1        271.56        297.18         4.46 o
   4   5   1         42.43         42.27         0.80 o
   5   5   1         54.71         55.75         2.45 o
   6   5   1          1.16          2.49         0.87 o
   7   5   1          4.37          2.71         1.80 o
  -6   6   1          0.39          0.38         0.77 o
  -5   6   1         41.17         39.80         1.93 o
  -4   6   1        131.14        133.71         2.94 o
  -3   6   1          0.05          0.21         0.27 o
  -2   6   1         36.55         34.09         1.17 o
  -1   6   1        197.32        212.54         3.63 o
   0   6   1          3.87          4.41         0.54 o
   1   6   1        143.38        135.87         2.20 o
   2   6   1          2.41          1.34         0.38 o
   3   6   1         81.05         86.50         2.39 o
   4   6   1          5.51          5.50         0.66 o
   5   6   1         14.62         14.17         1.32 o
   6   6   1          5.03          6.67         1.30 o
   7   6   1         48.06         49.77         3.61 o
  -6   7   1          0.03          0.15         0.51 o
  -5   7   1         25.13         26.35         1.64 o
  -4   7   1         40.75         40.09         1.87 o
  -3   7   1          0.28          0.59         0.35 o
  -2   7   1        126.28        122.43         2.18 o
  -1   7   1        167.41        172.22         4.37 o
   0   7   1         66.99         76.34         2.57 o
   1   7   1          9.74         11.02         0.69 o
   2   7   1        120.82        118.79         2.25 o
   3   7   1          1.87          0.29         0.34 o
   4   7   1         95.75         98.73         4.53 o
   5   7   1         50.46         49.14         2.47 o
   6   7   1          2.95          0.85         0.95 o
  -5   8   1          3.81          2.70         0.83 o
  -4   8   1         17.04         16.90         1.45 o
  -3   8   1          4.95          3.11         0.66 o
  -2   8   1         33.16         30.35         1.54 o
  -1   8   1         26.15         22.48         0.97 o
   0   8   1          1.90          2.05         0.75 o
   1   8   1          8.42          8.26         0.93 o
   2   8   1         12.67         14.53         1.01 o
   3   8   1          1.17          0.41         0.56 o
   4   8   1         24.23         27.79         1.83 o
   5   8   1          0.53          0.70         0.89 o
   6   8   1          4.72          4.52         1.21 o
  -5   9   1          5.26          1.19         0.84 o
  -4   9   1         15.19         18.57         1.80 o
  -3   9   1          1.45          0.68         0.46 o
  -2   9   1         17.60         19.87         2.26 o
  -1   9   1         78.16         79.38         3.05 o
   0   9   1          0.87          0.33         0.40 o
   1   9   1          1.05          0.20         0.46 o
   2   9   1        102.32        109.39         4.21 o
   3   9   1         19.66         18.16         1.56 o
   4   9   1         81.84         76.84         3.23 o
   5   9   1         13.73         14.38         2.35 o
  -4  10   1          0.21          0.55         0.71 o
  -3  10   1          6.92          3.40         0.95 o
  -2  10   1         12.73         10.71         2.12 o
  -1  10   1         26.64         25.04         4.75 o
   0  10   1          0.03          0.08         0.43 o
   1  10   1          0.24          0.41         0.91 o
   2  10   1          4.51          1.97         0.79 o
   3  10   1         21.71         24.98         2.17 o
   4  10   1         18.74         18.18         1.68 o
  -3  11   1         14.07         14.17         2.39 o
  -2  11   1         22.01         21.81         2.50 o
  -1  11   1         37.63         34.15         2.54 o
   0  11   1          3.06          3.87         3.74 o
   1  11   1          5.64          8.23         1.34 o
   2  11   1          0.24         -0.84         0.84 o
   3  11   1          0.79          1.30         0.86 o
   0  12   1          0.63          1.76         1.20 o
   1  12   1          4.68         12.13         2.47 o
  -2 -11   2          0.37         -1.56         1.79 o
  -1 -11   2          4.42          3.09         1.27 o
   0 -11   2         35.12         32.90         7.29 o
   1 -11   2          0.75          0.14         1.15 o
   2 -11   2          0.75          1.03         0.83 o
  -3 -10   2         36.04         38.07         2.74 o
  -2 -10   2          0.00         -0.43         0.64 o
  -1 -10   2         10.78          7.98         1.64 o
   0 -10   2          7.06          7.36         1.10 o
   1 -10   2         21.40         20.65         1.83 o
   2 -10   2          4.02          5.64         0.91 o
   3 -10   2         10.51         10.41         1.53 o
  -4  -9   2         23.69         26.98         2.31 o
  -3  -9   2         61.32         67.00         2.96 o
  -2  -9   2         12.06         12.99         1.25 o
  -1  -9   2         30.75         32.26         2.82 o
   0  -9   2         14.59         15.25         1.47 o
   1  -9   2         34.79         35.89         2.26 o
   2  -9   2          0.95          0.50         0.41 o
   3  -9   2          0.09          0.66         0.48 o
   4  -9   2          0.26          0.76         0.55 o
  -5  -8   2          2.54          0.31         1.49 o
  -4  -8   2          0.26         -0.08         0.62 o
  -3  -8   2         63.04         71.41         2.88 o
  -2  -8   2         11.25          8.59         1.18 o
  -1  -8   2          0.01         -0.11         0.38 o
   0  -8   2         24.79         26.04         1.40 o
   1  -8   2         44.74         47.28         2.19 o
   2  -8   2          8.42          9.39         1.10 o
   3  -8   2         21.60         22.09         1.43 o
   4  -8   2         23.03         22.04         1.57 o
   5  -8   2          0.13         -0.52         0.57 o
  -6  -7   2          0.52          2.46         1.01 o
  -5  -7   2          2.75          1.78         0.88 o
  -4  -7   2         55.22         57.51         2.86 o
  -3  -7   2         17.55         17.51         1.34 o
  -2  -7   2         18.46         16.90         1.52 o
  -1  -7   2        151.08        149.78         4.13 o
   0  -7   2          2.30          1.81         0.61 o
   1  -7   2          3.98          3.76         0.41 o
   2  -7   2         50.45         52.56         2.37 o
   3  -7   2        122.77        119.31         3.18 o
   4  -7   2          6.56          8.41         0.94 o
   5  -7   2          1.42          1.15         0.56 o
   6  -7   2          0.53          1.81         0.65 o
  -6  -6   2          9.18         11.53         1.73 o
  -5  -6   2          0.85          0.37         0.94 o
  -4  -6   2        183.11        182.47         4.05 o
  -3  -6   2          1.61          1.13         0.49 o
  -2  -6   2         25.64         28.23         1.80 o
  -1  -6   2          5.00          5.42         0.53 o
   0  -6   2        198.39        199.80         3.39 o
   1  -6   2          5.42          5.80         0.48 o
   2  -6   2         18.73         17.41         1.30 o
   3  -6   2        316.02        314.70         5.10 o
   4  -6   2         28.71         29.09         1.61 o
   5  -6   2         11.64         12.14         1.34 o
   6  -6   2          3.31          2.90         0.77 o
  -7  -5   2          4.72          1.65         1.34 o
  -6  -5   2          0.75          1.51         0.82 o
  -5  -5   2         11.85          9.31         1.99 o
  -4  -5   2         14.36         14.53         1.00 o
  -3  -5   2         13.43         15.59         0.88 o
  -2  -5   2          1.68          0.37         0.16 o
  -1  -5   2        533.90        545.18         5.47 o
   0  -5   2          4.71          8.11         1.40 o
   1  -5   2          0.43          0.52         0.28 o
   2  -5   2          7.75          7.40         0.70 o
   3  -5   2          0.02         -0.09         0.20 o
   4  -5   2        223.66        221.32         4.33 o
   5  -5   2         11.40          9.97         0.99 o
   6  -5   2         31.74         35.54         2.61 o
   7  -5   2         10.87         14.93         1.81 o
  -7  -4   2          3.21          4.24         1.07 o
  -6  -4   2         12.17         13.83         1.46 o
  -5  -4   2         12.11         11.36         1.56 o
  -4  -4   2        339.83        334.80         8.23 o
  -3  -4   2        101.10        111.70         2.10 o
  -2  -4   2         41.75         45.03         1.17 o
  -1  -4   2        548.93        538.75         4.43 o
   0  -4   2        208.49        220.78         3.10 o
   1  -4   2         26.44         26.99         1.18 o
   2  -4   2          6.21          3.57         0.28 o
   3  -4   2         35.97         28.44         0.98 o
   4  -4   2          2.17          2.80         0.48 o
   5  -4   2         20.72         23.16         1.16 o
   6  -4   2         24.87         23.76         1.77 o
   7  -4   2          0.00         -0.19         0.68 o
  -7  -3   2          3.74          2.30         0.73 o
  -6  -3   2          0.76          0.54         0.53 o
  -5  -3   2        149.44        151.03         5.09 o
  -4  -3   2         86.44         83.04         1.59 o
  -3  -3   2          2.85          5.40         0.40 o
  -2  -3   2        548.78        513.95         4.42 o
  -1  -3   2        299.06        360.41         2.79 o
   0  -3   2          1.59          1.72         0.21 o
   1  -3   2         37.08         36.99         0.98 o
   2  -3   2         87.45         72.36         1.24 o
   3  -3   2        844.65        856.40         6.52 o
   4  -3   2         50.54         44.89         1.15 o
   5  -3   2         49.36         47.67         1.62 o
   6  -3   2         22.97         24.76         1.48 o
   7  -3   2          7.44          6.84         1.71 o
  -7  -2   2          5.96          6.10         0.99 o
  -6  -2   2         13.88         18.90         1.55 o
  -5  -2   2        321.27        326.02        10.38 o
  -4  -2   2         90.62         80.98         1.95 o
  -3  -2   2         47.92         59.67         1.07 o
  -2  -2   2         18.61         22.08         0.73 o
  -1  -2   2       1627.43       1604.74         9.10 o
   0  -2   2        165.00        161.70         1.49 o
   1  -2   2        133.08         98.34         1.73 o
   2  -2   2        126.27        113.89         1.47 o
   3  -2   2       1269.40       1393.97         8.88 o
   4  -2   2          6.01          4.95         0.37 o
   5  -2   2         39.88         42.35         1.41 o
   6  -2   2         13.20          7.81         0.86 o
   7  -2   2          0.32         -0.36         0.50 o
  -7  -1   2          5.22          6.57         0.82 o
  -6  -1   2         44.53         42.27         2.24 o
  -5  -1   2        223.26        224.96         4.49 o
  -4  -1   2         33.16         37.31         1.01 o
  -3  -1   2        150.97        116.86         2.78 o
  -2  -1   2       1203.69       1156.25         5.98 o
  -1  -1   2      18562.34      18139.13       102.58 o
   0  -1   2         57.37         65.74         1.19 o
   1  -1   2         67.03         48.97         0.80 o
   2  -1   2        178.47        167.60         1.47 o
   3  -1   2        292.50        283.41         2.73 o
   4  -1   2          1.92          0.70         0.25 o
   5  -1   2         11.22         11.35         0.62 o
   6  -1   2         13.64         11.15         0.85 o
   7  -1   2          1.05          0.06         0.66 o
   8  -1   2          2.23          2.58         0.76 o
  -7   0   2         11.20         14.63         1.18 o
  -6   0   2          4.49          5.83         0.81 o
  -5   0   2        477.24        474.25         6.15 o
  -4   0   2         53.09         45.95         1.39 o
  -3   0   2          0.13          0.67         0.19 o
  -2   0   2        123.87        107.48         1.13 o
  -1   0   2          1.76          0.17         0.08 o
   0   0   2       1207.12       1187.18         6.97 o
   1   0   2       2384.97       2209.98         9.01 o
   2   0   2         81.28         94.44         1.09 o
   3   0   2       3535.12       3888.10        17.13 o
   4   0   2         14.31         12.23         0.54 o
   5   0   2          8.45          6.62         0.59 o
   6   0   2         16.56         16.02         0.97 o
   7   0   2         16.99         13.99         1.59 o
   8   0   2          0.59          1.55         0.67 o
  -7   1   2          0.36         -0.14         0.50 o
  -6   1   2         69.25         67.76         2.84 o
  -5   1   2          4.92          4.63         0.34 o
  -4   1   2          7.93          6.84         0.43 o
  -3   1   2        177.88        145.08         1.60 o
  -2   1   2         32.29         23.67         0.42 o
  -1   1   2       3942.47       4024.43        19.17 o
   0   1   2          0.23          0.00         0.15 o
   1   1   2        529.76        622.60         3.18 o
   2   1   2        187.97        141.09         1.28 o
   3   1   2         65.18         49.07         1.07 o
   4   1   2         15.95         15.14         0.75 o
   5   1   2        156.95        160.61         3.12 o
   6   1   2          2.25          2.68         0.50 o
   7   1   2         15.46         12.80         1.36 o
   8   1   2          8.58          8.02         1.52 o
  -7   2   2         14.19         18.26         1.32 o
  -6   2   2         23.82         22.59         1.38 o
  -5   2   2          4.48          4.40         0.51 o
  -4   2   2         29.66         26.61         0.89 o
  -3   2   2         65.90         66.54         1.08 o
  -2   2   2         21.69         10.40         0.32 o
  -1   2   2       1648.85       1739.29        11.60 o
   0   2   2       3161.98       2998.27        17.30 o
   1   2   2       1641.73       1647.06         8.82 o
   2   2   2       1934.07       2034.18         9.33 o
   3   2   2        227.95        238.27         2.53 o
   4   2   2         29.54         26.37         1.09 o
   5   2   2         15.23         15.49         0.84 o
   6   2   2        153.61        161.14         3.59 o
   7   2   2          0.05          0.01         1.15 o
   8   2   2          7.49          8.37         1.82 o
  -7   3   2         13.55         13.15         2.11 o
  -6   3   2          5.95          5.48         0.74 o
  -5   3   2         46.40         44.61         1.48 o
  -4   3   2         38.68         32.62         1.02 o
  -3   3   2        163.60        145.27         1.92 o
  -2   3   2        121.06        119.02         1.39 o
  -1   3   2        270.10        305.14         3.00 o
   0   3   2       1563.46       1663.55        12.64 o
   1   3   2        132.18        199.06         2.00 o
   2   3   2       1066.29       1015.95         6.56 o
   3   3   2        145.39        141.45         1.84 o
   4   3   2        166.25        155.32         2.13 o
   5   3   2        174.61        182.73         4.01 o
   6   3   2        188.46        204.50         3.44 o
   7   3   2          0.06          1.19         1.14 o
  -7   4   2          0.05         -0.71         0.71 o
  -6   4   2         70.09         71.61         3.22 o
  -5   4   2        219.47        215.99         3.80 o
  -4   4   2          1.35          0.95         0.28 o
  -3   4   2         26.89         21.33         0.88 o
  -2   4   2        120.81        160.79         2.05 o
  -1   4   2         88.08         86.93         1.45 o
   0   4   2       1515.41       1550.47        15.67 o
   1   4   2        248.82        239.50         2.59 o
   2   4   2       1269.10       1281.15         9.98 o
   3   4   2        242.60        266.62         3.59 o
   4   4   2          6.46          5.24         0.37 o
   5   4   2          2.06          1.99         0.29 o
   6   4   2        150.78        145.74         4.94 o
   7   4   2          0.33          0.16         0.65 o
  -7   5   2         17.06         19.89         2.44 o
  -6   5   2         11.63         13.99         2.10 o
  -5   5   2        172.64        166.73         3.20 o
  -4   5   2        115.86        105.89         2.56 o
  -3   5   2          0.14          0.52         0.26 o
  -2   5   2        202.81        195.93         2.69 o
  -1   5   2        106.38        144.81         3.28 o
   0   5   2        190.80        218.97         3.12 o
   1   5   2          2.48          0.05         0.17 o
   2   5   2         39.63         42.02         1.47 o
   3   5   2          0.33          0.34         0.33 o
   4   5   2         91.19         87.60         2.15 o
   5   5   2          0.05          0.00         0.31 o
   6   5   2        120.58        130.39         5.63 o
   7   5   2         13.96         13.01         1.62 o
  -6   6   2         18.97         21.74         1.94 o
  -5   6   2         32.81         30.10         1.55 o
  -4   6   2         10.93         12.51         0.94 o
  -3   6   2          3.33          3.47         0.38 o
  -2   6   2         13.71         12.94         0.57 o
  -1   6   2        102.17         88.66         2.49 o
   0   6   2        984.75        958.40        14.46 o
   1   6   2        188.42        190.09         3.07 o
   2   6   2        131.64        127.05         2.76 o
   3   6   2        229.75        234.98         4.98 o
   4   6   2         21.43         21.31         1.28 o
   5   6   2         12.02         11.99         1.22 o
   6   6   2          0.13          0.33         0.67 o
   7   6   2          9.01         14.24         2.02 o
  -6   7   2         13.84         11.27         1.50 o
  -5   7   2         17.69         14.83         1.39 o
  -4   7   2         12.35         11.17         0.91 o
  -3   7   2         58.25         49.97         1.36 o
  -2   7   2          3.74          3.30         0.36 o
  -1   7   2         17.66         19.55         1.05 o
   0   7   2          2.37          3.67         0.47 o
   1   7   2          9.42          8.88         0.61 o
   2   7   2         27.49         28.30         1.04 o
   3   7   2         57.33         53.55         2.02 o
   4   7   2          7.84          8.70         0.88 o
   5   7   2         24.25         29.84         1.96 o
   6   7   2          0.36         -0.37         0.70 o
  -5   8   2         18.69         23.76         2.08 o
  -4   8   2         44.09         50.06         2.45 o
  -3   8   2          0.16          0.52         0.44 o
  -2   8   2         70.70         65.32         2.11 o
  -1   8   2        327.59        321.19         5.45 o
   0   8   2         75.91         78.05         3.58 o
   1   8   2        408.60        414.93         5.28 o
   2   8   2         95.83         95.26         2.66 o
   3   8   2          1.05          0.59         0.42 o
   4   8   2          7.11          8.94         1.31 o
   5   8   2          1.49          0.94         0.49 o
   6   8   2          8.36         13.50         2.42 o
  -5   9   2          6.41          6.18         1.18 o
  -4   9   2          0.01          0.41         0.64 o
  -3   9   2         16.74         14.38         1.71 o
  -2   9   2          9.77          7.66         1.49 o
  -1   9   2         11.53         10.72         1.97 o
   0   9   2          0.47         -0.33         0.36 o
   1   9   2          1.16          0.84         0.61 o
   2   9   2         10.41          7.67         1.16 o
   3   9   2         47.49         51.40         2.57 o
   4   9   2          0.79          0.84         0.57 o
   5   9   2          9.17         10.04         1.93 o
  -4  10   2          2.06          2.34         0.75 o
  -3  10   2          2.52          0.61         0.65 o
  -2  10   2         32.49         28.51         2.34 o
  -1  10   2         45.28         43.83         2.77 o
   0  10   2          0.12         -0.14         0.37 o
   1  10   2         30.24         33.07         2.36 o
   2  10   2         91.21         83.87         3.87 o
   3  10   2         16.74         18.93         2.02 o
   4  10   2          3.63          4.05         1.77 o
  -3  11   2          0.10          0.72         0.57 o
  -2  11   2          1.01          3.18         0.97 o
  -1  11   2          0.74          0.65         1.23 o
   0  11   2          2.08          0.87         0.86 o
   1  11   2          7.56         10.46         1.48 o
   2  11   2          1.33          0.55         0.64 o
   3  11   2          3.77          5.86         1.17 o
   0  12   2          0.11          0.22         1.06 o
   1  12   2          0.17          0.56         0.70 o
  -1 -11   3          2.16          0.39         0.93 o
   0 -11   3          0.39          0.45         0.89 o
   1 -11   3          0.18         -0.04         0.54 o
  -3 -10   3         13.70          9.37         3.73 o
  -2 -10   3          0.56          0.87         0.75 o
  -1 -10   3          0.03         -0.14         1.15 o
   0 -10   3          1.32          0.09         0.68 o
   1 -10   3          5.96          4.16         0.87 o
   2 -10   3          3.08          2.16         0.57 o
   3 -10   3          6.43          8.90         1.03 o
  -4  -9   3         11.16         10.85         1.54 o
  -3  -9   3          5.35          6.29         0.96 o
  -2  -9   3          5.83          3.83         1.75 o
  -1  -9   3          0.62          0.37         0.55 o
   0  -9   3          5.67         21.03         1.81 o
   1  -9   3          1.31         -0.36         0.62 o
   2  -9   3          6.51          5.65         0.81 o
   3  -9   3         21.67         28.98         1.76 o
   4  -9   3         16.79         17.64         1.50 o
  -5  -8   3         13.14         11.38         2.02 o
  -4  -8   3          0.05         -0.24         0.66 o
  -3  -8   3         10.90          6.09         0.90 o
  -2  -8   3          4.15          6.54         1.15 o
  -1  -8   3         13.06         15.44         1.20 o
   0  -8   3          9.92         12.52         1.17 o
   1  -8   3          0.88          0.39         0.45 o
   2  -8   3          7.75          7.19         1.03 o
   3  -8   3         54.95         47.18         2.13 o
   4  -8   3         10.31         12.79         1.19 o
   5  -8   3          0.00          0.34         0.57 o
  -5  -7   3         32.48         29.72         3.11 o
  -4  -7   3          2.29          1.71         1.03 o
  -3  -7   3          6.08          5.23         0.79 o
  -2  -7   3         14.59         13.21         1.39 o
  -1  -7   3        174.65        183.80         4.04 o
   0  -7   3         10.35          8.37         0.72 o
   1  -7   3          0.52          0.11         0.48 o
   2  -7   3         15.38         14.38         1.31 o
   3  -7   3          2.60          1.99         0.55 o
   4  -7   3          3.54          3.29         0.61 o
   5  -7   3          0.36          0.31         0.53 o
   6  -7   3          0.51         -0.60         0.60 o
  -6  -6   3          0.72          2.24         1.36 o
  -5  -6   3          6.19          4.25         1.03 o
  -4  -6   3         27.59         29.58         2.11 o
  -3  -6   3          2.51         20.32         1.72 o
  -2  -6   3         18.19         21.97         2.09 o
  -1  -6   3          9.02          9.38         0.66 o
   0  -6   3          8.95          8.98         0.71 o
   1  -6   3         53.16         50.58         1.68 o
   2  -6   3          0.82          0.92         0.52 o
   3  -6   3        758.64        755.13         8.71 o
   4  -6   3         20.51         18.86         1.34 o
   5  -6   3          0.01         -0.15         0.47 o
   6  -6   3          3.50          5.00         0.99 o
  -6  -5   3          5.08          4.49         1.09 o
  -5  -5   3         32.63         26.20         2.30 o
  -4  -5   3          5.10          3.76         0.75 o
  -3  -5   3         40.85         39.85         1.74 o
  -2  -5   3         41.52         37.95         1.96 o
  -1  -5   3        484.16        486.54         4.81 o
   0  -5   3         10.97         11.26         0.81 o
   1  -5   3         42.91         45.71         2.34 o
   2  -5   3         39.62         41.87         2.16 o
   3  -5   3        143.76        147.12         3.14 o
   4  -5   3          0.76          0.84         0.53 o
   5  -5   3         19.12         21.02         1.44 o
   6  -5   3          4.90          3.23         0.80 o
   7  -5   3          6.45          9.31         1.31 o
  -7  -4   3         21.25         30.00         3.36 o
  -6  -4   3          1.74          2.14         0.70 o
  -5  -4   3         25.00         27.28         2.25 o
  -4  -4   3         95.35        102.16         3.28 o
  -3  -4   3          1.13          1.06         0.27 o
  -2  -4   3        290.47        276.05         3.66 o
  -1  -4   3         84.65         94.43         1.75 o
   0  -4   3          8.06          6.89         0.40 o
   1  -4   3         98.30         82.47         1.66 o
   2  -4   3          1.98          2.01         0.32 o
   3  -4   3        423.73        432.02         6.27 o
   4  -4   3        106.00         99.89         3.23 o
   5  -4   3         18.89         18.23         1.29 o
   6  -4   3          9.74         10.36         1.85 o
   7  -4   3          1.03          1.44         0.69 o
  -7  -3   3          0.51         -0.38         0.97 o
  -6  -3   3         13.81         16.02         1.55 o
  -5  -3   3          0.29          0.88         0.53 o
  -4  -3   3         16.83         15.08         0.78 o
  -3  -3   3         39.12         29.89         1.00 o
  -2  -3   3        179.92        160.46         2.22 o
  -1  -3   3          9.83          8.35         0.47 o
   0  -3   3         73.89         80.38         1.40 o
   1  -3   3         43.44         54.67         1.05 o
   2  -3   3         44.15         33.94         0.99 o
   3  -3   3        119.69        148.18         2.81 o
   4  -3   3         93.70         97.27         2.44 o
   5  -3   3        154.35        160.67         3.02 o
   6  -3   3         46.32         43.60         1.97 o
   7  -3   3          2.36          0.54         0.53 o
  -7  -2   3          7.52          9.85         1.54 o
  -6  -2   3          3.05          3.09         0.79 o
  -5  -2   3         20.95         20.02         1.05 o
  -4  -2   3         54.49         50.93         1.49 o
  -3  -2   3          9.14          6.58         0.44 o
  -2  -2   3        447.01        438.11         4.44 o
  -1  -2   3        661.35        712.91         5.17 o
   0  -2   3        106.39         95.09         1.38 o
   1  -2   3         64.27         50.78         0.98 o
   2  -2   3         32.24         41.98         0.92 o
   3  -2   3          0.60          1.95         0.28 o
   4  -2   3         46.82         49.95         1.21 o
   5  -2   3          0.21          0.50         0.23 o
   6  -2   3         53.20         56.55         2.26 o
   7  -2   3          0.43         -0.25         0.45 o
  -7  -1   3         10.07         12.30         1.25 o
  -6  -1   3          9.68         10.56         1.49 o
  -5  -1   3         21.89         22.40         1.02 o
  -4  -1   3         64.47         60.80         1.73 o
  -3  -1   3          0.45          0.13         0.24 o
  -2  -1   3         17.87         20.34         0.59 o
  -1  -1   3        463.89        503.64         3.26 o
   0  -1   3        392.54        428.75         5.47 o
   1  -1   3        223.72        191.50         1.81 o
   2  -1   3         11.52          5.03         0.33 o
   3  -1   3         46.67         56.72         1.52 o
   4  -1   3        358.82        383.73         3.94 o
   5  -1   3        142.53        140.40         2.34 o
   6  -1   3        136.91        126.87         3.41 o
   7  -1   3         14.29         11.93         1.21 o
   8  -1   3          0.36          1.50         2.24 o
  -7   0   3          0.58          1.09         0.48 o
  -6   0   3         57.35         57.07         2.22 o
  -5   0   3         83.00         78.97         2.39 o
  -4   0   3        115.04        110.30         2.23 o
  -3   0   3        142.07        126.55         2.06 o
  -2   0   3        710.76        696.22         3.64 o
  -1   0   3       6439.31       6497.44        25.53 o
   0   0   3       2049.40       2024.24        11.71 o
   1   0   3         64.39         65.96         0.81 o
   2   0   3        406.62        388.16         2.73 o
   3   0   3         50.18         38.18         1.16 o
   4   0   3         20.49         22.80         0.72 o
   5   0   3         66.63         64.68         1.52 o
   6   0   3          5.29          5.60         0.72 o
   7   0   3         10.11          9.02         1.05 o
   8   0   3         14.15         14.24         4.05 o
  -7   1   3         31.56         34.94         2.01 o
  -6   1   3         10.45         11.23         0.99 o
  -5   1   3         14.12         15.12         0.94 o
  -4   1   3         30.58         27.14         0.94 o
  -3   1   3         17.31         25.66         0.63 o
  -2   1   3       1056.66       1034.63         5.16 o
  -1   1   3          3.48          4.97         0.24 o
   0   1   3         11.78         23.86         0.72 o
   1   1   3         65.56         47.98         0.69 o
   2   1   3         26.78         45.37         0.75 o
   3   1   3         10.63         11.87         0.58 o
   4   1   3        518.39        554.78         4.89 o
   5   1   3         31.28         27.90         0.85 o
   6   1   3          0.01          0.07         0.41 o
   7   1   3          5.00          8.16         1.12 o
   8   1   3          0.09         -0.34         0.73 o
  -7   2   3          0.89          1.36         0.59 o
  -6   2   3        249.69        245.55         4.78 o
  -5   2   3        377.60        381.33         4.00 o
  -4   2   3          0.06          0.52         0.16 o
  -3   2   3        504.98        466.92         4.55 o
  -2   2   3          0.21          0.33         0.12 o
  -1   2   3         84.94        108.63         1.48 o
   0   2   3        642.03        662.75         4.93 o
   1   2   3        838.93        786.36         5.83 o
   2   2   3          7.64          1.33         0.16 o
   3   2   3         65.24         57.46         1.21 o
   4   2   3         26.29         20.15         0.84 o
   5   2   3          3.11          3.92         0.47 o
   6   2   3         24.41         25.43         1.23 o
   7   2   3         29.68         27.54         3.31 o
   8   2   3          2.21          0.63         0.91 o
  -7   3   3         13.52         18.46         1.79 o
  -6   3   3         58.36         59.36         2.35 o
  -5   3   3         44.15         50.22         1.60 o
  -4   3   3          0.33          0.03         0.21 o
  -3   3   3         10.12         11.98         0.51 o
  -2   3   3        848.19        862.70         6.58 o
  -1   3   3        259.33        269.58         4.07 o
   0   3   3        729.81        728.82         5.05 o
   1   3   3          0.06          4.12         0.31 o
   2   3   3          2.15          0.96         0.18 o
   3   3   3        689.65        731.26         8.00 o
   4   3   3        147.37        149.16         2.30 o
   5   3   3          8.27          9.14         0.81 o
   6   3   3        263.52        252.92         5.81 o
   7   3   3         13.59         14.90         2.53 o
  -7   4   3          4.58          3.56         1.30 o
  -6   4   3        200.48        199.00         5.02 o
  -5   4   3        121.14        120.73         2.63 o
  -4   4   3         54.28         47.54         1.28 o
  -3   4   3         52.56         46.63         1.00 o
  -2   4   3        130.70        148.43         2.41 o
  -1   4   3        215.81        211.26         4.34 o
   0   4   3         12.10         14.01         0.54 o
   1   4   3        240.19        200.66         2.74 o
   2   4   3        292.17        378.72         4.40 o
   3   4   3         46.11         48.81         1.58 o
   4   4   3         18.94         14.43         0.58 o
   5   4   3          0.25          0.52         0.26 o
   6   4   3         33.21         31.44         1.83 o
   7   4   3         54.10         56.79         4.86 o
  -6   5   3         23.85         24.80         1.77 o
  -5   5   3        191.81        192.70         3.71 o
  -4   5   3          1.17          1.73         0.39 o
  -3   5   3         56.27         55.47         1.28 o
  -2   5   3        225.39        233.65         3.30 o
  -1   5   3         78.26         72.84         1.90 o
   0   5   3        600.71        566.39         5.12 o
   1   5   3         10.15         15.73         0.70 o
   2   5   3         40.78         45.31         1.55 o
   3   5   3        337.87        335.30         4.99 o
   4   5   3          7.00          7.23         0.74 o
   5   5   3          4.41          5.22         0.69 o
   6   5   3        132.76        127.76         3.79 o
   7   5   3          0.00          0.06         1.23 o
  -6   6   3         13.25         13.86         1.44 o
  -5   6   3          0.39          0.19         0.40 o
  -4   6   3          2.40          1.43         0.39 o
  -3   6   3          5.08         20.31         1.44 o
  -2   6   3          0.38          0.57         0.24 o
  -1   6   3        259.51        274.74         3.80 o
   0   6   3        147.99        159.68         3.17 o
   1   6   3        127.49        104.91         2.23 o
   2   6   3        149.79        130.17         2.83 o
   3   6   3         11.92         10.54         0.90 o
   4   6   3         44.06         45.81         1.91 o
   5   6   3         22.01         20.03         1.60 o
   6   6   3          7.11          3.95         1.16 o
   7   6   3         16.17         18.01         2.31 o
  -6   7   3          0.16          1.58         0.95 o
  -5   7   3         23.80         23.65         1.54 o
  -4   7   3          0.14          0.43         0.41 o
  -3   7   3         32.29         30.44         1.25 o
  -2   7   3          3.48          1.24         0.36 o
  -1   7   3        160.39        166.70         3.34 o
   0   7   3         39.96         38.13         1.60 o
   1   7   3         29.37         26.67         1.26 o
   2   7   3         27.04         25.48         0.82 o
   3   7   3         10.98         10.05         0.89 o
   4   7   3          2.80          1.91         0.51 o
   5   7   3         11.99         12.55         1.32 o
   6   7   3          2.10          2.88         0.93 o
  -5   8   3          2.61          1.83         0.55 o
  -4   8   3          0.74          0.98         0.45 o
  -3   8   3         14.81         12.05         1.04 o
  -2   8   3         41.07         37.66         1.57 o
  -1   8   3         60.24         61.06         2.10 o
   0   8   3         63.83         68.10         2.32 o
   1   8   3        178.01        182.35         3.03 o
   2   8   3        282.86        288.91         4.90 o
   3   8   3         52.61         54.80         2.18 o
   4   8   3         12.18         12.71         1.11 o
   5   8   3          4.40          1.76         0.69 o
   6   8   3          8.25          6.82         1.74 o
  -5   9   3          1.98         -0.02         0.54 o
  -4   9   3          3.48          2.08         0.69 o
  -3   9   3          9.26         26.88         3.44 o
  -2   9   3          2.59          2.65         0.98 o
  -1   9   3         48.72         52.47         2.90 o
   0   9   3          7.39         14.54         1.15 o
   1   9   3          8.44          7.40         0.82 o
   2   9   3        221.09        213.57         4.34 o
   3   9   3          5.22          5.34         0.91 o
   4   9   3          0.00         -0.01         0.56 o
   5   9   3         20.48         20.08         2.06 o
  -4  10   3          0.78          0.51         0.57 o
  -3  10   3          0.84          0.66         0.62 o
  -2  10   3         75.18         62.52         3.47 o
  -1  10   3         14.94         14.89         1.65 o
   0  10   3          0.78          0.25         0.80 o
   1  10   3         20.08         25.42         2.06 o
   2  10   3         31.42         25.09         2.12 o
   3  10   3          0.07         -0.42         0.52 o
   4  10   3          3.44          2.59         0.73 o
  -3  11   3          1.68          0.00         0.64 o
  -2  11   3         23.41         29.09         2.48 o
  -1  11   3         18.01         18.12         2.58 o
   0  11   3          5.22          5.47         1.69 o
   1  11   3         16.32         16.85         3.22 o
   2  11   3         39.71         44.36         3.09 o
   3  11   3          1.57          1.81         1.14 o
   0  12   3          1.10          4.54         1.43 o
   1  12   3          2.54          2.60         4.07 o
  -2 -10   4          7.86          6.72         1.63 o
  -1 -10   4          9.12          8.36         1.71 o
   0 -10   4          8.74          7.74         1.31 o
   1 -10   4          2.09          1.65         0.60 o
   2 -10   4          6.06          6.94         1.19 o
  -3  -9   4          0.46         -0.40         0.79 o
  -2  -9   4          0.04         -0.81         1.99 o
  -1  -9   4          2.97          3.21         0.86 o
   0  -9   4         21.63         22.31         1.73 o
   1  -9   4          7.77          9.80         1.23 o
   2  -9   4          5.63          6.65         1.09 o
   3  -9   4         26.00         25.93         1.71 o
   4  -9   4          0.09         -0.15         0.57 o
  -4  -8   4          6.46         15.05         1.73 o
  -3  -8   4          5.25          5.58         0.88 o
  -2  -8   4         28.35         29.77         2.16 o
  -1  -8   4          0.36          1.05         0.72 o
   0  -8   4          3.36          4.33         0.77 o
   1  -8   4          0.02          0.02         0.58 o
   2  -8   4        148.19        149.47         4.52 o
   3  -8   4          0.13         -0.20         0.55 o
   4  -8   4          1.43          3.06         0.69 o
   5  -8   4          5.79          4.23         0.84 o
  -5  -7   4          8.58          5.74         1.55 o
  -4  -7   4          1.07          0.44         0.56 o
  -3  -7   4          0.02         -0.34         0.60 o
  -2  -7   4          0.08         -0.13         0.58 o
  -1  -7   4         49.27         49.18         1.91 o
   0  -7   4         14.16         13.05         1.16 o
   1  -7   4          2.97          2.19         0.93 o
   2  -7   4        111.25        121.78         4.47 o
   3  -7   4          1.41          0.95         0.47 o
   4  -7   4          1.12          1.16         0.55 o
   5  -7   4          0.06          0.42         0.59 o
  -6  -6   4          0.28          1.06         0.80 o
  -5  -6   4          0.20         -0.20         1.18 o
  -4  -6   4          0.20         -0.08         0.49 o
  -3  -6   4          0.36          0.51         0.61 o
  -2  -6   4         96.88        107.03         3.75 o
  -1  -6   4         28.56         31.46         1.45 o
   0  -6   4         21.48         21.89         1.10 o
   1  -6   4         27.92         28.92         2.02 o
   2  -6   4         54.08         56.75         2.45 o
   3  -6   4        145.25        148.67         3.55 o
   4  -6   4          3.25          3.39         0.65 o
   5  -6   4         10.97         11.64         1.16 o
   6  -6   4         14.59         25.02         2.01 o
  -6  -5   4          4.32          5.42         1.05 o
  -5  -5   4         22.32         21.91         2.51 o
  -4  -5   4         22.40         15.46         2.39 o
  -3  -5   4          4.85          3.49         0.74 o
  -2  -5   4        111.03        110.58         2.22 o
  -1  -5   4        227.39        249.44         3.71 o
   0  -5   4         19.85         23.94         1.05 o
   1  -5   4          0.12          0.19         0.20 o
   2  -5   4         58.23         56.32         1.81 o
   3  -5   4         47.75         46.54         1.80 o
   4  -5   4         24.26         25.70         1.51 o
   5  -5   4          4.62          3.99         0.69 o
   6  -5   4          8.06          6.92         1.04 o
  -6  -4   4          6.05          5.21         1.02 o
  -5  -4   4          4.90          4.17         1.00 o
  -4  -4   4          0.43          0.21         0.54 o
  -3  -4   4         87.82         81.42         2.48 o
  -2  -4   4         39.28         49.50         1.49 o
  -1  -4   4         21.74         21.45         1.20 o
   0  -4   4        147.28        151.29         2.58 o
   1  -4   4         36.51         37.88         1.11 o
   2  -4   4        267.24        279.46         4.08 o
   3  -4   4        157.30        162.95         2.73 o
   4  -4   4          4.68         12.63         1.02 o
   5  -4   4         16.06         13.77         1.08 o
   6  -4   4          0.00          0.40         0.52 o
   7  -4   4          8.41          6.33         1.11 o
  -7  -3   4         14.22         18.48         1.81 o
  -6  -3   4          5.97          3.10         0.79 o
  -5  -3   4          5.72          5.76         0.89 o
  -4  -3   4          1.71          1.02         0.47 o
  -3  -3   4         25.69         23.93         1.00 o
  -2  -3   4        902.51        938.92        10.60 o
  -1  -3   4        718.42        761.27         7.57 o
   0  -3   4          1.15          2.45         0.31 o
   1  -3   4         56.59         43.49         1.17 o
   2  -3   4        411.97        480.01         5.45 o
   3  -3   4         12.08         13.58         0.71 o
   4  -3   4         58.57         61.68         1.90 o
   5  -3   4          0.49          2.36         0.40 o
   6  -3   4          7.95         11.52         1.18 o
   7  -3   4          5.08          5.41         0.99 o
  -7  -2   4          0.08         -0.77         1.11 o
  -6  -2   4         22.31         21.67         1.62 o
  -5  -2   4          1.82          2.01         0.42 o
  -4  -2   4         41.87         40.53         1.92 o
  -3  -2   4        291.51        274.33         3.49 o
  -2  -2   4       2804.92       2913.00        18.46 o
  -1  -2   4          0.55          0.31         0.21 o
   0  -2   4        131.40        146.66         2.26 o
   1  -2   4         20.44         22.94         0.91 o
   2  -2   4        404.10        435.02         4.23 o
   3  -2   4         43.39         44.71         1.09 o
   4  -2   4          1.95          1.94         0.42 o
   5  -2   4         30.99         33.43         1.36 o
   6  -2   4         58.46         53.15         2.09 o
   7  -2   4          0.01         -0.11         0.61 o
  -7  -1   4         20.97         24.85         1.78 o
  -6  -1   4         35.28         33.88         1.79 o
  -5  -1   4         59.98         64.63         2.27 o
  -4  -1   4         79.45         75.53         2.38 o
  -3  -1   4         23.82         24.87         1.05 o
  -2  -1   4        717.16        709.30         5.56 o
  -1  -1   4         70.47         75.19         1.33 o
   0  -1   4        292.17        261.46         2.97 o
   1  -1   4         17.58         34.53         1.10 o
   2  -1   4       2121.26       2418.25        13.55 o
   3  -1   4          6.16          6.44         0.57 o
   4  -1   4         14.38         16.01         0.93 o
   5  -1   4         46.44         45.47         1.69 o
   6  -1   4          4.88          3.04         0.67 o
   7  -1   4          1.24          0.32         0.41 o
  -7   0   4          2.69          3.22         0.68 o
  -6   0   4          0.42          0.45         0.64 o
  -5   0   4         19.22         19.57         1.29 o
  -4   0   4         86.07         77.17         1.95 o
  -3   0   4         51.88         39.43         1.58 o
  -2   0   4       1248.49       1375.38         6.60 o
  -1   0   4        140.47        131.96         1.47 o
   0   0   4        625.11        654.60         6.04 o
   1   0   4         10.15          6.63         0.29 o
   2   0   4        296.62        267.68         2.65 o
   3   0   4         22.39         32.28         1.19 o
   4   0   4        201.79        202.53         3.26 o
   5   0   4         18.38         16.76         1.04 o
   6   0   4        169.11        149.47         4.15 o
   7   0   4         17.07         20.18         1.45 o
  -7   1   4          0.30          0.39         0.87 o
  -6   1   4          0.02         -0.37         0.42 o
  -5   1   4        129.62        132.88         2.92 o
  -4   1   4         21.64         17.28         0.91 o
  -3   1   4        103.88         97.88         1.39 o
  -2   1   4         66.45         63.91         0.96 o
  -1   1   4        129.63        113.67         1.54 o
   0   1   4        303.75        278.65         3.16 o
   1   1   4        836.27       1000.86         8.39 o
   2   1   4         27.38         38.12         0.90 o
   3   1   4        140.45        152.15         2.28 o
   4   1   4        126.97        134.45         1.66 o
   5   1   4        297.01        291.98         3.35 o
   6   1   4         33.48         34.16         1.91 o
   7   1   4          5.07          3.61         0.68 o
   8   1   4         15.38         16.40         2.15 o
  -7   2   4          0.04         -0.09         0.68 o
  -6   2   4          1.04          0.84         0.38 o
  -5   2   4         51.09         49.01         1.57 o
  -4   2   4         95.30         80.96         1.42 o
  -3   2   4         25.79         30.03         0.74 o
  -2   2   4        176.05        169.86         1.97 o
  -1   2   4        994.88        993.10         7.79 o
   0   2   4        350.79        398.64         3.65 o
   1   2   4       1020.88        980.03         6.24 o
   2   2   4        368.91        365.10         3.01 o
   3   2   4        322.83        339.73         3.16 o
   4   2   4        367.61        344.55         3.58 o
   5   2   4         28.22         29.95         1.21 o
   6   2   4         33.61         27.72         1.68 o
   7   2   4          0.59          0.95         0.89 o
  -7   3   4         10.80          8.79         1.42 o
  -6   3   4         63.02         56.77         3.00 o
  -5   3   4         78.12         79.31         2.44 o
  -4   3   4          5.02          4.37         0.37 o
  -3   3   4         56.70         52.91         1.17 o
  -2   3   4        428.46        413.88         3.61 o
  -1   3   4        144.42        140.35         1.76 o
   0   3   4        229.01        195.85         2.24 o
   1   3   4        420.53        489.20         4.39 o
   2   3   4        436.74        488.93         4.24 o
   3   3   4        238.93        224.22         2.66 o
   4   3   4         16.25         19.22         1.08 o
   5   3   4        522.38        523.64         7.40 o
   6   3   4         35.42         39.69         2.65 o
   7   3   4         55.72         50.76         3.53 o
  -7   4   4          0.05          0.60         0.62 o
  -6   4   4         37.26         33.77         2.34 o
  -5   4   4         59.32         55.54         1.98 o
  -4   4   4          4.74          5.19         0.53 o
  -3   4   4         64.82         68.45         1.69 o
  -2   4   4        176.97        205.22         3.48 o
  -1   4   4        231.50        245.82         4.88 o
   0   4   4          0.70         10.06         0.76 o
   1   4   4        202.35        194.39         3.08 o
   2   4   4          8.94          5.67         0.45 o
   3   4   4        322.40        333.50         4.14 o
   4   4   4         75.74         89.25         3.78 o
   5   4   4         21.54         25.01         1.09 o
   6   4   4         47.17         49.71         2.80 o
   7   4   4          1.09          0.99         1.12 o
  -6   5   4          0.07          0.32         0.85 o
  -5   5   4         34.45         34.54         1.66 o
  -4   5   4          1.42          0.28         0.41 o
  -3   5   4        142.81        138.31         2.93 o
  -2   5   4        127.74        143.86         3.05 o
  -1   5   4        495.31        462.59         7.67 o
   0   5   4         46.54         46.23         1.14 o
   1   5   4         56.82         52.79         1.42 o
   2   5   4        915.53        925.12         7.80 o
   3   5   4         25.48         23.38         1.27 o
   4   5   4          5.50          3.75         0.60 o
   5   5   4         37.05         38.76         1.81 o
   6   5   4         11.28         10.43         1.59 o
   7   5   4         16.81         21.40         3.13 o
  -6   6   4         10.34         10.73         1.28 o
  -5   6   4          4.04          4.25         0.63 o
  -4   6   4         19.18         16.87         1.09 o
  -3   6   4          0.05          0.17         0.37 o
  -2   6   4          4.20          3.86         0.63 o
  -1   6   4          5.50          6.70         0.95 o
   0   6   4         14.83         11.52         0.55 o
   1   6   4          3.53          4.96         0.48 o
   2   6   4        237.34        238.89         2.85 o
   3   6   4        132.98        133.96         3.20 o
   4   6   4          0.52          1.39         0.48 o
   5   6   4          4.75          2.65         0.54 o
   6   6   4         46.48         51.53         2.80 o
   7   6   4          0.37          2.34         1.31 o
  -6   7   4         71.94         75.22         3.83 o
  -5   7   4          0.02         -0.43         0.43 o
  -4   7   4         18.63         21.90         1.56 o
  -3   7   4         14.05         14.84         0.99 o
  -2   7   4         63.16         52.43         1.57 o
  -1   7   4         90.14         85.49         2.14 o
   0   7   4        245.10        226.08         4.15 o
   1   7   4        111.92        110.58         2.31 o
   2   7   4        122.88        125.22         2.15 o
   3   7   4         36.90         35.53         1.69 o
   4   7   4          2.81          1.94         0.54 o
   5   7   4          5.48          5.75         0.98 o
   6   7   4         22.37         18.60         1.77 o
  -5   8   4          0.25         -0.26         0.67 o
  -4   8   4         14.42         17.75         2.00 o
  -3   8   4          6.61          4.43         0.63 o
  -2   8   4          1.89          2.17         0.47 o
  -1   8   4         14.82         16.02         1.10 o
   0   8   4         24.61         23.46         1.34 o
   1   8   4         67.46         67.79         2.02 o
   2   8   4        248.97        243.22         4.50 o
   3   8   4         19.32         22.60         1.43 o
   4   8   4          0.96          1.00         0.49 o
   5   8   4         28.31         21.76         1.79 o
   6   8   4          1.17          0.44         0.85 o
  -4   9   4          5.37          6.74         0.91 o
  -3   9   4          0.02         -0.24         0.76 o
  -2   9   4         21.88         21.69         2.01 o
  -1   9   4         16.53         17.70         1.72 o
   0   9   4          8.13          6.03         0.72 o
   1   9   4         97.60         90.06         2.89 o
   2   9   4          1.65          1.79         0.49 o
   3   9   4         13.00          9.95         1.02 o
   4   9   4         11.42         10.35         1.25 o
   5   9   4          6.07          4.62         1.09 o
  -4  10   4          0.27         -0.60         0.60 o
  -3  10   4          0.56          0.63         0.63 o
  -2  10   4         27.57         23.18         2.16 o
  -1  10   4          6.00          7.45         1.21 o
   0  10   4         13.27         14.98         2.24 o
   1  10   4         10.74         10.26         1.33 o
   2  10   4         35.11         38.00         2.20 o
   3  10   4          0.91          0.95         0.53 o
   4  10   4          0.18         -0.80         0.80 o
  -2  11   4          0.63          0.49         0.74 o
  -1  11   4         15.18         15.68         4.17 o
   0  11   4          9.54          7.13         1.74 o
   1  11   4          8.30         12.69         2.15 o
   2  11   4          0.70          0.21         0.84 o
   3  11   4          8.52          9.31         2.55 o
   0  12   4          8.42         12.67         2.33 o
   1  12   4          1.05          1.16         1.23 o
  -1 -10   5          0.17         -0.82         0.86 o
   0 -10   5          5.60          4.31         1.06 o
   1 -10   5          0.35         -0.21         0.89 o
  -3  -9   5          8.00         11.31         3.02 o
  -2  -9   5          3.83          3.90         1.28 o
  -1  -9   5          6.09          5.18         1.13 o
   0  -9   5          1.14          0.87         0.54 o
   1  -9   5          0.20          0.67         0.59 o
   2  -9   5          1.54          0.08         0.47 o
   3  -9   5          0.40          1.00         0.63 o
  -4  -8   5          3.43          2.91         1.20 o
  -3  -8   5          0.24          0.23         0.59 o
  -2  -8   5         32.80         30.04         2.99 o
  -1  -8   5          1.59          2.29         0.64 o
   0  -8   5          2.32          2.44         0.71 o
   1  -8   5          5.35          6.17         1.13 o
   2  -8   5          0.25          0.32         0.62 o
   3  -8   5          1.26          1.79         0.60 o
   4  -8   5          0.55          0.90         0.58 o
  -5  -7   5          0.24         -1.04         1.04 o
  -4  -7   5          2.83          3.65         0.95 o
  -3  -7   5          0.06          0.44         0.64 o
  -2  -7   5          5.12          5.79         0.98 o
  -1  -7   5          5.36          5.94         0.71 o
   0  -7   5         19.65         20.24         1.54 o
   1  -7   5         14.51         12.63         1.23 o
   2  -7   5        243.14        240.07         5.61 o
   3  -7   5         21.88         22.71         1.57 o
   4  -7   5         13.77         15.01         1.43 o
   5  -7   5          2.12          2.92         0.74 o
  -5  -6   5          8.18         10.08         1.75 o
  -4  -6   5          0.02          0.67         0.58 o
  -3  -6   5          9.41         12.18         1.19 o
  -2  -6   5         72.70         71.12         2.41 o
  -1  -6   5          8.46          6.74         0.66 o
   0  -6   5         16.58         19.15         1.50 o
   1  -6   5         13.11          9.74         1.01 o
   2  -6   5         68.19         65.27         2.39 o
   3  -6   5          3.07          1.89         0.55 o
   4  -6   5          1.37          0.75         0.48 o
   5  -6   5          4.07          4.17         0.89 o
   6  -6   5         33.88         38.45         2.51 o
  -6  -5   5          1.58          2.41         0.90 o
  -5  -5   5         10.91          5.52         1.36 o
  -4  -5   5          5.43          6.91         0.99 o
  -3  -5   5         44.01         35.50         1.99 o
  -2  -5   5         17.98         16.06         1.12 o
  -1  -5   5          1.46          1.05         0.36 o
   0  -5   5         50.09         42.62         1.41 o
   1  -5   5         61.52         63.04         2.44 o
   2  -5   5         86.71         91.16         1.85 o
   3  -5   5         76.29         73.44         2.21 o
   4  -5   5        118.39        122.35         3.13 o
   5  -5   5          0.48          0.33         0.54 o
   6  -5   5          0.08          0.04         0.79 o
  -6  -4   5         16.68         19.93         2.09 o
  -5  -4   5          6.43          6.52         1.27 o
  -4  -4   5          5.67          7.49         0.97 o
  -3  -4   5         47.26         45.67         2.16 o
  -2  -4   5          1.96          1.64         0.46 o
  -1  -4   5         30.16         29.65         1.32 o
   0  -4   5         36.37         37.09         1.20 o
   1  -4   5          2.51          2.08         0.29 o
   2  -4   5        105.47        107.83         1.88 o
   3  -4   5         54.37         53.67         1.81 o
   4  -4   5         24.04         23.06         1.32 o
   5  -4   5        115.03        111.20         3.09 o
   6  -4   5          1.04          1.24         0.69 o
   7  -4   5          0.33          0.50         0.89 o
  -6  -3   5          5.82          5.86         1.06 o
  -5  -3   5         10.09         10.35         1.68 o
  -4  -3   5          0.30          0.20         0.42 o
  -3  -3   5         56.83         53.31         1.90 o
  -2  -3   5        127.19        131.92         2.33 o
  -1  -3   5         21.39         20.48         1.05 o
   0  -3   5        170.64        163.19         2.55 o
   1  -3   5        259.84        277.39         3.22 o
   2  -3   5         97.51         97.88         2.00 o
   3  -3   5        120.11        127.17         2.40 o
   4  -3   5         82.22         83.45         2.38 o
   5  -3   5         59.50         55.74         2.10 o
   6  -3   5         18.89         21.72         1.61 o
   7  -3   5          5.58          5.81         1.00 o
  -6  -2   5         51.63         54.02         2.60 o
  -5  -2   5          0.29          0.23         0.61 o
  -4  -2   5          7.15          8.80         0.99 o
  -3  -2   5          0.96          0.79         0.21 o
  -2  -2   5        207.07        211.54         3.16 o
  -1  -2   5        412.42        429.94         5.00 o
   0  -2   5          0.57          0.20         0.18 o
   1  -2   5          0.23          1.82         0.34 o
   2  -2   5         76.44         79.19         1.75 o
   3  -2   5        141.62        158.79         2.29 o
   4  -2   5         41.83         39.28         1.56 o
   5  -2   5        239.07        207.78         5.48 o
   6  -2   5          0.45          0.98         0.55 o
   7  -2   5          5.43          8.56         1.50 o
  -7  -1   5          0.00          0.44         0.63 o
  -6  -1   5          0.02         -0.17         0.50 o
  -5  -1   5         30.23         28.31         1.55 o
  -4  -1   5         18.75         16.60         1.47 o
  -3  -1   5        119.27        113.61         1.64 o
  -2  -1   5       1901.12       1882.25        13.81 o
  -1  -1   5        541.64        549.96         7.58 o
   0  -1   5        361.63        341.15         5.44 o
   1  -1   5         44.58         51.18         1.04 o
   2  -1   5          1.02          1.64         0.23 o
   3  -1   5        268.37        283.38         4.31 o
   4  -1   5         12.91         10.41         0.80 o
   5  -1   5          3.31          2.82         0.52 o
   6  -1   5          1.94          3.73         0.80 o
   7  -1   5          6.62          7.36         1.06 o
  -7   0   5          2.80          3.84         0.80 o
  -6   0   5         59.31         55.03         2.28 o
  -5   0   5          5.12          7.37         0.82 o
  -4   0   5         14.58         13.63         1.05 o
  -3   0   5        132.85        139.41         2.65 o
  -2   0   5         57.76         61.50         1.08 o
  -1   0   5        569.54        639.36        10.55 o
   0   0   5          1.63          2.24         0.46 o
   1   0   5          1.77         11.20         0.59 o
   2   0   5        189.86        181.38         2.12 o
   3   0   5        409.03        450.10         5.63 o
   4   0   5          3.59          2.98         0.57 o
   5   0   5         26.58         29.27         1.43 o
   6   0   5         55.72         62.29         2.69 o
   7   0   5          0.51          0.87         0.45 o
  -7   1   5         15.45         13.78         1.58 o
  -6   1   5         71.23         73.81         2.55 o
  -5   1   5          1.04          1.13         0.43 o
  -4   1   5        122.74        117.15         2.84 o
  -3   1   5         31.06         28.62         0.83 o
  -2   1   5        278.88        296.51         2.71 o
  -1   1   5        545.94        563.33         4.71 o
   0   1   5         13.75         14.18         0.71 o
   1   1   5        149.89        161.66         2.02 o
   2   1   5        171.33        177.65         2.04 o
   3   1   5         34.73         39.88         1.45 o
   4   1   5          1.91          2.80         0.60 o
   5   1   5          0.37          0.11         0.44 o
   6   1   5          1.75          1.51         0.56 o
   7   1   5          1.96          3.46         0.83 o
  -7   2   5          0.26          0.26         0.80 o
  -6   2   5          2.86          3.88         0.77 o
  -5   2   5         15.56         15.86         1.03 o
  -4   2   5         22.46         19.76         0.86 o
  -3   2   5        401.54        422.17         4.57 o
  -2   2   5        998.69       1006.06         6.67 o
  -1   2   5          2.52          6.05         0.44 o
   0   2   5          7.81         19.39         1.06 o
   1   2   5         33.01         17.11         0.74 o
   2   2   5        470.80        515.13         5.32 o
   3   2   5        140.67        153.46         2.16 o
   4   2   5         79.00         78.05         1.62 o
   5   2   5        317.09        316.45         4.16 o
   6   2   5         67.35         71.17         2.64 o
   7   2   5          3.66          3.30         1.98 o
  -6   3   5         44.90         43.21         2.67 o
  -5   3   5         15.55         16.37         1.43 o
  -4   3   5         37.22         34.26         1.22 o
  -3   3   5          0.34          0.21         0.19 o
  -2   3   5         94.94         98.62         1.46 o
  -1   3   5         41.58         36.11         1.74 o
   0   3   5          5.66          5.13         0.52 o
   1   3   5        584.63        672.17         6.17 o
   2   3   5        211.52        216.57         3.67 o
   3   3   5          0.01          0.46         0.18 o
   4   3   5         11.74         11.66         0.74 o
   5   3   5        212.65        208.93         4.18 o
   6   3   5         28.76         31.68         2.48 o
   7   3   5          4.00          5.66         2.46 o
  -6   4   5        139.46        139.54         5.82 o
  -5   4   5         16.60         18.56         1.41 o
  -4   4   5          0.37          0.17         0.32 o
  -3   4   5        415.91        425.27         4.79 o
  -2   4   5        218.19        232.43         3.50 o
  -1   4   5         46.00         40.05         1.11 o
   0   4   5         16.69         27.69         1.49 o
   1   4   5        186.97        169.96         2.93 o
   2   4   5        303.18        294.77         4.44 o
   3   4   5         26.62         27.62         1.23 o
   4   4   5          5.54          5.07         0.95 o
   5   4   5        236.28        228.53         4.22 o
   6   4   5         12.77         12.24         2.37 o
   7   4   5          5.76          5.40         1.33 o
  -6   5   5          0.04          0.28         0.67 o
  -5   5   5          1.27          1.84         0.58 o
  -4   5   5         16.62         15.86         1.08 o
  -3   5   5         13.14          9.71         0.80 o
  -2   5   5        182.52        192.78         3.59 o
  -1   5   5        117.80        119.19         3.63 o
   0   5   5          9.85          9.41         0.80 o
   1   5   5        146.90        123.30         2.57 o
   2   5   5          0.05          0.17         0.23 o
   3   5   5         54.14         49.24         1.68 o
   4   5   5        167.23        162.03         4.71 o
   5   5   5        133.16        129.24         4.31 o
   6   5   5         11.44         15.78         1.60 o
   7   5   5          1.26          1.95         0.97 o
  -6   6   5         58.63         59.96         3.98 o
  -5   6   5         15.16         16.64         1.49 o
  -4   6   5         11.23         13.97         1.20 o
  -3   6   5        170.21        167.34         3.48 o
  -2   6   5          8.37          8.59         0.89 o
  -1   6   5          5.99          7.71         1.19 o
   0   6   5        116.72         98.96         1.68 o
   1   6   5          1.25          0.87         0.35 o
   2   6   5         46.57         45.03         1.46 o
   3   6   5         41.85         39.35         1.76 o
   4   6   5          5.11          4.36         0.97 o
   5   6   5         22.75         23.77         1.72 o
   6   6   5         13.23         11.24         2.05 o
   7   6   5         10.96         11.83         2.40 o
  -5   7   5          0.00          0.42         0.66 o
  -4   7   5         23.51         24.53         1.39 o
  -3   7   5          7.32          8.23         0.82 o
  -2   7   5         27.38         31.44         1.74 o
  -1   7   5         56.05         60.26         2.93 o
   0   7   5         99.52         96.51         2.54 o
   1   7   5        527.18        496.99        13.94 o
   2   7   5         61.60         62.45         1.65 o
   3   7   5         58.06         65.05         2.35 o
   4   7   5        123.21        120.05         3.45 o
   5   7   5          0.10          0.32         0.52 o
   6   7   5          0.73          0.21         0.55 o
  -5   8   5         20.96         19.50         1.91 o
  -4   8   5         22.09         23.10         1.56 o
  -3   8   5        127.70        127.75         3.08 o
  -2   8   5          3.30          3.07         0.59 o
  -1   8   5          2.64          1.94         0.63 o
   0   8   5        118.16        122.79         4.41 o
   1   8   5        300.79        295.81         5.63 o
   2   8   5          4.38          4.92         0.67 o
   3   8   5         14.08         10.88         1.02 o
   4   8   5         30.84         31.58         1.82 o
   5   8   5         24.52         25.69         2.00 o
   6   8   5         23.20         19.99         2.19 o
  -4   9   5          0.48          0.47         0.56 o
  -3   9   5         40.77         37.43         1.95 o
  -2   9   5          3.85          6.10         0.76 o
  -1   9   5          0.06         -0.10         0.54 o
   0   9   5         41.61         41.99         3.53 o
   1   9   5         91.40         88.97         3.54 o
   2   9   5          6.32          4.23         0.84 o
   3   9   5         42.55         46.02         2.39 o
   4   9   5         23.89         23.98         1.65 o
   5   9   5          5.60          6.09         1.24 o
  -3  10   5          1.91          1.92         0.63 o
  -2  10   5          0.76          1.47         0.80 o
  -1  10   5          0.19          0.65         0.59 o
   0  10   5          1.51          1.93         0.83 o
   1  10   5        132.13        141.22         4.80 o
   2  10   5          5.41          5.64         1.05 o
   3  10   5          6.66          5.93         0.95 o
   4  10   5          9.28         11.86         1.39 o
  -2  11   5         10.47         12.80         2.15 o
  -1  11   5         11.81         12.87         2.19 o
   0  11   5          0.40          0.90         1.03 o
   1  11   5          8.54         10.53         2.09 o
   2  11   5          0.56          0.49         2.60 o
   3  11   5         24.30         21.79         2.13 o
  -2  -9   6          0.01          0.46         2.12 o
  -1  -9   6          0.17         -0.58         0.58 o
   0  -9   6          8.16          5.65         0.95 o
   1  -9   6         21.29         23.73         1.97 o
   2  -9   6          1.84          2.71         0.99 o
  -3  -8   6          0.60          1.36         0.93 o
  -2  -8   6          4.09          1.20         0.89 o
  -1  -8   6         13.54         14.52         1.72 o
   0  -8   6          0.60          0.89         0.70 o
   1  -8   6         58.47         64.68         2.99 o
   2  -8   6         14.09         14.32         1.31 o
   3  -8   6          0.66          1.03         0.52 o
   4  -8   6          2.90          2.13         0.64 o
  -4  -7   6          2.73          3.66         0.97 o
  -3  -7   6          3.52          3.68         0.88 o
  -2  -7   6         25.51         28.05         1.81 o
  -1  -7   6          0.28          0.21         0.56 o
   0  -7   6          2.82          1.88         0.64 o
   1  -7   6         18.65         20.42         1.58 o
   2  -7   6         19.33         18.87         1.42 o
   3  -7   6          0.43          0.50         0.47 o
   4  -7   6          3.67          3.11         0.83 o
   5  -7   6          0.54          0.89         0.57 o
  -5  -6   6          7.92          6.96         2.64 o
  -4  -6   6          5.33          5.91         1.06 o
  -3  -6   6          6.82         13.17         1.34 o
  -2  -6   6         48.67         45.51         2.00 o
  -1  -6   6         26.82         28.86         1.81 o
   0  -6   6          0.87          1.32         0.64 o
   1  -6   6        117.95        129.45         3.80 o
   2  -6   6        191.31        203.19         4.58 o
   3  -6   6         28.73         29.83         1.52 o
   4  -6   6         27.28         26.49         1.71 o
   5  -6   6          2.76          3.02         0.70 o
  -5  -5   6          3.38          4.55         0.94 o
  -4  -5   6          0.01         -0.35         0.63 o
  -3  -5   6         10.48          7.33         1.16 o
  -2  -5   6         60.86         61.42         2.22 o
  -1  -5   6          7.22          6.79         0.62 o
   0  -5   6          0.18          0.38         0.29 o
   1  -5   6         45.56         45.52         1.50 o
   2  -5   6         50.82         51.21         1.85 o
   3  -5   6          0.05          0.08         0.38 o
   4  -5   6          0.43          0.81         0.41 o
   5  -5   6         13.76          9.55         1.01 o
   6  -5   6          1.28          1.58         0.69 o
  -6  -4   6          0.40          1.54         0.76 o
  -5  -4   6          0.66          0.75         0.52 o
  -4  -4   6         23.27         29.12         1.91 o
  -3  -4   6        133.00        122.24         3.10 o
  -2  -4   6        227.21        228.33         4.27 o
  -1  -4   6          9.27          8.47         0.92 o
   0  -4   6         59.41         60.67         1.59 o
   1  -4   6          0.26          0.09         0.20 o
   2  -4   6        110.76        115.94         2.88 o
   3  -4   6        102.05        103.14         2.62 o
   4  -4   6         14.37         12.96         1.03 o
   5  -4   6          3.79          1.93         0.50 o
   6  -4   6          9.64         10.28         1.18 o
  -6  -3   6          8.96         17.90         2.36 o
  -5  -3   6          3.63          2.60         0.67 o
  -4  -3   6         16.29         17.00         1.29 o
  -3  -3   6        327.21        396.99        18.95 o
  -2  -3   6          6.08          6.58         0.57 o
  -1  -3   6         16.01         15.61         1.12 o
   0  -3   6          8.43          9.20         0.66 o
   1  -3   6        113.35        118.61         2.62 o
   2  -3   6         17.79         16.65         0.80 o
   3  -3   6          1.57          2.30         0.47 o
   4  -3   6          3.91          3.30         0.56 o
   5  -3   6          6.55          4.61         0.65 o
   6  -3   6          7.77          7.35         1.05 o
   7  -3   6          3.83          3.54         0.86 o
  -6  -2   6          2.83          1.34         0.58 o
  -5  -2   6         12.66         14.51         1.44 o
  -4  -2   6          0.93          4.00         0.79 o
  -3  -2   6        166.76        159.07         3.23 o
  -2  -2   6         43.70         41.26         1.72 o
  -1  -2   6         34.51         34.04         1.69 o
   0  -2   6         47.81         42.35         1.02 o
   1  -2   6        112.99        130.88         2.79 o
   2  -2   6          1.94          1.64         0.44 o
   3  -2   6         71.14         74.17         1.33 o
   4  -2   6          3.05          2.69         0.49 o
   5  -2   6         37.63         31.22         1.57 o
   6  -2   6         24.26         26.96         1.91 o
   7  -2   6          0.30          0.76         0.74 o
  -6  -1   6          1.59          0.60         0.86 o
  -5  -1   6          0.76          1.10         0.56 o
  -4  -1   6         15.46         18.45         1.44 o
  -3  -1   6        158.30        155.53         2.70 o
  -2  -1   6        101.67        101.19         1.76 o
  -1  -1   6        108.33        103.51         2.43 o
   0  -1   6          9.79          9.94         2.06 o
   1  -1   6         69.97         63.12         1.52 o
   2  -1   6         39.69         48.98         1.27 o
   3  -1   6         12.19         12.65         1.02 o
   4  -1   6         25.06         28.48         1.45 o
   5  -1   6         95.56         82.13         2.63 o
   6  -1   6         49.10         47.27         2.48 o
   7  -1   6          0.03         -0.08         0.65 o
  -6   0   6         13.02         14.46         1.42 o
  -5   0   6          5.45          6.81         0.84 o
  -4   0   6          4.50          5.59         0.85 o
  -3   0   6         15.93         13.75         0.61 o
  -2   0   6         20.43         24.73         0.78 o
  -1   0   6         51.86         49.52         2.05 o
   0   0   6          1.27         16.44         2.62 o
   1   0   6        175.90        157.18         2.79 o
   2   0   6        101.78        108.98         1.69 o
   3   0   6        374.33        412.16         6.20 o
   4   0   6         72.32         74.00         2.56 o
   5   0   6         71.77         75.79         2.45 o
   6   0   6         12.43         11.79         1.24 o
   7   0   6          5.46          6.61         1.02 o
  -6   1   6          0.62         -0.69         0.74 o
  -5   1   6          3.64          3.76         1.63 o
  -4   1   6          0.67          0.96         0.38 o
  -3   1   6         69.77         60.85         1.36 o
  -2   1   6        432.70        425.52         5.51 o
  -1   1   6        270.13        262.30         2.93 o
   0   1   6         96.59         93.56         3.48 o
   1   1   6        147.83        135.36         1.91 o
   2   1   6        154.46        169.09         2.13 o
   3   1   6         18.94         18.79         1.18 o
   4   1   6         67.78         69.44         2.21 o
   5   1   6         17.00         14.09         1.10 o
   6   1   6          9.32         11.54         1.21 o
   7   1   6          0.05          0.66         0.56 o
  -6   2   6          5.28          5.78         1.47 o
  -5   2   6          6.02          5.64         0.90 o
  -4   2   6          8.95          9.60         0.81 o
  -3   2   6        136.19        121.86         2.07 o
  -2   2   6          8.09          8.12         0.47 o
  -1   2   6        127.35        113.80         2.21 o
   0   2   6        123.48        108.73         3.14 o
   1   2   6         22.07         35.04         1.29 o
   2   2   6        394.79        388.62         3.93 o
   3   2   6        214.94        222.88         3.11 o
   4   2   6        555.84        561.80         6.95 o
   5   2   6        234.88        246.23         4.96 o
   6   2   6          9.53          8.59         0.99 o
   7   2   6          2.05          3.45         1.88 o
  -6   3   6          1.26          1.93         0.94 o
  -5   3   6          3.40          4.72         0.81 o
  -4   3   6          0.01         -0.14         0.26 o
  -3   3   6         75.24         95.06         3.42 o
  -2   3   6        369.29        375.55         4.91 o
  -1   3   6        151.26        154.65         3.98 o
   0   3   6         42.10         39.98         1.90 o
   1   3   6         37.20         25.34         1.31 o
   2   3   6         69.68         86.06         1.74 o
   3   3   6          5.03          8.94         0.93 o
   4   3   6         18.90         20.35         0.93 o
   5   3   6        235.16        245.49         4.82 o
   6   3   6          0.03          0.35         0.86 o
   7   3   6          0.04         -0.21         0.62 o
  -6   4   6          2.87          3.80         0.90 o
  -5   4   6          0.15          1.09         0.51 o
  -4   4   6         59.17         61.27         2.05 o
  -3   4   6        117.08        125.97         2.80 o
  -2   4   6         85.84         76.79         1.73 o
  -1   4   6         13.99         11.36         1.11 o
   0   4   6        107.03        103.25         2.65 o
   1   4   6        836.00        898.78         8.86 o
   2   4   6        144.32        139.09         2.57 o
   3   4   6         13.08         13.55         0.90 o
   4   4   6        157.39        150.61         4.23 o
   5   4   6         19.70         21.76         1.64 o
   6   4   6          0.02         -0.03         0.66 o
   7   4   6          1.05          3.01         1.08 o
  -6   5   6          0.14         -0.75         0.75 o
  -5   5   6          1.48          1.94         0.65 o
  -4   5   6          6.69          5.26         0.68 o
  -3   5   6         31.41         33.15         1.48 o
  -2   5   6        222.38        227.32         3.75 o
  -1   5   6         19.63         20.17         1.56 o
   0   5   6          3.20          6.80         0.93 o
   1   5   6        156.02        169.15         3.12 o
   2   5   6         33.55         36.04         1.53 o
   3   5   6          1.09          0.35         0.28 o
   4   5   6          0.02          0.06         0.55 o
   5   5   6        211.38        222.45         6.12 o
   6   5   6          0.60          0.84         1.04 o
   7   5   6          0.95          0.43         0.70 o
  -5   6   6          7.61          9.96         1.20 o
  -4   6   6         14.38         15.88         1.17 o
  -3   6   6          3.31         11.28         0.96 o
  -2   6   6         21.94         22.97         1.31 o
  -1   6   6         36.45         37.80         2.93 o
   0   6   6        218.77        225.29         3.48 o
   1   6   6        197.25        205.01         4.20 o
   2   6   6        177.77        171.88         6.95 o
   3   6   6          3.93         12.59         1.42 o
   4   6   6         11.45         12.09         2.04 o
   5   6   6          0.06         -0.23         0.52 o
   6   6   6          1.69         11.00         2.19 o
  -5   7   6          0.75          1.44         0.56 o
  -4   7   6          0.73          0.17         0.41 o
  -3   7   6         66.20         67.40         2.34 o
  -2   7   6         43.80         42.94         2.53 o
  -1   7   6          5.49          5.16         1.01 o
   0   7   6         97.83         98.38         2.73 o
   1   7   6        221.76        214.34         5.39 o
   2   7   6          4.88          5.25         0.81 o
   3   7   6          0.09         -0.45         0.66 o
   4   7   6         20.38         13.10         1.35 o
   5   7   6          8.76         12.40         1.64 o
   6   7   6          6.01          7.56         1.40 o
  -4   8   6          0.34          0.58         0.48 o
  -3   8   6          1.83          0.55         0.41 o
  -2   8   6          8.00          7.91         1.00 o
  -1   8   6          0.02         -0.71         0.71 o
   0   8   6        109.96        110.64         5.39 o
   1   8   6          5.16          4.80         1.10 o
   2   8   6         63.26         67.17         2.70 o
   3   8   6         54.45         53.70         2.58 o
   4   8   6          1.45          4.44         0.84 o
   5   8   6          0.01         -0.24         0.72 o
   6   8   6          0.43          0.95         0.76 o
  -4   9   6          1.82          2.31         0.72 o
  -3   9   6          0.54          1.89         0.72 o
  -2   9   6          9.55          7.52         0.93 o
  -1   9   6          3.35          4.39         0.86 o
   0   9   6         17.97         23.82         1.96 o
   1   9   6         15.24         13.13         2.02 o
   2   9   6          9.93         10.65         1.60 o
   3   9   6          4.84          6.61         1.02 o
   4   9   6          6.40          1.71         0.65 o
   5   9   6          0.49          1.14         0.77 o
  -3  10   6          2.26          2.17         0.68 o
  -2  10   6          7.23         10.77         1.88 o
  -1  10   6         12.07         14.81         1.74 o
   0  10   6          6.49          6.89         1.63 o
   1  10   6          0.06         -0.65         0.87 o
   2  10   6         13.52         16.11         1.72 o
   3  10   6         20.82         21.73         2.69 o
   4  10   6          0.10          0.34         0.83 o
  -2  11   6          0.04         -0.19         0.76 o
  -1  11   6          9.04         10.94         2.12 o
   0  11   6          0.38         -0.99         1.58 o
   1  11   6          3.16          1.84         1.18 o
   2  11   6          5.91          5.85         1.55 o
   3  11   6          0.05         -0.74         0.98 o
  -2  -8   7          0.01          0.49         0.90 o
  -1  -8   7          0.14          0.88         0.68 o
   0  -8   7          4.79          4.16         0.92 o
   1  -8   7        137.05        132.33         5.50 o
   2  -8   7         10.55         11.93         1.72 o
   3  -8   7          1.31          0.81         0.64 o
  -3  -7   7          6.35          3.91         0.94 o
  -2  -7   7          0.44         -0.49         0.99 o
  -1  -7   7         11.02         14.56         1.71 o
   0  -7   7          1.81          1.42         0.69 o
   1  -7   7          0.75          0.76         0.74 o
   2  -7   7          0.02         -0.41         0.62 o
   3  -7   7          0.01          0.08         0.60 o
   4  -7   7          0.00         -0.20         0.46 o
  -4  -6   7          0.24          0.09         0.58 o
  -3  -6   7         21.25         18.38         1.61 o
  -2  -6   7          1.52          0.52         1.01 o
  -1  -6   7          8.71          7.38         1.24 o
   0  -6   7          1.29          1.81         0.70 o
   1  -6   7         59.77         58.82         2.65 o
   2  -6   7         69.02         72.68         2.71 o
   3  -6   7         33.93         35.03         1.88 o
   4  -6   7          1.68          0.26         0.63 o
   5  -6   7          3.38          2.86         0.73 o
  -5  -5   7          1.21          1.34         0.69 o
  -4  -5   7         14.59         16.23         1.61 o
  -3  -5   7         10.86         13.90         1.36 o
  -2  -5   7         10.68          7.67         0.98 o
  -1  -5   7         15.22         17.15         1.43 o
   0  -5   7          6.00          5.39         0.81 o
   1  -5   7          3.89          4.43         0.47 o
   2  -5   7          6.68          5.20         0.67 o
   3  -5   7          1.66          1.71         0.76 o
   4  -5   7         11.67         10.74         0.99 o
   5  -5   7          9.77          8.29         0.92 o
  -5  -4   7          9.21         10.53         1.36 o
  -4  -4   7          0.29          0.23         0.51 o
  -3  -4   7          4.10          5.67         0.88 o
  -2  -4   7          0.92          0.70         0.51 o
  -1  -4   7          9.21         11.03         0.85 o
   0  -4   7         18.68         19.52         0.96 o
   1  -4   7         74.60         77.20         1.83 o
   2  -4   7          6.15          6.48         0.70 o
   3  -4   7         47.39         46.37         1.81 o
   4  -4   7         10.46         10.64         0.95 o
   5  -4   7          0.39          0.44         0.47 o
   6  -4   7         21.21         21.04         1.67 o
  -5  -3   7          0.97          1.23         0.64 o
  -4  -3   7          6.37          6.82         0.92 o
  -3  -3   7        141.60        144.72         5.04 o
  -2  -3   7        118.97        113.48         3.36 o
  -1  -3   7          1.86          1.98         0.28 o
   0  -3   7         18.01         17.45         0.74 o
   1  -3   7        165.60        176.86         4.29 o
   2  -3   7          5.96          5.42         0.61 o
   3  -3   7         39.39         37.70         1.57 o
   4  -3   7         17.57         12.99         1.03 o
   5  -3   7         11.67         14.59         1.15 o
   6  -3   7         12.25         14.20         1.46 o
  -6  -2   7         15.02         14.13         1.59 o
  -5  -2   7          5.59          5.48         0.97 o
  -4  -2   7          0.06          0.59         0.51 o
  -3  -2   7        414.72        413.62         8.47 o
  -2  -2   7          5.88          5.12         0.78 o
  -1  -2   7          0.19         -0.02         0.25 o
   0  -2   7         28.16         29.61         2.46 o
   1  -2   7         95.54         96.55         2.15 o
   2  -2   7        111.64        120.07         2.40 o
   3  -2   7          0.07          0.12         0.40 o
   4  -2   7         15.07         13.23         0.98 o
   5  -2   7         26.63         20.11         1.61 o
   6  -2   7         12.85         12.83         1.37 o
   7  -2   7          0.97          0.27         0.88 o
  -6  -1   7          3.46          6.50         1.35 o
  -5  -1   7          5.33          6.11         1.37 o
  -4  -1   7          0.37          0.68         0.59 o
  -3  -1   7          1.26          3.14         1.54 o
  -2  -1   7        298.79        298.18         7.07 o
  -1  -1   7          3.51          3.41         0.66 o
   0  -1   7         94.70         92.70         3.93 o
   1  -1   7        488.64        508.20         8.83 o
   2  -1   7         87.39         88.55         1.80 o
   3  -1   7         58.93         53.48         1.33 o
   4  -1   7         11.39         10.14         1.04 o
   5  -1   7         54.63         60.71         2.35 o
   6  -1   7         11.94         13.45         1.36 o
   7  -1   7          0.28          0.18         0.87 o
  -6   0   7         15.05         17.14         2.59 o
  -5   0   7          0.01         -0.31         0.65 o
  -4   0   7          1.25          4.56         0.78 o
  -3   0   7        231.82        238.24         3.97 o
  -2   0   7         15.09         15.15         0.93 o
  -1   0   7         19.73         22.66         1.28 o
   0   0   7        187.75        220.08         7.04 o
   1   0   7          3.45          3.09         0.37 o
   2   0   7         50.51         52.80         1.29 o
   3   0   7         37.09         35.41         1.25 o
   4   0   7         88.49         81.32         2.78 o
   5   0   7         71.65         66.89         2.67 o
   6   0   7          1.60          2.03         0.70 o
   7   0   7          0.00          0.40         0.65 o
  -6   1   7          0.88          0.28         0.66 o
  -5   1   7         17.62         23.50         1.76 o
  -4   1   7         41.19         33.03         1.89 o
  -3   1   7        296.19        282.85         3.65 o
  -2   1   7         38.71         41.05         1.19 o
  -1   1   7         12.82         11.69         0.72 o
   0   1   7        286.00        270.30         2.90 o
   1   1   7          4.01          5.10         0.41 o
   2   1   7         74.60         73.41         1.73 o
   3   1   7          0.39          0.60         0.47 o
   4   1   7        604.85        603.30         8.38 o
   5   1   7        113.23        119.93         3.60 o
   6   1   7          9.91         11.09         1.34 o
   7   1   7          2.50          1.53         1.33 o
  -6   2   7          4.29          5.13         1.62 o
  -5   2   7          0.04         -0.10         0.82 o
  -4   2   7          6.61          6.48         0.73 o
  -3   2   7          1.62          2.75         0.47 o
  -2   2   7          0.11          0.19         0.21 o
  -1   2   7          0.96          0.45         0.23 o
   0   2   7        668.63        711.03        11.83 o
   1   2   7         29.37         23.22         1.17 o
   2   2   7         24.15         26.10         1.11 o
   3   2   7         39.82         35.43         1.32 o
   4   2   7          2.86          3.87         0.88 o
   5   2   7        103.31        105.81         3.32 o
   6   2   7          2.42          2.53         0.85 o
   7   2   7          3.32          0.41         1.03 o
  -6   3   7          0.02          0.09         0.85 o
  -5   3   7          3.25          4.23         0.80 o
  -4   3   7         89.52         87.65         2.97 o
  -3   3   7        146.78        153.65         2.75 o
  -2   3   7          1.17          1.58         0.28 o
  -1   3   7         10.01          8.67         0.67 o
   0   3   7        515.21        493.15         7.62 o
   1   3   7         11.63         12.54         0.99 o
   2   3   7         59.77         62.80         2.02 o
   3   3   7         49.27         45.84         1.65 o
   4   3   7        498.82        498.43         8.52 o
   5   3   7        104.79        106.51         3.37 o
   6   3   7         10.53         11.94         1.52 o
   7   3   7          2.94          2.76         1.77 o
  -6   4   7          3.97          2.45         0.82 o
  -5   4   7          3.39          6.04         0.95 o
  -4   4   7         21.53         21.44         1.53 o
  -3   4   7         58.19         60.21         1.99 o
  -2   4   7         48.81         48.92         1.32 o
  -1   4   7         49.04         47.63         2.38 o
   0   4   7          0.25          0.84         0.37 o
   1   4   7          3.00          2.53         0.53 o
   2   4   7          2.33          2.03         0.47 o
   3   4   7          8.15          8.15         1.00 o
   4   4   7         28.03         24.63         1.64 o
   5   4   7         15.80         16.73         1.70 o
   6   4   7          0.78          0.38         0.64 o
   7   4   7         14.62         15.62         2.45 o
  -5   5   7          0.00         -0.28         0.52 o
  -4   5   7         71.79         72.97         3.07 o
  -3   5   7         26.99         28.20         1.42 o
  -2   5   7         15.73         16.92         1.04 o
  -1   5   7        234.87        233.93         8.15 o
   0   5   7        212.65        213.87         4.13 o
   1   5   7          0.55          0.34         0.45 o
   2   5   7        170.24        171.27         8.78 o
   3   5   7         29.30         31.32         2.14 o
   4   5   7         48.69         50.71         2.90 o
   5   5   7         17.42         20.11         1.96 o
   6   5   7          2.28          1.97         0.87 o
   7   5   7          8.08         12.55         1.86 o
  -5   6   7         17.69         21.43         1.72 o
  -4   6   7          0.16          0.16         0.37 o
  -3   6   7         17.00         19.65         1.26 o
  -2   6   7         98.64        101.62         2.64 o
  -1   6   7          8.03          6.77         1.08 o
   0   6   7        284.75        286.31         6.61 o
   1   6   7         15.72         20.29         1.70 o
   2   6   7          0.32         -0.09         0.51 o
   3   6   7         49.03         49.33         3.84 o
   4   6   7          5.77          7.05         2.22 o
   5   6   7          0.46          0.11         0.74 o
   6   6   7          2.54          3.12         0.94 o
  -5   7   7          4.01          3.77         0.81 o
  -4   7   7         89.83         90.62         2.98 o
  -3   7   7         21.95         21.48         1.37 o
  -2   7   7          0.33         -0.26         0.46 o
  -1   7   7        301.35        300.25         7.26 o
   0   7   7         75.72         94.93         4.69 o
   1   7   7          6.59          8.30         0.95 o
   2   7   7         80.69         81.83         3.00 o
   3   7   7         12.10         10.51         1.19 o
   4   7   7        166.12        167.78         4.93 o
   5   7   7          0.05          0.78         0.75 o
   6   7   7          3.63          6.25         1.41 o
  -4   8   7         16.16         12.66         1.17 o
  -3   8   7         20.22         22.72         1.46 o
  -2   8   7         43.05         40.83         2.00 o
  -1   8   7          0.02         -0.74         0.74 o
   0   8   7        136.03        121.02         4.89 o
   1   8   7          0.53          0.17         0.97 o
   2   8   7         11.61          9.88         1.09 o
   3   8   7         13.05         12.22         1.33 o
   4   8   7         28.75         26.17         1.99 o
   5   8   7          0.22          0.10         0.75 o
  -3   9   7          3.46          2.88         0.56 o
  -2   9   7          1.46          1.46         0.56 o
  -1   9   7         10.81         12.29         1.58 o
   0   9   7        123.46        119.24         4.53 o
   1   9   7         20.30         19.86         2.52 o
   2   9   7         26.57         24.86         2.10 o
   3   9   7         26.20         30.99         2.10 o
   4   9   7         31.96         26.41         2.05 o
   5   9   7          4.11          4.43         1.14 o
  -2  10   7          0.39         -0.20         0.79 o
  -1  10   7          2.64          2.28         0.75 o
   0  10   7          3.90          1.92         1.10 o
   1  10   7          6.18          9.46         2.40 o
   2  10   7         11.79         12.09         1.55 o
   3  10   7          0.16         -0.47         0.74 o
   4  10   7          0.02          0.09         0.87 o
  -1  11   7          1.31          2.13         1.01 o
   0  11   7          2.85          3.57         1.38 o
   1  11   7         35.34         38.61         5.02 o
   2  11   7          8.62          7.77         1.84 o
  -1  -8   8          0.05          1.46         0.71 o
   0  -8   8          8.35         10.33         1.68 o
   1  -8   8          3.34          5.51         1.32 o
  -2  -7   8          4.42          2.94         1.18 o
  -1  -7   8          4.39          5.12         1.18 o
   0  -7   8          2.99          2.76         1.18 o
   1  -7   8         65.63         66.74         3.90 o
   2  -7   8          7.48          9.63         1.72 o
   3  -7   8          1.08          1.60         0.76 o
  -3  -6   8         30.81         30.50         3.00 o
  -2  -6   8          3.85          0.65         0.53 o
  -1  -6   8          0.05         -0.08         0.61 o
   0  -6   8         10.41          7.08         1.60 o
   1  -6   8         44.79         39.49         2.87 o
   2  -6   8         14.31         14.42         1.79 o
   3  -6   8          2.12          2.39         0.83 o
   4  -6   8          0.00          0.50         1.25 o
  -4  -5   8          5.20          1.90         0.75 o
  -3  -5   8         20.79         14.55         1.75 o
  -2  -5   8          7.99          8.46         1.10 o
  -1  -5   8          3.68          3.12         0.71 o
   0  -5   8         14.44         14.08         1.64 o
   1  -5   8         47.04         54.32         3.96 o
   2  -5   8         21.46         18.58         1.58 o
   3  -5   8          0.80          0.99         0.55 o
   4  -5   8          9.59          7.64         1.10 o
   5  -5   8          0.36         -0.47         0.57 o
  -4  -4   8         29.87         72.46         9.89 o
  -3  -4   8          3.68          7.05         1.08 o
  -2  -4   8          6.70          5.48         0.87 o
  -1  -4   8          4.80          5.87         0.69 o
   0  -4   8         77.05         72.03         2.59 o
   1  -4   8         73.93         72.20         2.38 o
   2  -4   8         15.20         14.50         1.15 o
   3  -4   8          0.01          0.02         0.37 o
   4  -4   8         33.64         30.72         1.63 o
   5  -4   8          0.14         -0.29         0.62 o
  -5  -3   8          7.97          8.79         1.58 o
  -4  -3   8          5.57          5.07         0.90 o
  -3  -3   8          2.06          3.00         0.86 o
  -2  -3   8          3.67          4.02         0.75 o
  -1  -3   8         34.21         34.87         2.18 o
   0  -3   8         74.78         73.10         2.52 o
   1  -3   8          4.68          6.32         0.84 o
   2  -3   8          0.40          0.55         0.28 o
   3  -3   8          0.21          0.48         0.42 o
   4  -3   8        109.63        103.76         2.91 o
   5  -3   8          0.70          0.66         0.48 o
   6  -3   8          0.01         -0.35         0.90 o
  -5  -2   8          4.84          5.20         1.17 o
  -4  -2   8         13.85          5.44         1.20 o
  -3  -2   8         39.39         32.17         3.15 o
  -2  -2   8         13.09         13.73         1.21 o
  -1  -2   8          2.44          1.44         0.57 o
   0  -2   8        132.75        140.22         3.38 o
   1  -2   8          5.09          4.38         0.70 o
   2  -2   8          2.88          4.16         0.60 o
   3  -2   8          2.20          3.10         0.65 o
   4  -2   8        216.28        207.19         4.45 o
   5  -2   8          9.00          8.36         0.96 o
   6  -2   8          0.02          1.92         0.71 o
  -5  -1   8          9.92          9.72         1.79 o
  -4  -1   8          6.69          6.61         1.17 o
  -3  -1   8          8.90          7.60         1.19 o
  -2  -1   8         40.10         44.32         2.04 o
  -1  -1   8         53.28         53.15         2.97 o
   0  -1   8         32.77         31.19         2.41 o
   1  -1   8          0.50         -0.36         0.45 o
   2  -1   8         57.20         55.17         1.96 o
   3  -1   8          1.36          2.15         0.55 o
   4  -1   8          1.25          0.15         0.58 o
   5  -1   8          0.90          0.47         0.47 o
   6  -1   8          3.55          1.67         1.62 o
  -5   0   8          1.00          0.86         0.67 o
  -4   0   8         30.53         42.09         2.67 o
  -3   0   8         83.41         76.88         3.34 o
  -2   0   8         36.43         35.59         1.79 o
  -1   0   8         18.77         19.60         1.28 o
   0   0   8        247.75        263.76         5.88 o
   1   0   8          0.12          0.48         0.39 o
   2   0   8          5.43          5.11         0.60 o
   3   0   8          3.80          3.10         0.64 o
   4   0   8        148.36        167.58         5.26 o
   5   0   8          1.59          1.25         0.59 o
   6   0   8          6.32          5.74         1.17 o
   7   0   8          1.36          2.83         0.97 o
  -5   1   8         11.16         11.24         2.04 o
  -4   1   8          1.52          1.29         0.74 o
  -3   1   8          3.11          2.73         0.52 o
  -2   1   8         28.44         29.25         1.16 o
  -1   1   8         16.83         15.55         1.36 o
   0   1   8          3.53          2.39         0.63 o
   1   1   8         23.05         19.84         1.27 o
   2   1   8        118.69        116.54         2.24 o
   3   1   8        110.50        119.19         2.52 o
   4   1   8         39.27         43.42         2.15 o
   5   1   8         46.74         43.97         2.38 o
   6   1   8          0.03          0.77         0.59 o
   7   1   8          2.46          0.89         1.16 o
  -5   2   8          1.35          4.54         1.65 o
  -4   2   8         64.97         67.52         2.60 o
  -3   2   8         77.27         71.63         1.85 o
  -2   2   8         72.19         67.85         1.59 o
  -1   2   8         60.44         60.48         1.57 o
   0   2   8        271.51        268.77         3.95 o
   1   2   8         25.13         23.33         1.05 o
   2   2   8          2.40          1.45         0.32 o
   3   2   8         85.78         75.21         2.31 o
   4   2   8        149.32        155.07         4.02 o
   5   2   8          0.85          1.45         0.57 o
   6   2   8         11.00         11.88         1.24 o
   7   2   8         21.26         24.98         2.95 o
  -5   3   8          0.02          0.47         0.77 o
  -4   3   8         21.47         22.01         1.53 o
  -3   3   8          6.73          7.53         0.72 o
  -2   3   8         14.54         13.58         0.73 o
  -1   3   8         86.03         80.76         2.12 o
   0   3   8        209.11        221.24         4.43 o
   1   3   8          6.92          5.76         0.69 o
   2   3   8         51.76         47.41         1.73 o
   3   3   8          3.06          3.08         0.70 o
   4   3   8         10.46          9.77         1.31 o
   5   3   8          2.84          1.50         0.55 o
   6   3   8          1.41          2.35         0.90 o
   7   3   8          7.88          6.46         1.26 o
  -5   4   8          6.69         10.34         1.33 o
  -4   4   8          0.40         11.75         1.19 o
  -3   4   8        102.23        102.92         2.72 o
  -2   4   8         10.02         11.14         0.85 o
  -1   4   8         36.33         32.71         1.39 o
   0   4   8          4.14          3.74         0.59 o
   1   4   8          9.68         10.79         1.02 o
   2   4   8         18.00         17.39         1.16 o
   3   4   8         60.67         59.50         2.48 o
   4   4   8        304.18        301.34         6.15 o
   5   4   8         12.52         16.58         1.73 o
   6   4   8          6.80          6.99         1.34 o
  -5   5   8          0.01         -0.14         0.91 o
  -4   5   8          1.02          1.65         0.60 o
  -3   5   8          8.10          7.45         0.81 o
  -2   5   8         17.10         19.47         1.52 o
  -1   5   8        195.73        192.16         5.38 o
   0   5   8         19.95         22.15         2.07 o
   1   5   8         92.83         89.93         2.87 o
   2   5   8         24.72         27.67         1.50 o
   3   5   8         52.74         49.09         2.48 o
   4   5   8         50.66         44.93         3.12 o
   5   5   8          5.43          4.11         0.94 o
   6   5   8         24.34         26.80         2.65 o
  -5   6   8          0.65          0.77         0.69 o
  -4   6   8         17.89         17.06         1.50 o
  -3   6   8         40.74         42.80         1.89 o
  -2   6   8         12.36         13.61         1.03 o
  -1   6   8          7.51          6.36         1.26 o
   0   6   8         26.13         24.04         1.95 o
   1   6   8          2.21          2.20         0.83 o
   2   6   8         37.22         39.43         2.94 o
   3   6   8         57.76         51.21         2.95 o
   4   6   8         33.68         30.90         2.50 o
   5   6   8         76.22         79.53         3.61 o
   6   6   8          0.18          0.35         0.58 o
  -4   7   8          1.17          1.60         0.82 o
  -3   7   8          0.15          0.08         0.44 o
  -2   7   8          4.38          6.28         0.80 o
  -1   7   8        154.67        148.28         5.48 o
   0   7   8         22.80         17.37         1.74 o
   1   7   8        101.35        101.59         4.74 o
   2   7   8          0.08          0.03         0.60 o
   3   7   8         69.94         59.50         3.28 o
   4   7   8          7.69          6.13         1.22 o
   5   7   8          0.12          0.11         0.73 o
   6   7   8         25.65         32.62         3.45 o
  -4   8   8          0.02          2.04         0.81 o
  -3   8   8         11.46          9.89         1.01 o
  -2   8   8          6.16          7.95         0.96 o
  -1   8   8          0.50         -0.03         1.18 o
   0   8   8          5.98         16.64         1.83 o
   1   8   8         21.90         17.77         2.30 o
   2   8   8         53.80         58.38         3.23 o
   3   8   8          8.61          5.43         0.97 o
   4   8   8         24.44         38.00         2.80 o
   5   8   8         14.39         14.03         1.91 o
  -3   9   8          7.32          7.99         0.98 o
  -2   9   8         35.40         36.91         2.05 o
  -1   9   8          8.58          6.63         2.19 o
   0   9   8         13.05          9.02         3.11 o
   1   9   8          0.01          0.99         1.00 o
   2   9   8          0.33          0.96         0.66 o
   3   9   8         31.76         26.47         2.36 o
   4   9   8          0.44          0.24         0.56 o
  -2  10   8          9.74         11.64         1.28 o
  -1  10   8         14.02         18.71         2.10 o
   0  10   8          0.90          2.91         1.20 o
   1  10   8         39.15         38.76         3.75 o
   2  10   8          3.79          1.61         1.23 o
   3  10   8          4.52          5.93         1.25 o
   0  11   8          0.31          0.28         0.80 o
   1  11   8         15.16         13.73         1.71 o
  -1  -7   9          0.22          1.31         0.81 o
   0  -7   9         24.46         17.93         2.09 o
   1  -7   9         11.08         15.99         2.04 o
   2  -7   9         10.62          9.23         1.55 o
  -2  -6   9          0.12         -0.83         0.83 o
  -1  -6   9          3.37          4.07         0.98 o
   0  -6   9         31.23         32.97         5.14 o
   1  -6   9         21.00         20.82         2.21 o
   2  -6   9          5.68          5.37         1.28 o
   3  -6   9         11.79         13.17         1.64 o
  -3  -5   9          0.16          0.60         0.68 o
  -2  -5   9          3.92          5.29         0.98 o
  -1  -5   9          8.21          8.53         1.45 o
   0  -5   9          8.96         10.86         2.00 o
   1  -5   9          3.68          1.47         0.73 o
   2  -5   9         17.47         17.85         2.03 o
   3  -5   9          8.00          6.78         2.30 o
   4  -5   9          1.72          0.29         1.24 o
  -4  -4   9         86.05         89.97         3.94 o
  -3  -4   9          2.95          1.03         0.68 o
  -2  -4   9          2.09          3.22         0.85 o
  -1  -4   9         17.62         17.84         1.47 o
   0  -4   9          0.23          0.57         0.48 o
   1  -4   9          0.54          0.35         0.38 o
   2  -4   9          0.29          0.07         0.58 o
   3  -4   9          8.96          7.20         1.12 o
   4  -4   9          4.14          4.81         0.87 o
   5  -4   9          1.84          1.98         0.83 o
  -4  -3   9         77.95         68.64         3.33 o
  -3  -3   9          0.25          1.90         1.09 o
  -2  -3   9          0.46          0.87         0.69 o
  -1  -3   9          8.49          7.53         1.14 o
   0  -3   9         16.36         21.90         1.43 o
   1  -3   9         78.19         73.82         2.80 o
   2  -3   9          0.86          0.12         0.52 o
   3  -3   9          0.02          1.52         0.94 o
   4  -3   9          1.07         -0.18         0.82 o
   5  -3   9          0.00         -0.25         0.71 o
  -4  -2   9         42.53         48.23         5.33 o
  -3  -2   9         43.57         44.94         2.87 o
  -2  -2   9         11.38         14.76         1.31 o
  -1  -2   9         11.33         10.61         1.29 o
   0  -2   9         56.92         59.70         2.30 o
   1  -2   9          0.06         -0.13         0.48 o
   2  -2   9          0.52          0.69         0.44 o
   3  -2   9          5.15          3.70         0.86 o
   4  -2   9         21.79         24.51         1.79 o
   5  -2   9          0.12          0.45         0.59 o
   6  -2   9          0.11          0.46         0.70 o
  -5  -1   9          0.48          1.40         0.99 o
  -4  -1   9         92.99         95.78         4.39 o
  -3  -1   9          1.15          1.39         0.66 o
  -2  -1   9          2.41          0.82         0.51 o
  -1  -1   9         33.42         38.87         2.31 o
   0  -1   9         24.43         18.49         4.66 o
   1  -1   9        108.51        105.85         3.68 o
   2  -1   9          8.04          8.53         0.83 o
   3  -1   9         16.13         14.15         1.56 o
   4  -1   9         14.67         12.11         1.19 o
   5  -1   9          4.65          7.63         0.94 o
   6  -1   9          0.04          0.73         0.59 o
  -5   0   9          0.54          4.66         2.62 o
  -4   0   9         12.17          9.88         1.45 o
  -3   0   9         20.02         57.37         9.77 o
  -2   0   9         30.24         28.05         1.69 o
  -1   0   9          1.97          1.39         0.84 o
   0   0   9          0.17         20.03         3.86 o
   1   0   9          5.38          5.05         0.77 o
   2   0   9         18.32         19.38         1.39 o
   3   0   9        444.20        453.73         7.48 o
   4   0   9          8.77         10.43         1.30 o
   5   0   9          0.11         -0.83         1.41 o
   6   0   9          6.15          8.84         1.37 o
  -5   1   9          3.44          6.74         1.77 o
  -4   1   9          3.07          5.02         1.39 o
  -3   1   9          1.70          2.77         1.05 o
  -2   1   9          0.06         -0.37         0.38 o
  -1   1   9         91.74        100.72         3.13 o
   0   1   9         82.48         77.97         3.23 o
   1   1   9         75.45         79.71         2.45 o
   2   1   9         11.18         13.66         1.03 o
   3   1   9          3.64          3.17         1.08 o
   4   1   9         17.72         18.53         1.49 o
   5   1   9          0.71          0.87         0.62 o
   6   1   9          5.91          5.76         1.12 o
  -5   2   9          0.02          1.93         1.21 o
  -4   2   9         14.19         14.92         2.15 o
  -3   2   9          9.56          8.76         1.05 o
  -2   2   9         69.27         71.09         2.14 o
  -1   2   9         28.13         26.71         1.33 o
   0   2   9         20.09         20.77         0.90 o
   1   2   9          8.76          9.67         0.93 o
   2   2   9         19.72         18.89         1.22 o
   3   2   9        788.17        791.38        14.23 o
   4   2   9          0.12         -0.26         0.44 o
   5   2   9          3.15          5.13         0.88 o
   6   2   9          0.00         -0.75         0.87 o
  -5   3   9          7.98         13.88         2.31 o
  -4   3   9          7.33          3.03         1.57 o
  -3   3   9          2.28          1.31         0.69 o
  -2   3   9         10.55         10.86         0.75 o
  -1   3   9          9.69          8.53         1.18 o
   0   3   9         21.86         20.05         1.28 o
   1   3   9         40.44         40.75         1.95 o
   2   3   9          6.54          6.51         0.75 o
   3   3   9         67.70         66.83         2.27 o
   4   3   9         10.18         10.89         1.39 o
   5   3   9          0.62         -0.53         0.60 o
   6   3   9         34.64         36.92         2.83 o
  -5   4   9          0.65         -2.43         3.08 o
  -4   4   9          5.64          3.69         1.16 o
  -3   4   9         55.50         57.36         2.30 o
  -2   4   9          1.21          1.26         0.42 o
  -1   4   9        100.88        107.20         3.13 o
   0   4   9        104.04        108.00         3.20 o
   1   4   9         28.04         28.63         2.44 o
   2   4   9         85.00         91.71         2.69 o
   3   4   9         31.70         28.21         1.88 o
   4   4   9          8.74          4.23         1.07 o
   5   4   9          6.50          3.53         0.98 o
   6   4   9          0.20          0.62         0.81 o
  -4   5   9          0.28         -0.07         0.73 o
  -3   5   9         19.67         20.63         1.44 o
  -2   5   9          6.13          5.98         0.71 o
  -1   5   9        292.37        301.72         7.24 o
   0   5   9         22.35         24.18         1.94 o
   1   5   9         10.97         10.87         1.31 o
   2   5   9         83.70         78.84         2.66 o
   3   5   9         19.53         19.22         1.72 o
   4   5   9          9.79          6.41         0.98 o
   5   5   9          5.81          3.79         1.03 o
   6   5   9         26.31         26.50         2.71 o
  -4   6   9         18.53         20.15         1.84 o
  -3   6   9         24.94         28.26         1.69 o
  -2   6   9         79.18         83.36         2.90 o
  -1   6   9          0.38          0.45         0.68 o
   0   6   9         38.32         45.83         2.78 o
   1   6   9         31.23         32.19         2.30 o
   2   6   9         22.97         20.52         1.59 o
   3   6   9         13.11         18.94         1.93 o
   4   6   9         19.10         14.47         1.75 o
   5   6   9          4.77          3.00         0.89 o
   6   6   9          3.03          1.96         0.90 o
  -4   7   9          4.00          2.08         0.73 o
  -3   7   9         17.85         19.04         1.38 o
  -2   7   9          1.21          1.79         0.50 o
  -1   7   9        288.80        287.23         7.56 o
   0   7   9         44.70         49.82         3.04 o
   1   7   9          7.43          5.58         1.24 o
   2   7   9         59.86         66.36         3.51 o
   3   7   9          5.52          3.82         0.94 o
   4   7   9          3.01          4.11         1.02 o
   5   7   9         13.86         14.93         2.39 o
  -3   8   9          3.99          3.02         0.65 o
  -2   8   9         14.40         16.17         1.24 o
  -1   8   9         16.63         15.03         1.80 o
   0   8   9          0.40         -0.45         0.67 o
   1   8   9         29.99         26.42         2.27 o
   2   8   9          8.05          7.44         1.22 o
   3   8   9          0.00         -0.23         0.58 o
   4   8   9          0.41         -0.19         0.61 o
   5   8   9          1.38          1.56         0.97 o
  -2   9   9          2.69          2.56         0.66 o
  -1   9   9         12.72         13.08         1.76 o
   0   9   9         20.04         31.66         2.65 o
   1   9   9         14.14         15.22         3.19 o
   2   9   9         11.50         12.77         1.63 o
   3   9   9          0.46         -0.47         1.00 o
   4   9   9         15.34         14.91         1.93 o
  -1  10   9          2.75          1.87         2.22 o
   0  10   9         11.22         13.44         2.34 o
   1  10   9         33.85         33.44         4.61 o
   2  10   9          0.28         -0.77         0.77 o
   0  -6  10         20.97         22.24         2.31 o
   1  -6  10          8.91          8.06         2.92 o
   2  -6  10          1.96         -0.52         0.78 o
  -2  -5  10          0.84          0.34         0.66 o
  -1  -5  10          5.31          1.44         0.70 o
   0  -5  10          4.96          2.04         0.79 o
   1  -5  10          2.62          1.70         1.57 o
   2  -5  10          0.03         -0.90         0.90 o
   3  -5  10          2.94          3.98         0.97 o
  -3  -4  10          0.00          0.52         0.72 o
  -2  -4  10          3.10          2.42         0.66 o
  -1  -4  10         14.49         12.44         1.19 o
   0  -4  10          0.00          0.89         0.61 o
   1  -4  10          0.39         -0.32         0.57 o
   2  -4  10          0.69          0.74         0.70 o
   3  -4  10         41.27         40.29         2.47 o
   4  -4  10          4.62          2.58         0.69 o
  -3  -3  10          3.03          1.62         0.76 o
  -2  -3  10          5.08          4.95         1.15 o
  -1  -3  10          3.42          1.84         0.48 o
   0  -3  10          8.67          7.54         0.95 o
   1  -3  10          0.99          0.90         0.73 o
   2  -3  10         16.23         18.06         1.52 o
   3  -3  10         64.42         66.01         2.99 o
   4  -3  10          1.36          1.06         0.63 o
   5  -3  10          0.37          0.61         0.77 o
  -4  -2  10          4.24          2.89         1.45 o
  -3  -2  10          4.57          3.25         0.86 o
  -2  -2  10          8.85          7.73         1.85 o
  -1  -2  10          0.31          0.40         0.57 o
   0  -2  10          6.35          2.66         0.58 o
   1  -2  10         11.14          7.36         1.33 o
   2  -2  10          0.77          0.63         0.58 o
   3  -2  10          0.11          0.74         0.69 o
   4  -2  10          3.30          1.38         0.56 o
   5  -2  10          0.17         -0.18         0.54 o
  -4  -1  10          1.57          1.07         0.65 o
  -3  -1  10          1.03         -0.67         0.76 o
  -2  -1  10         11.99         14.44         1.59 o
  -1  -1  10          1.46          0.29         0.68 o
   0  -1  10         14.94         13.70         1.43 o
   1  -1  10         26.60         24.86         1.87 o
   2  -1  10          2.83          1.42         0.73 o
   3  -1  10         84.38         86.75         3.71 o
   4  -1  10          4.15          3.37         1.02 o
   5  -1  10          1.75          1.08         0.68 o
  -4   0  10          0.12         -1.25         1.25 o
  -3   0  10         12.00         12.03         2.01 o
  -2   0  10          2.48          2.98         0.81 o
  -1   0  10          5.91          4.21         0.92 o
   0   0  10         14.07         26.58         2.51 o
   1   0  10         46.42         44.47         1.96 o
   2   0  10         44.10         44.94         2.19 o
   3   0  10         80.75         77.16         4.18 o
   4   0  10          3.02          1.97         0.71 o
   5   0  10          5.71          7.12         1.53 o
   6   0  10          1.12          1.95         0.78 o
  -4   1  10          0.28         -0.39         0.95 o
  -3   1  10         16.95         17.62         1.72 o
  -2   1  10         12.77         16.96         1.20 o
  -1   1  10         10.15         10.23         1.06 o
   0   1  10         13.90         15.09         1.50 o
   1   1  10         23.07         24.81         1.46 o
   2   1  10         33.89         31.02         1.63 o
   3   1  10         64.76         61.65         3.16 o
   4   1  10         15.78         12.24         1.32 o
   5   1  10          2.16          2.29         0.89 o
   6   1  10          8.84         13.22         1.69 o
  -4   2  10          6.92          6.28         1.63 o
  -3   2  10         12.01         12.15         1.92 o
  -2   2  10         12.97         11.85         0.98 o
  -1   2  10        157.58        152.77         4.39 o
   0   2  10         17.39         15.01         1.17 o
   1   2  10         38.75         37.40         2.20 o
   2   2  10         10.71         11.27         1.03 o
   3   2  10         14.72         12.54         1.47 o
   4   2  10          3.52          4.74         1.02 o
   5   2  10          8.56         11.10         1.28 o
   6   2  10          7.31          2.55         0.89 o
  -4   3  10          3.61          3.31         1.05 o
  -3   3  10         22.25         28.87         2.47 o
  -2   3  10         17.25         15.72         1.26 o
  -1   3  10          7.66          6.09         0.96 o
   0   3  10         44.60         45.69         2.03 o
   1   3  10          7.89          6.88         0.92 o
   2   3  10         27.45         26.54         1.46 o
   3   3  10        143.24        133.22         4.62 o
   4   3  10         15.19         14.11         1.64 o
   5   3  10          3.92          1.49         1.26 o
   6   3  10          7.12          6.67         1.39 o
  -4   4  10         11.54         11.59         1.97 o
  -3   4  10         10.23          7.27         1.26 o
  -2   4  10         17.87         20.61         1.47 o
  -1   4  10         64.02         58.59         2.76 o
   0   4  10        101.23        101.56         3.63 o
   1   4  10         21.35         23.84         1.52 o
   2   4  10         11.87         11.97         1.02 o
   3   4  10          4.95          4.21         0.86 o
   4   4  10         23.43         27.72         2.25 o
   5   4  10         15.42         13.61         1.71 o
   6   4  10          0.92          0.70         0.78 o
  -4   5  10          8.92          7.64         1.42 o
  -3   5  10          5.75          5.22         1.13 o
  -2   5  10         78.74         78.37         3.21 o
  -1   5  10         21.24         18.62         1.43 o
   0   5  10         64.73         68.71         3.48 o
   1   5  10          0.02         -0.65         0.65 o
   2   5  10         58.62         56.32         2.61 o
   3   5  10          5.26          3.83         0.97 o
   4   5  10          8.24          9.57         1.25 o
   5   5  10          5.66          8.21         1.63 o
  -3   6  10          0.28          0.20         0.90 o
  -2   6  10         10.36         13.66         1.43 o
  -1   6  10          0.74          1.48         0.57 o
   0   6  10        128.68        131.90         5.35 o
   1   6  10          0.17          0.00         0.59 o
   2   6  10         35.28         32.18         2.04 o
   3   6  10          0.35          1.11         0.73 o
   4   6  10          3.30          3.41         0.94 o
   5   6  10         47.00         47.38         3.06 o
  -3   7  10          8.77          8.90         1.47 o
  -2   7  10         26.18         20.29         1.51 o
  -1   7  10         26.17         24.58         2.24 o
   0   7  10          5.49          6.80         1.24 o
   1   7  10         22.52         23.51         2.14 o
   2   7  10         54.03         49.43         3.15 o
   3   7  10         16.19         13.43         1.81 o
   4   7  10          3.23          1.88         0.97 o
   5   7  10          0.17          1.05         0.95 o
  -2   8  10          0.23          0.33         0.48 o
  -1   8  10          1.34          2.40         0.84 o
   0   8  10         13.91         12.25         1.72 o
   1   8  10          0.04         -0.23         0.57 o
   2   8  10         10.80          7.72         1.34 o
   3   8  10         12.89         12.12         1.72 o
   4   8  10          5.27          3.60         1.51 o
  -1   9  10         37.73         38.51         3.03 o
   0   9  10          5.17          6.63         1.40 o
   1   9  10          6.22          3.26         1.31 o
   2   9  10         14.97         13.03         1.77 o
   3   9  10          0.11         -0.07         1.03 o
   0  -5  11          0.11         -0.91         0.91 o
   1  -5  11          2.90          4.85         1.54 o
  -1  -4  11         18.91         21.80         2.06 o
   0  -4  11          2.57          0.20         0.76 o
   1  -4  11          0.35          1.15         1.24 o
   2  -4  11          0.08          1.01         1.60 o
   3  -4  11          1.76          0.60         0.67 o
  -2  -3  11          0.74         -0.16         0.71 o
  -1  -3  11          8.20          7.29         1.34 o
   0  -3  11          1.23          0.35         0.61 o
   1  -3  11          0.20         -0.07         0.43 o
   2  -3  11          0.00          0.36         0.64 o
   3  -3  11         33.33         31.25         2.45 o
   4  -3  11          0.39          0.23         0.53 o
  -3  -2  11          2.52          0.93         1.05 o
  -2  -2  11         15.12         19.04         1.94 o
  -1  -2  11          3.64          4.15         1.34 o
   0  -2  11         11.11          9.26         1.07 o
   1  -2  11          0.10          0.55         0.53 o
   2  -2  11         16.51         17.01         1.97 o
   3  -2  11         21.12         18.51         1.85 o
   4  -2  11          2.53          1.92         1.31 o
  -3  -1  11          1.49          0.53         0.55 o
  -2  -1  11          2.14          1.32         0.67 o
  -1  -1  11          0.61          0.13         0.53 o
   0  -1  11          4.16          5.71         0.85 o
   1  -1  11         11.50         15.39         1.55 o
   2  -1  11         99.63        102.53         4.75 o
   3  -1  11         16.91         13.40         1.93 o
   4  -1  11          0.07         -0.37         0.63 o
   5  -1  11         10.56         14.34         1.53 o
  -3   0  11          0.21          0.21         0.67 o
  -2   0  11         44.56         50.93         2.94 o
  -1   0  11          1.88          1.06         0.81 o
   0   0  11          6.25         22.55         2.45 o
   1   0  11          5.86          5.76         0.88 o
   2   0  11         20.04         18.59         2.02 o
   3   0  11         14.93         15.31         1.97 o
   4   0  11          4.09          3.48         0.91 o
   5   0  11          3.72          0.39         0.76 o
  -3   1  11         14.21         13.88         2.16 o
  -2   1  11          0.01         -0.08         0.49 o
  -1   1  11          2.42          2.67         0.67 o
   0   1  11          1.40          1.71         0.80 o
   1   1  11          0.36         -0.03         0.47 o
   2   1  11        277.31        293.88         6.94 o
   3   1  11          0.49          1.31         0.68 o
   4   1  11         12.94         13.35         1.92 o
   5   1  11          3.54          6.57         1.23 o
  -4   2  11          6.04          2.24         1.64 o
  -3   2  11          3.99          5.79         1.45 o
  -2   2  11         16.37         20.23         1.81 o
  -1   2  11         20.69         19.32         1.63 o
   0   2  11         12.94          9.90         1.12 o
   1   2  11          8.74          9.99         1.02 o
   2   2  11          0.96          2.00         0.79 o
   3   2  11         41.60         41.06         2.66 o
   4   2  11          0.49          0.38         0.59 o
   5   2  11         26.12         28.48         2.55 o
  -3   3  11          1.03          1.81         0.86 o
  -2   3  11          7.98          9.82         1.56 o
  -1   3  11         31.77         35.74         3.76 o
   0   3  11         18.83         17.89         2.32 o
   1   3  11         20.22         20.26         1.49 o
   2   3  11         12.32         11.92         1.13 o
   3   3  11          0.52          1.86         0.78 o
   4   3  11          0.15          0.82         0.83 o
   5   3  11          2.95          2.70         0.83 o
  -3   4  11         21.98         26.61         2.95 o
  -2   4  11         12.94         13.47         1.40 o
  -1   4  11          0.38          1.41         0.64 o
   0   4  11         25.11         23.69         1.86 o
   1   4  11          1.30          0.81         0.70 o
   2   4  11         17.18         15.55         1.31 o
   3   4  11         67.35         68.12         3.09 o
   4   4  11          0.81         -1.29         1.29 o
   5   4  11         16.30         17.47         2.00 o
  -3   5  11          7.98         11.34         1.72 o
  -2   5  11          3.11          0.65         0.62 o
  -1   5  11          6.49          7.75         1.12 o
   0   5  11         21.15         21.45         1.80 o
   1   5  11          8.02          5.63         0.96 o
   2   5  11         25.96         23.96         1.66 o
   3   5  11          0.57          0.69         0.94 o
   4   5  11          0.37          0.67         0.64 o
   5   5  11         16.55         19.52         2.08 o
  -3   6  11         13.89         16.44         2.07 o
  -2   6  11         53.56         53.66         2.85 o
  -1   6  11         22.21         25.18         2.28 o
   0   6  11          5.40          6.88         1.60 o
   1   6  11          5.20          6.14         1.13 o
   2   6  11          1.58          3.73         0.77 o
   3   6  11         10.48          9.07         1.34 o
   4   6  11          0.21         -0.76         0.95 o
  -2   7  11         25.90         20.71         1.86 o
  -1   7  11          6.90          5.71         1.15 o
   0   7  11         17.73         17.46         1.96 o
   1   7  11          2.87          3.65         0.98 o
   2   7  11         11.34          7.33         1.08 o
   3   7  11          0.84          1.22         0.67 o
   4   7  11          0.03          0.47         0.77 o
  -1   8  11         26.23         34.17         2.84 o
   0   8  11          4.91          4.50         1.30 o
   1   8  11          2.43          2.39         1.22 o
   2   8  11         11.42         15.14         1.93 o
   3   8  11          1.23          1.56         0.73 o
   1   9  11          0.07          1.29         1.29 o
   0  -3  12          0.09          1.27         0.65 o
   1  -3  12          2.14          0.54         0.87 o
   2  -3  12          0.04         -0.36         0.77 o
  -1  -2  12          6.00          5.49         1.07 o
   0  -2  12          8.74          8.10         1.06 o
   1  -2  12          5.55          6.48         1.14 o
   2  -2  12         20.92         25.15         2.53 o
   3  -2  12          4.06          6.13         1.61 o
  -2  -1  12          0.51          0.40         0.62 o
  -1  -1  12          1.38          1.28         0.71 o
   0  -1  12          0.28          0.73         0.56 o
   1  -1  12         12.33         10.07         1.52 o
   2  -1  12         33.61         33.80         2.88 o
   3  -1  12          2.46          2.98         1.04 o
   4  -1  12          0.33         -0.13         0.85 o
  -2   0  12          4.18          2.53         0.83 o
  -1   0  12          1.02          0.90         1.66 o
   0   0  12         10.46         21.19         1.65 o
   1   0  12          4.10          4.14         1.00 o
   2   0  12         47.43         38.92         3.02 o
   3   0  12          6.41          9.86         1.71 o
   4   0  12          1.62          3.66         1.11 o
  -2   1  12         18.37         10.13         2.36 o
  -1   1  12          2.85          3.02         2.41 o
   0   1  12          1.18          2.48         0.70 o
   1   1  12          3.60          4.16         0.73 o
   2   1  12         14.97         14.28         1.62 o
   3   1  12          0.02         -1.18         1.18 o
   4   1  12          2.24          1.29         1.14 o
  -3   2  12          1.71          2.40         2.03 o
  -2   2  12          5.24          8.11         1.67 o
  -1   2  12          6.73          6.68         1.03 o
   0   2  12          7.10          6.55         1.13 o
   1   2  12          0.55          0.58         0.73 o
   2   2  12        144.75        140.21         4.92 o
   3   2  12          6.50          5.19         1.08 o
   4   2  12          5.18          6.71         1.30 o
  -2   3  12          2.38          1.21         0.92 o
  -1   3  12          3.43          2.77         0.72 o
   0   3  12          1.00          2.53         0.87 o
   1   3  12         12.35         13.07         1.35 o
   2   3  12          6.01          4.65         1.15 o
   3   3  12          8.19         15.70         1.75 o
   4   3  12          3.60          2.96         1.26 o
  -2   4  12         28.58         31.33         2.70 o
  -1   4  12         11.91         12.38         1.43 o
   0   4  12          1.98          1.84         0.90 o
   1   4  12          2.32          2.79         0.77 o
   2   4  12          1.33         -1.18         1.18 o
   3   4  12          7.30          4.77         1.20 o
   4   4  12         20.35         24.53         2.34 o
  -2   5  12         31.71         35.18         2.87 o
  -1   5  12         16.97         16.59         2.07 o
   0   5  12          1.24          0.92         0.60 o
   1   5  12         54.71         54.41         2.98 o
   2   5  12          0.28          0.92         0.70 o
   3   5  12         11.61         10.20         1.43 o
   4   5  12         20.93         23.12         2.60 o
  -1   6  12          0.15         -0.58         0.58 o
   0   6  12          3.46          3.85         0.93 o
   1   6  12          6.21          6.74         1.20 o
   2   6  12          6.38          6.14         1.20 o
   3   6  12         10.85         12.85         1.67 o
  -1   7  12          6.12          2.91         1.53 o
   0   7  12          7.85          7.98         1.47 o
   1   7  12         24.06         18.97         2.10 o
   2   7  12         23.03         23.54         2.41 o
   3   7  12          0.18         -0.78         0.78 o
   0  -1  13          1.86          0.85         0.61 o
   1  -1  13         29.02         27.90         2.60 o
  -1   0  13          2.13          1.66         0.73 o
   0   0  13          3.58          7.56         1.27 o
   1   0  13         55.53         56.93         3.59 o
   2   0  13          0.80         -0.51         1.15 o
  -1   1  13          3.08          2.03         1.06 o
   0   1  13          8.64         11.15         1.75 o
   1   1  13          8.44          9.11         1.92 o
   2   1  13         18.32         18.75         2.24 o
   3   1  13          0.16          0.27         1.04 o
  -1   2  13          0.04         -0.15         0.72 o
   0   2  13          0.09         -0.21         0.98 o
   1   2  13          5.97          4.43         1.11 o
   2   2  13          6.56          7.10         1.45 o
   3   2  13          0.20          1.72         1.30 o
  -1   3  13          5.79          6.41         1.13 o
   0   3  13          1.64          3.13         0.97 o
   1   3  13          0.88          2.24         0.89 o
   2   3  13         36.31         37.98         3.11 o
   3   3  13          3.08          0.57         1.26 o
  -1   4  13          0.02          0.34         0.54 o
   0   4  13          0.01          1.10         0.76 o
   1   4  13          8.11          8.10         1.46 o
   2   4  13          1.46          2.11         1.12 o
   3   4  13          2.30          3.52         1.13 o
   0   5  13          0.31         -0.34         0.59 o
   1   5  13          0.06         -0.23         0.68 o
   2   5  13          1.43          2.47         0.86 o
   1   6  13          5.18          2.49         0.69 o
                                                
